# Supplementary material for: A New Perspective in Epileptic Seizure Classification: Applying the Taxonomy of Seizure Dynamotypes to Noninvasive EEG and Examining Dynamical Changes across Sleep Stages
Source: eNeuro. 2025 Jan 8;12(1):ENEURO.0157-24.2024. doi: 10.1523/ENEURO.0157-24.2024 (PMC11747977; doi:10.1523/ENEURO.0157-24.2024)
Supplement: Table 1-1 — The table includes all the patient and seizure metadata for the 1,177 seizures included in the analysis. Download Table 1-1, XLSX file. [file eneuro-12-ENEURO.0157-24.2024-s005.xlsx]

## Sheet: Table 1-1
	file_name	patient_id	seizure_num	onset	offset	sagmant_duration_t	sagmant_duration_p	time_margin	seizure_length	pattern	origin	semiology	classification	vigilance	etiology	lobe	side	age	onset_age	gender	count
0	surf30_pat_102_1_id_100102_0075.mat	102	1	2002-10-01 12:42:00	2002-10-01 12:43:00	88	88	16.5	55	rhythmic theta waves	P4,C4,PZ,CZ	oral_automatisms, manual_automatisms: right, other_postictal_aphasia, postictal_headache, postictal_todds_paresis	UC	awake	cortical dysplasia	central	left	36	13	male	1
1	surf30_pat_102_2_id_100102_0086.mat	102	2	2002-10-01 22:47:00	2002-10-01 22:48:00	92.8	92.8	17.4	58	rhythmic delta waves	CZ	oral_automatisms, manual_automatisms: right, other_postictal_aphasia, postictal_headache, postictal_todds_paresis	CP	awake	cortical dysplasia	central	left	36	13	male	1
2	surf30_pat_102_3_id_100102_0096.mat	102	3	2002-10-02 07:59:00	2002-10-02 08:00:00	91.2	83.1	17.1	57	rhythmic theta waves	P3	oral_automatisms, manual_automatisms: right, tonic_posturing: right, lid_myoclonus, sign_of_four, vocalisation, other_motor_symptoms_desc: Z??hneknirschen, postictal_amnesia: c, other_postictal_aphasia, postictal_headache, postictal_todds_paresis, postictal_nose_rubbing	UC	awake	cortical dysplasia	central	left	36	13	male	1
3	surf30_pat_102_4_id_100102_0104.mat	102	4	2002-10-02 16:20:00	2002-10-02 16:22:00	214.4	214.4	40.2	134	rhythmic theta waves	C3,P3,CZ,PZ	oral_automatisms, manual_automatisms: right, tonic_posturing: right, lid_myoclonus, sign_of_four, vocalisation, other_motor_symptoms_desc: Z??hneknirschen, postictal_amnesia: c, other_postictal_aphasia, postictal_headache, postictal_todds_paresis, postictal_nose_rubbing	CP	awake	cortical dysplasia	central	left	36	13	male	1
4	surf30_pat_102_5_id_100102_0123.mat	102	5	2002-10-03 09:46:00	2002-10-03 09:49:00	259.2	259.2	48.6	162	rhythmic theta waves	CZ,F3	oral_automatisms, manual_automatisms: right, tonic_posturing: left, lid_myoclonus, sign_of_four, vocalisation, hypersalivation, postictal_headache, postictal_restlessness, postictal_todds_paresis, postictal_nose_rubbing	SG	awake	cortical dysplasia	central	left	36	13	male	1
5	surf30_pat_102_6_id_100102_0162.mat	102	6	2002-10-05 00:38:00	2002-10-05 00:39:00	96	96	18	60	rhythmic theta waves	FZ,F3,CZ,C3	oral_automatisms, manual_automatisms: bilateral, vocalisation, postictal_headache, postictal_todds_paresis, postictal_nose_rubbing	CP	sleep stage II	cortical dysplasia	central	left	36	13	male	1
6	surf30_pat_102_7_id_100102_0173.mat	102	7	2002-10-05 10:15:00	2002-10-05 10:17:00	134.4	134.4	25.2	84	rhythmic delta waves	FZ,CZ,F3	behavioral_arrest, oral_automatisms, manual_automatisms: right, tonic_posturing: right, other_motor_symptoms_desc: Z??hneknirschen, postictal_amnesia: c, postictal_anomia, postictal_headache, postictal_todds_paresis, postictal_nose_rubbing	CP	awake	cortical dysplasia	central	left	36	13	male	1
7	surf30_pat_102_8_id_100102_0189.mat	102	8	2002-10-06 00:34:00	2002-10-06 00:35:00	88	88	16.5	55	rhythmic theta waves	FZ,F3,CZ,C3,T7	oral_automatisms, manual_automatisms: right, postictal_headache, postictal_todds_paresis	CP	sleep stage II	cortical dysplasia	central	left	36	13	male	1
8	surf30_pat_102_9_id_100102_0197.mat	102	9	2002-10-06 08:15:00	2002-10-06 08:16:00	105.6	105.6	19.8	66	rhythmic theta waves	P3	behavioral_arrest, manual_automatisms: right, postictal_amnesia: c, postictal_headache, postictal_todds_paresis, postictal_nose_rubbing	CP	awake	cortical dysplasia	central	left	36	13	male	1
9	surf30_pat_102_10_id_100102_0203.mat	102	10	2002-10-06 14:36:00	2002-10-06 14:37:00	107.2	107.2	20.1	67	rhythmic theta waves	CZ,C3,PZ,P3	behavioral_arrest, manual_automatisms: right, tonic_posturing: bilateral, vocalisation, other_motor_symptoms_desc: Z??hneknirschen, postictal_amnesia: c, other_postictal_aphasia, postictal_headache, postictal_todds_paresis	CP	awake	cortical dysplasia	central	left	36	13	male	1
10	surf30_pat_102_11_id_100102_0214.mat	102	11	2002-10-07 01:36:00	2002-10-07 01:38:00	105.6	105.6	19.8	66	rhythmic theta waves	FZ,F4,CZ,C4	oral_automatisms, manual_automatisms: right, tonic_posturing: right, other_motor_symptoms_desc: Z??hneknirschen, other_vegetative_symptoms_desc: HF-Anstieg, postictal_headache, postictal_todds_paresis	CP	sleep stage II	cortical dysplasia	central	left	36	13	male	1
11	CO_pat_200_1_id_2010100_0002.mat	200	1	2009-02-16 17:33:00	2009-02-16 17:34:00	75.2	75.2	14.1	47	rhythmic theta waves	FT10,T10,F10,AF8,F8,P8,T8,FT8,TP8,F4,C4,P4,O2	oral_automatisms, manual_automatisms: left	CP	awake	hippocampal sclerosis	temporal	right	53	12	female	1
12	CO_pat_200_2_id_2010200_0003.mat	200	2	2009-02-17 02:46:00	2009-02-17 02:47:00	80	80	15	50	rhythmic theta waves	F10,T10,F8,P8,AF8,FT8,T8,FP2,F4,C4,P4,O2		UC	awake	hippocampal sclerosis	temporal	right	53	12	female	1
13	CO_pat_200_3_id_2010600_0007.mat	200	3	2009-02-19 05:30:00	2009-02-19 05:32:00	123.2	123.2	23.1	77	rhythmic theta waves	FP2,F4,C4,O2,T8,FT8,AF8,F8,F10,T10	oral_automatisms, manual_automatisms: left	CP	awake	hippocampal sclerosis	temporal	right	53	12	female	1
14	CO_pat_200_4_id_2010700_0005.mat	200	4	2009-02-19 13:48:00	2009-02-19 13:49:00	131.2	131.2	24.6	82	rhythmic theta waves	T10,F10,FT10,AF8,FT8,TP8,F8,P8,T8,P4,C4,F4	oral_automatisms, manual_automatisms: left	CP	awake	hippocampal sclerosis	temporal	right	53	12	female	1
15	CO_pat_200_5_id_2010700_0007.mat	200	5	2009-02-19 15:53:00	2009-02-19 15:54:00	132.8	132.8	24.9	83	rhythmic theta waves	F4,C4,P4,O2,FT10,T10,F10,FT8,TP8,AF8,F8,T8,P8		UC	awake	hippocampal sclerosis	temporal	right	53	12	female	1
16	CO_pat_200_6_id_2010700_0008.mat	200	6	2009-02-19 16:36:00	2009-02-19 16:39:00	232	232	43.5	145	rhythmic theta waves	F4,C4,P4,FT10,F10,T10,AF8,TP8,FT8,F8,T8,P8	oral_automatisms	CP	awake	hippocampal sclerosis	temporal	right	53	12	female	1
17	CO_pat_200_7_id_2010700_0009.mat	200	7	2009-02-19 17:12:00	2009-02-19 17:13:00	121.6	121.6	22.8	76	rhythmic theta waves	C4,F4,P4,F10,O2,FT10,FP1,T10,FT8,AF8,TP8,F8,P8,T8	oral_automatisms	CP	awake	hippocampal sclerosis	temporal	right	53	12	female	1
18	CO_pat_200_9_id_2010700_0015.mat	200	9	2009-02-19 21:50:00	2009-02-19 21:52:00	99.2	99.2	18.6	62	rhythmic theta waves	C4,F10,FT10,T10,F4,P4,O2,FT8,AF8,TP8,F8,T8,P8	oral_automatisms, manual_automatisms: left	CP	awake	hippocampal sclerosis	temporal	right	53	12	female	1
19	CO_pat_200_10_id_2010800_0000.mat	200	10	2009-02-19 23:36:00	2009-02-19 23:36:00	75.2	75.2	14.1	47	rhythmic theta waves	P4,O2,F4,C4,AF8,F8,FT8,T8,P8,F10,T10	oral_automatisms, manual_automatisms: left	CP	awake	hippocampal sclerosis	temporal	right	53	12	female	1
20	CO_pat_200_12_id_2010800_0009.mat	200	12	2009-02-20 06:44:00	2009-02-20 06:45:00	68.8	68.8	12.9	43	rhythmic theta waves	O2,C4,F4,AF8,FT8,F8,T8,P8,FP2,F10,T10		CP	sleep stage II	hippocampal sclerosis	temporal	right	53	12	female	1
21	CO_pat_200_13_id_2010900_0000.mat	200	13	2009-02-20 09:25:00	2009-02-20 09:26:00	62.4	62.4	11.7	39	rhythmic theta waves	C4,F4,P4,O2,F10,FT10,T10,P8,F8,AF8,TP8,FT8,T8	oral_automatisms	CP	awake	hippocampal sclerosis	temporal	right	53	12	female	1
22	surfCO_pat_300_1_id_3010700_0006.mat	300	1	2009-04-02 16:25:00	2009-04-02 16:25:00	14.4	14.4	2.7	9	repetitive spiking	FP2,F4,FZ,CZ,C4,P4		SP	awake	inflammation	frontal	bilateral	20	11	male	1
23	surfCO_pat_300_2_id_3010700_0008.mat	300	2	2009-04-02 18:40:00	2009-04-02 18:40:00	20.8	20.8	3.9	13	repetitive spiking	FZ,C4,F4,FP2,CZ,P4		SP	awake	inflammation	frontal	bilateral	20	11	male	1
24	surfCO_pat_300_3_id_3010700_0009.mat	300	3	2009-04-02 19:15:00	2009-04-02 19:15:00	12.8	12.8	2.4	8	repetitive spiking	FP2,C4,P4,F4,FZ,CZ	somatosensory	SP	awake	inflammation	frontal	bilateral	20	11	male	1
25	surfCO_pat_300_5_id_3010700_0015.mat	300	5	2009-04-02 22:40:00	2009-04-02 22:40:00	9.6	9.6	1.8	6	repetitive spiking	FZ,FP2,CZ,C4,P4,PZ,F4		SP	awake	inflammation	frontal	bilateral	20	11	male	1
26	surfCO_pat_300_6_id_3010800_0004.mat	300	6	2009-04-03 06:26:00	2009-04-03 06:26:00	64	64	12	40	repetitive spiking	F4,FP2,P4,FZ,CZ,C4,O2		UC	sleep stage II	inflammation	frontal	bilateral	20	11	male	1
27	surfCO_pat_300_7_id_3010900_0000.mat	300	7	2009-04-03 11:14:00	2009-04-03 11:14:00	12.8	12.8	2.4	8	repetitive spiking	C4,FP2,P4,FZ	somatosensory	SP	awake	inflammation	frontal	bilateral	20	11	male	1
28	surfCO_pat_300_8_id_3010900_0000.mat	300	8	2009-04-03 11:17:00	2009-04-03 11:17:00	4.8	4.8	0.9	3	repetitive spiking	FP2,FZ,C4,P4	somatosensory	SP	awake	inflammation	frontal	bilateral	20	11	male	1
29	surfCO_pat_300_9_id_3010900_0000.mat	300	9	2009-04-03 11:26:00	2009-04-03 11:26:00	16	16	3	10	repetitive spiking	C4,P4,FP2	somatosensory	SP	awake	inflammation	frontal	bilateral	20	11	male	1
30	surfCO_pat_300_10_id_3010300_0001.mat	300	10	2009-03-31 23:10:00	2009-03-31 23:10:00	17.6	17.6	3.3	11	repetitive spiking	F4,PZ,C4,CZ,FZ,P4	somatosensory	SP	awake	inflammation	frontal	bilateral	20	11	male	1
31	surfCO_pat_300_14_id_3010600_0019.mat	300	14	2009-04-01 19:15:00	2009-04-01 19:15:00	11.2	11.2	2.1	7	repetitive spiking	early:		SP	awake	inflammation	frontal	bilateral	20	11	male	1
32	surfCO_pat_300_15_id_3010600_0021.mat	300	15	2009-04-01 20:10:00	2009-04-01 20:10:00	4.8	4.8	0.9	3	repetitive spiking	early:		SP	awake	inflammation	frontal	bilateral	20	11	male	1
33	surfCO_pat_300_17_id_3010700_0001.mat	300	17	2009-04-02 12:40:00	2009-04-02 12:40:00	12.8	12.8	2.4	8	repetitive spiking	C4,CZ,P4,F4,FZ,FP2		SP	awake	inflammation	frontal	bilateral	20	11	male	1
34	surfCO_pat_300_18_id_3010700_0004.mat	300	18	2009-04-02 13:17:00	2009-04-02 13:17:00	22.4	22.4	4.2	14	repetitive spiking	PZ,F4,P4,FP2,C4,FZ,CZ,O2		SP	awake	inflammation	frontal	bilateral	20	11	male	1
35	surfCO_pat_300_19_id_3010700_0005.mat	300	19	2009-04-02 15:05:00	2009-04-02 15:05:00	12.8	12.8	2.4	8	repetitive spiking	P4,CZ,C4,F4,FP2,FZ		SP	awake	inflammation	frontal	bilateral	20	11	male	1
36	surfCO_pat_300_20_id_3010700_0006.mat	300	20	2009-04-02 15:56:00	2009-04-02 15:56:00	12.8	12.8	2.4	8	repetitive spiking	FZ,P4,F4,CZ,C4,FP2		SP	awake	inflammation	frontal	bilateral	20	11	male	1
37	surfCO_pat_400_2_id_4010300_0004.mat	400	2	2009-03-03 17:05:00	2009-03-03 17:06:00	80	80	15	50	rhythmic theta waves	T10,FT8,F10,TP8,T8,P8,FT10,F8		CP	awake	cryptogenic	temporal	left	36	11	female	1
38	surfCO_pat_400_3_id_4010300_0008.mat	400	3	2009-03-03 20:02:00	2009-03-03 20:02:00	11.2	11.2	2.1	7	rhythmic theta waves	FP2,T8,P8,FT10,AF8,FT8,T10,TP8,F8,F10		CP	awake	cryptogenic	temporal	left	36	11	female	1
39	surfCO_pat_400_4_id_4010400_0006.mat	400	4	2009-03-04 08:42:00	2009-03-04 08:43:00	137.6	137.6	25.8	86	rhythmic theta waves	F7,FT7,P7,C3,T7,F3	tonic_posturing: bilateral, clonic_movements, myoclonic_movements, sign_of_four, no_ictal_speech	CP	awake	cryptogenic	temporal	left	36	11	female	1
40	surfCO_pat_400_5_id_4010700_0001.mat	400	5	2009-03-05 10:22:00	2009-03-05 10:22:00	40	40	7.5	25	rhythmic theta waves	P7,FT9,T9,F3,T7,C3,FP1,F9,TP7	oral_automatisms, manual_automatisms: right	CP	awake	cryptogenic	temporal	left	36	11	female	1
41	surfCO_pat_400_6_id_4010700_0001.mat	400	6	2009-03-05 11:54:00	2009-03-05 11:55:00	78.4	78.4	14.7	49	rhythmic theta waves	FP1,T9,FT7,F3,FT9,T7,TP7,F7,AF7,C3,P7,F9		CP	awake	cryptogenic	temporal	left	36	11	female	1
42	surfCO_pat_400_7_id_4010900_0006.mat	400	7	2009-03-06 16:20:00	2009-03-06 16:20:00	84.8	84.8	15.9	53	rhythmic theta waves	P7,T9,AF7,T7,TP7,F7,F3,C3,FT9,FP1,FT7,F9	no_ictal_speech	CP	awake	cryptogenic	temporal	left	36	11	female	1
43	surfCO_pat_400_8_id_4010900_0010.mat	400	8	2009-03-06 21:37:00	2009-03-06 21:39:00	166.4	166.4	31.2	104	rhythmic theta waves	TP7,FP1,F7,FT9,F9,AF7,F3,C3,FT7,P7,T9,T7	manual_automatisms: right, no_ictal_speech	CP	awake	cryptogenic	temporal	left	36	11	female	1
44	surfCO_pat_500_1_id_5010100_0011.mat	500	1	2008-07-22 10:31:00	2008-07-22 10:32:00	62.4	62.4	11.7	39	rhythmic alpha waves	T8,T10,F8,FT10,F10,P8,TP8,FT8	oral_automatisms, manual_automatisms: right, tonic_posturing: right, dystonic_posturing, head_version, vocalisation	CP	awake	cortical dysplasia	temporal	right	57	6	male	1
45	surfCO_pat_500_2_id_5010100_0015.mat	500	2	2008-07-22 19:55:00	2008-07-22 19:56:00	72	72	13.5	45	rhythmic alpha waves	F10,FT10,T8,P8,F8,TP8,T10,AF8,FT8	oral_automatisms, manual_automatisms: right, head_version, vocalisation	CP	awake	cortical dysplasia	temporal	right	57	6	male	1
46	surfCO_pat_500_3_id_5010100_0022.mat	500	3	2008-07-23 11:58:00	2008-07-23 11:59:00	73.6	73.6	13.8	46	rhythmic alpha waves	F8,P8,FT8,T8,T10,F10,TP8,FT10	oral_automatisms, manual_automatisms: right, dystonic_posturing, head_version, vocalisation	CP	awake	cortical dysplasia	temporal	right	57	6	male	1
47	surfCO_pat_500_4_id_5010100_0028.mat	500	4	2008-07-23 21:30:00	2008-07-23 21:31:00	59.2	59.2	11.1	37	rhythmic alpha waves	F8,TP8,P8,T10,FT8,T8,F10,FT10		CP	awake	cortical dysplasia	temporal	right	57	6	male	1
48	surfCO_pat_500_5_id_5010100_0034.mat	500	5	2008-07-24 20:07:00	2008-07-24 20:08:00	78.4	78.4	14.7	49	rhythmic alpha waves	AF8,T8,P8,FT10,F10,T10,FT8,TP8,F8	oral_automatisms, manual_automatisms: right, head_version, vocalisation	CP	awake	cortical dysplasia	temporal	right	57	6	male	1
49	surfCO_pat_500_6_id_5010100_0047.mat	500	6	2008-07-25 20:06:00	2008-07-25 20:07:00	89.6	89.6	16.8	56	rhythmic alpha waves	AF8,TP8,P8,FT10,T10,FT8,F8,T8,F10	oral_automatisms, manual_automatisms: right, dystonic_posturing, clonic_movements, head_version, vocalisation	CP	awake	cortical dysplasia	temporal	right	57	6	male	1
50	surfCO_pat_500_7_id_5010100_0055.mat	500	7	2008-07-26 08:28:00	2008-07-26 08:31:00	273.6	273.6	51.3	171	rhythmic alpha waves	F8,FT10,F10,T10,T8,TP8,P8,AF8,FT8		UC	awake	cortical dysplasia	temporal	right	57	6	male	1
51	surfCO_pat_500_8_id_5010100_0055.mat	500	8	2008-07-26 08:54:00	2008-07-26 08:55:00	46.4	46.4	8.7	29	rhythmic alpha waves	T8,P8,FT10,F10,TP8,T10	oral_automatisms, manual_automatisms: right, dystonic_posturing, head_version, vocalisation	CP	awake	cortical dysplasia	temporal	right	57	6	male	1
52	surfCO_pat_600_3_id_6010300_0002.mat	600	3	2009-05-12 11:45:00	2009-05-12 11:48:00	235.2	235.2	44.1	147	rhythmic theta waves	FT8,FT10,AF8,T10,F8,FP2,TP8,F10,T8,P8	dystonic_posturing, hypersalivation	CP	awake	hippocampal sclerosis	temporal	bilateral	50	5	female	1
53	surfCO_pat_600_4_id_6010500_0001.mat	600	4	2009-05-13 09:49:00	2009-05-13 09:51:00	155.2	155.2	29.1	97	rhythmic theta waves	AF8,TP8,FT10,F10,T8,P8,FT8,T10,F8	oral_automatisms, hypersalivation, postictal_headache, postictal_todds_paresis	CP	awake	hippocampal sclerosis	temporal	bilateral	50	5	female	1
54	surfCO_pat_600_5_id_6010600_0007.mat	600	5	2009-05-14 11:59:00	2009-05-14 12:01:00	172.8	172.8	32.4	108	rhythmic theta waves	TP8,FT8,T10,F8,T8,AF8,F10,FT10,FP2,P8		UC	awake	hippocampal sclerosis	temporal	bilateral	50	5	female	1
55	surfCO_pat_600_6_id_6010600_0019.mat	600	6	2009-05-14 21:59:00	2009-05-14 22:01:00	156.8	156.8	29.4	98	rhythmic theta waves	T10,P8,AF8,T8,TP8,FT8,F10,FT10,F8	dystonic_posturing, hypersalivation, postictal_headache, postictal_todds_paresis	CP	awake	hippocampal sclerosis	temporal	bilateral	50	5	female	1
56	surfCO_pat_600_8_id_6010700_0004.mat	600	8	2009-05-15 18:53:00	2009-05-15 18:54:00	99.2	99.2	18.6	62	rhythmic theta waves	AF8,T8,F10,FT8,T10,F8,TP8,FP2,P8,FT10	vocalisation, hypersalivation	CP	awake	hippocampal sclerosis	temporal	bilateral	50	5	female	1
57	surfCO_pat_600_9_id_6010700_0005.mat	600	9	2009-05-15 19:36:00	2009-05-15 19:37:00	142.4	142.4	26.7	89	rhythmic theta waves	FP2,T10,AF8,T8,P8,FT8,FT10,TP8,F10,F8	dystonic_posturing, hypersalivation	CP	awake	hippocampal sclerosis	temporal	bilateral	50	5	female	1
58	surfCO_pat_600_10_id_6010700_0006.mat	600	10	2009-05-15 19:54:00	2009-05-15 19:56:00	172.8	172.8	32.4	108	rhythmic theta waves	TP8,T8,P8,F10,F8,FT8,FP2,T10,AF8,FT10	oral_automatisms, dystonic_posturing, hypersalivation	CP	awake	hippocampal sclerosis	temporal	bilateral	50	5	female	1
59	surfCO_pat_600_11_id_6010700_0008.mat	600	11	2009-05-15 20:50:00	2009-05-15 20:51:00	96	96	18	60	rhythmic theta waves	F10,T10,FT8,TP8,T8,P8,AF8,P4,O2,F8,FT10		CP	awake	hippocampal sclerosis	temporal	bilateral	50	5	female	1
60	surfCO_pat_600_12_id_6010700_0009.mat	600	12	2009-05-15 21:13:00	2009-05-15 21:14:00	81.6	81.6	15.3	51	rhythmic theta waves	FT8,T8,FP2,F8,FT10,P8,TP8,AF8,F10,T10		CP	awake	hippocampal sclerosis	temporal	bilateral	50	5	female	1
61	surfCO_pat_600_13_id_6010700_0010.mat	600	13	2009-05-15 21:50:00	2009-05-15 21:50:00	64	64	12	40	rhythmic theta waves	P7,F7,AF8,AF7,F9,FT10,T7,FT8,TP8,P8,FT7,FT9,T9,F10,T10,T8,TP7,FP2,FP1,F8		UC	awake	hippocampal sclerosis	temporal	bilateral	50	5	female	1
62	surfCO_pat_600_14_id_6010800_0002.mat	600	14	2009-05-16 04:33:00	2009-05-16 04:34:00	105.6	105.6	19.8	66	rhythmic theta waves	F10,T8,FT10,AF8,FT8,F8,T10		UC	sleep stage II	hippocampal sclerosis	temporal	bilateral	50	5	female	1
63	surfCO_pat_600_15_id_6010800_0002.mat	600	15	2009-05-16 04:41:00	2009-05-16 04:42:00	126.4	126.4	23.7	79	rhythmic theta waves	FT8,FT10,F10,T8,FP2,F8,AF8,TP8,T10		UC	sleep stage II	hippocampal sclerosis	temporal	bilateral	50	5	female	1
64	surfCO_pat_800_1_id_8010100_0001.mat	800	1	2009-03-09 15:26:00	2009-03-09 15:27:00	99.2	99.2	18.6	62	rhythmic theta waves	F7,T7,F9,T9,FT7,FT9,AF7	no_ictal_speech, postictal_coughing	CP	awake	hippocampal sclerosis	temporal	left	38	23	female	1
65	surfCO_pat_800_4_id_8010400_0006.mat	800	4	2009-03-11 05:04:00	2009-03-11 05:04:00	83.2	83.2	15.6	52	rhythmic theta waves	FP1,FT9,FT7,F7,T9,TP7,F9,P7,T7,AF7		UC	awake	hippocampal sclerosis	temporal	left	38	23	female	1
66	surfCO_pat_800_5_id_8010500_0007.mat	800	5	2009-03-11 15:50:00	2009-03-11 15:51:00	83.2	83.2	15.6	52	rhythmic theta waves	FT9,AF7,FP1,F7,FT7,T7,T9,F3,F9	2 entries, entry0, entry1, other_subjective_symptoms, no_ictal_speech, postictal_coughing	CP	awake	hippocampal sclerosis	temporal	left	38	23	female	1
67	surfCO_pat_800_6_id_8010600_0001.mat	800	6	2009-03-12 04:00:00	2009-03-12 04:01:00	76.8	76.8	14.4	48	rhythmic theta waves	P7,TP7,FT9,F9,F7,FT7,AF7,T7,T9		UC	awake	hippocampal sclerosis	temporal	left	38	23	female	1
68	surfCO_pat_800_7_id_8010700_0003.mat	800	7	2009-03-12 11:53:00	2009-03-12 11:54:00	88	88	16.5	55	rhythmic theta waves	FT7,FT9,F9,F7,AF7,T9	2 entries, entry0, no_ictal_speech, postictal_coughing, entry1	CP	awake	hippocampal sclerosis	temporal	left	38	23	female	1
69	surfCO_pat_1200_1_id_12010100_0003.mat	1200	1	2008-05-28 15:15:00	2008-05-28 15:16:00	155.2	155.2	29.1	97	rhythmic theta waves	T9,AF7,F9,TP7,F7,T7,FT9,FT7,P7	no_ictal_speech, postictal_headache, postictal_todds_paresis	CP	awake	hippocampal sclerosis	temporal	right	53	12	female	1
70	surfCO_pat_1200_2_id_12010100_0004.mat	1200	2	2008-05-28 18:25:00	2008-05-28 18:26:00	155.2	155.2	29.1	97	rhythmic alpha waves	P7,AF7,T7,FT9,F9,T9,TP7,FT7,FP1,F7		UC	awake	hippocampal sclerosis	temporal	right	53	12	female	1
71	surfCO_pat_1200_3_id_12010100_0005.mat	1200	3	2008-05-28 19:55:00	2008-05-28 19:56:00	137.6	137.6	25.8	86	rhythmic alpha waves	P7,F7,T7,F9,AF7,FT7,TP7,FT9,T9	no_ictal_speech	CP	awake	hippocampal sclerosis	temporal	right	53	12	female	1
72	surfCO_pat_1200_4_id_12010100_0007.mat	1200	4	2008-05-28 21:16:00	2008-05-28 21:17:00	168	168	31.5	105	rhythmic theta waves	AF7,T7,T9,P7,FP1,TP7,FT9,F9,FT7,F7	no_ictal_speech, postictal_headache, postictal_todds_paresis	CP	awake	hippocampal sclerosis	temporal	right	53	12	female	1
73	surfCO_pat_1200_5_id_12010100_0007.mat	1200	5	2008-05-28 22:24:00	2008-05-28 22:26:00	185.6	185.6	34.8	116	rhythmic theta waves	T7,F9,FT7,AF7,FT9,F7,P7,T9,TP7	no_ictal_speech	CP	awake	hippocampal sclerosis	temporal	right	53	12	female	1
74	surfCO_pat_1200_7_id_12010100_0009.mat	1200	7	2008-05-29 00:19:00	2008-05-29 00:20:00	145.6	145.6	27.3	91	rhythmic alpha waves	F9,FT7,P7,FT9,F7,T7,T9,TP7,AF7		UC	sleep stage II	hippocampal sclerosis	temporal	right	53	12	female	1
75	surfCO_pat_1200_8_id_12010100_0010.mat	1200	8	2008-05-29 02:19:00	2008-05-29 02:21:00	216	216	40.5	135	rhythmic theta waves	T9,FT9,T7,TP7,F7,F9,FT7,P7,AF7	no_ictal_speech, postictal_headache, postictal_todds_paresis	CP	awake	hippocampal sclerosis	temporal	right	53	12	female	1
76	surfCO_pat_1200_9_id_12010100_0010.mat	1200	9	2008-05-29 03:33:00	2008-05-29 03:34:00	179.2	179.2	33.6	112	rhythmic alpha waves	T7,P7,T9,AF7,F7,F9,FT7,TP7,FT9		UC	awake	hippocampal sclerosis	temporal	right	53	12	female	1
77	surfCO_pat_1200_10_id_12010100_0011.mat	1200	10	2008-05-29 04:36:00	2008-05-29 04:38:00	216	216	40.5	135	rhythmic alpha waves	F7,T7,F9,TP7,FT7,FT9,T9,P7		UC	sleep stage I	hippocampal sclerosis	temporal	right	53	12	female	1
78	surfCO_pat_1200_12_id_12010100_0014.mat	1200	12	2008-05-29 08:46:00	2008-05-29 08:48:00	145.6	145.6	27.3	91	rhythmic theta waves	T7,FT9,T9,FT7,F7,AF7,TP7,P7,F9	head_version, no_ictal_speech	CP	awake	hippocampal sclerosis	temporal	right	53	12	female	1
79	surfCO_pat_1200_16_id_12010100_0026.mat	1200	16	2008-05-29 19:50:00	2008-05-29 19:52:00	171.2	171.2	32.1	107	rhythmic theta waves	T7,F9,T9,AF7,FT9,F7,FT7	no_ictal_speech	CP	awake	hippocampal sclerosis	temporal	right	53	12	female	1
80	surfCO_pat_1200_17_id_12010100_0030.mat	1200	17	2008-05-30 05:23:00	2008-05-30 05:25:00	188.8	188.8	35.4	118	rhythmic alpha waves	FT10,F10,T8,T10,FT8,F8,AF8		UC	awake	hippocampal sclerosis	temporal	right	53	12	female	1
81	surfCO_pat_1200_18_id_12010100_0035.mat	1200	18	2008-05-30 09:25:00	2008-05-30 09:26:00	88	88	16.5	55	rhythmic alpha waves	T10,FT8,F10,AF8,FP2,TP8,F8,T8,P8,FT10	no_ictal_speech	CP	awake	hippocampal sclerosis	temporal	right	53	12	female	1
82	surfCO_pat_1200_19_id_12010100_0037.mat	1200	19	2008-05-30 11:06:00	2008-05-30 11:06:00	81.6	81.6	15.3	51	rhythmic alpha waves	P8,TP8,O2	restlessness	CP	awake	hippocampal sclerosis	temporal	right	53	12	female	1
83	surfCO_pat_1200_20_id_12010100_0038.mat	1200	20	2008-05-30 12:05:00	2008-05-30 12:07:00	179.2	179.2	33.6	112	rhythmic alpha waves	T10,F8,FT8,T8,FT10,F10,AF8,P8,TP8	head_version, no_ictal_speech	CP	awake	hippocampal sclerosis	temporal	right	53	12	female	1
84	surfCO_pat_1200_21_id_12010100_0040.mat	1200	21	2008-05-30 18:13:00	2008-05-30 18:15:00	228.8	228.8	42.9	143	rhythmic alpha waves	TP8,F8,P8,F10,T10,FT8,T8,FT10,AF8		CP	awake	hippocampal sclerosis	temporal	right	53	12	female	1
85	surfCO_pat_1200_22_id_12010100_0043.mat	1200	22	2008-05-30 20:06:00	2008-05-30 20:07:00	164.8	164.8	30.9	103	rhythmic alpha waves	FT10,T10,F8,AF8,FT8,T8,F10	no_ictal_speech	CP	awake	hippocampal sclerosis	temporal	right	53	12	female	1
86	surfCO_pat_1200_23_id_12010100_0043.mat	1200	23	2008-05-30 20:23:00	2008-05-30 20:25:00	222.4	222.4	41.7	139	rhythmic alpha waves	P8,TP8		UC	awake	hippocampal sclerosis	temporal	right	53	12	female	1
87	surfCO_pat_1200_24_id_12010100_0043.mat	1200	24	2008-05-30 20:30:00	2008-05-30 20:33:00	276.8	276.8	51.9	173	rhythmic alpha waves	TP8,P8		UC	awake	hippocampal sclerosis	temporal	right	53	12	female	1
88	surfCO_pat_1200_25_id_12010100_0049.mat	1200	25	2008-05-31 08:30:00	2008-05-31 08:30:00	36.8	36.8	6.9	23	rhythmic alpha waves	T8,F10,TP8,T10,F8,P8,FT10,AF8,FT8		UC	awake	hippocampal sclerosis	temporal	right	53	12	female	1
89	surfCO_pat_1300_3_id_13010600_0010.mat	1300	3	2009-03-19 05:49:00	2009-03-19 05:50:00	91.2	91.2	17.1	57	rhythmic alpha waves	P7,T9,F7,T7,FT9,AF7,TP7,F9,FT7	oral_automatisms, manual_automatisms: left	CP	sleep stage II	hippocampal sclerosis	temporal	left	36	1	female	1
90	surfCO_pat_1300_4_id_13010600_0002.mat	1300	4	2009-03-18 21:02:00	2009-03-18 21:04:00	211.2	211.2	39.6	132	rhythmic theta waves	FT9,T7,F9,AF7,F7,T9,T7,FT7	oral_automatisms, manual_automatisms: left, postictal_coughing	CP	awake	hippocampal sclerosis	temporal	left	36	1	female	1
91	surfCO_pat_1300_6_id_13011000_0001.mat	1300	6	2009-03-21 03:31:00	2009-03-21 03:34:00	214.4	214.4	40.2	134	rhythmic theta waves	FT9,T9,T7,F7,FT7,P7,F9,AF7,TP7	oral_automatisms, manual_automatisms: left	CP	awake	hippocampal sclerosis	temporal	left	36	1	female	1
92	surfCO_pat_1400_1_id_14010300_0002.mat	1400	1	2009-05-12 12:34:00	2009-05-12 12:35:00	68.8	68.8	12.9	43	rhythmic theta waves	TP7,FT9,P7,FP1,FT7,T7,F9,T9,AF7,F7	epigastric	CP	awake	cryptogenic	temporal	left	36	11	female	1
93	surfCO_pat_1400_2_id_14010300_0004.mat	1400	2	2009-05-12 16:13:00	2009-05-12 16:14:00	36.8	36.8	6.9	23	repetitive spiking	FT9,TP7,T9,AF7,F7,FT7,P7,T7,F9	epigastric	SP	awake	cryptogenic	temporal	left	36	11	female	1
94	surfCO_pat_1400_3_id_14010300_0005.mat	1400	3	2009-05-12 17:38:00	2009-05-12 17:39:00	54.4	54.4	10.2	34	rhythmic theta waves	TP7,F7,FT7,FT9,T7,F9,T9,AF7,FP1	epigastric	SP	awake	cryptogenic	temporal	left	36	11	female	1
95	surfCO_pat_1400_4_id_14010300_0009.mat	1400	4	2009-05-12 22:44:00	2009-05-12 22:44:00	44.8	44.8	8.4	28	rhythmic alpha waves	FT7,T9,F7,F9,T7,P7,AF7,FT9,TP7		SP	awake	cryptogenic	temporal	left	36	11	female	1
96	surfCO_pat_1400_5_id_14010400_0003.mat	1400	5	2009-05-13 06:46:00	2009-05-13 06:47:00	99.2	99.2	18.6	62	rhythmic theta waves	AF7,FP1,F9,T7,F7,FT7,P7,T9		CP	sleep stage II	cryptogenic	temporal	left	36	11	female	1
97	surfCO_pat_1400_6_id_14010700_0010.mat	1400	6	2009-05-14 20:31:00	2009-05-14 20:32:00	155.2	155.2	29.1	97	rhythmic theta waves	TP7,F7,FT7,T7,P7,AF7,FT9,F9,T9	epigastric, manual_automatisms: right	CP	awake	cryptogenic	temporal	left	36	11	female	1
98	surfCO_pat_1500_1_id_15010100_0002.mat	1500	1	2009-01-19 14:59:00	2009-01-19 15:00:00	112	112	21	70	amplitude depression	T10,FT10,F10,AF8,FT8,TP8,T8,F8,P8,FP2	oral_automatisms, no_ictal_speech	CP	awake	cryptogenic	temporal	right	50	31	male	1
99	surfCO_pat_1500_3_id_15010200_0003.mat	1500	3	2009-01-20 03:53:00	2009-01-20 03:54:00	152	152	28.5	95	rhythmic alpha waves	T10,F10,AF8,F8,FT8,T8,P8,FP2	oral_automatisms, no_ictal_speech	CP	sleep stage II	cryptogenic	temporal	right	50	31	male	1
100	surfCO_pat_1500_4_id_15010200_0005.mat	1500	4	2009-01-20 06:54:00	2009-01-20 06:55:00	97.6	97.6	18.3	61	amplitude depression	FP2,F8,T8,P8,T10,AF8,F10,FT8	oral_automatisms, manual_automatisms: right, no_ictal_speech	CP	sleep stage III/IV	cryptogenic	temporal	right	50	31	male	1
101	surfCO_pat_1500_5_id_15010300_0001.mat	1500	5	2009-01-20 10:43:00	2009-01-20 10:44:00	88	88	16.5	55	rhythmic theta waves	FP2,AF8,T8,P8,FT8,F8,F10,FT10,T10	postictal_expressive_aphasia	CP	awake	cryptogenic	temporal	right	50	31	male	1
102	surfCO_pat_1500_6_id_15010300_0007.mat	1500	6	2009-01-20 17:46:00	2009-01-20 17:47:00	99.2	99.2	18.6	62	rhythmic theta waves	FP2,F4,C4,P4	oral_automatisms, manual_automatisms: right, postictal_expressive_aphasia	CP	awake	cryptogenic	temporal	right	50	31	male	1
103	surfCO_pat_1500_7_id_15010300_0010.mat	1500	7	2009-01-20 21:30:00	2009-01-20 21:30:00	33.6	33.6	6.3	21	rhythmic theta waves	AF8,F8,P8,FT10,T10,F10,T8,FT8,TP8		UC	sleep stage I	cryptogenic	temporal	right	50	31	male	1
104	surfCO_pat_1500_8_id_15010400_0003.mat	1500	8	2009-01-21 05:30:00	2009-01-21 05:31:00	107.2	107.2	20.1	67	rhythmic theta waves	F10,T10,FP2,C4,F4,P4,AF8,FT8,P8,F8,T8	oral_automatisms, no_ictal_speech	CP	sleep stage III/IV	cryptogenic	temporal	right	50	31	male	1
105	surfCO_pat_1500_9_id_15010500_0004.mat	1500	9	2009-01-21 12:56:00	2009-01-21 12:57:00	52.8	52.8	9.9	33	rhythmic theta waves	FP1,P7,T7,FT9,F9,FT7,AF7,TP7,F7,T9	oral_automatisms, no_ictal_speech	CP	awake	cryptogenic	temporal	right	50	31	male	1
106	surfCO_pat_1500_10_id_15010500_0005.mat	1500	10	2009-01-21 13:18:00	2009-01-21 13:18:00	41.6	41.6	7.8	26	rhythmic theta waves	FT7,AF7,T7,TP7,F9,FT9,F7,P7,T9	oral_automatisms, manual_automatisms: bilateral	CP	awake	cryptogenic	temporal	right	50	31	male	1
107	surfCO_pat_1600_1_id_16010400_0003.mat	1600	1	2009-06-10 07:28:00	2009-06-10 07:30:00	139.2	139.2	26.1	87	rhythmic alpha waves	T7,T9,AF7,F9,F7,FT9,FT7	tonic_posturing: bilateral, no_ictal_speech	CP	sleep stage II	hippocampal sclerosis	temporal	bilateral	50	5	female	1
108	surfCO_pat_1600_2_id_16010600_0001.mat	1600	2	2009-06-11 03:04:00	2009-06-11 03:05:00	84.8	84.8	15.9	53	rhythmic alpha waves	T7,F9,FT7,F7,AF7,T9,FT9		UC	sleep stage III/IV	hippocampal sclerosis	temporal	bilateral	50	5	female	1
109	surfCO_pat_1600_3_id_16010700_0001.mat	1600	3	2009-06-11 10:48:00	2009-06-11 10:49:00	68.8	68.8	12.9	43	rhythmic alpha waves	FP1,T9,FT7,T7,FT9,F9,F7,AF7	other_subjective_symptoms	CP	awake	hippocampal sclerosis	temporal	bilateral	50	5	female	1
110	surfCO_pat_1600_4_id_16010700_0004.mat	1600	4	2009-06-11 15:12:00	2009-06-11 15:12:00	83.2	83.2	15.6	52	rhythmic alpha waves	FT7,AF7,FT9,F7,FT9,T9,T7,F9	no_ictal_speech	CP	awake	hippocampal sclerosis	temporal	bilateral	50	5	female	1
111	surfCO_pat_1600_5_id_16010700_0006.mat	1600	5	2009-06-11 17:45:00	2009-06-11 17:46:00	99.2	99.2	18.6	62	rhythmic alpha waves	F7,AF7,F9,FT9,FT7,T7,T9	other_subjective_symptoms	CP	awake	hippocampal sclerosis	temporal	bilateral	50	5	female	1
112	surfCO_pat_1600_6_id_16010700_0008.mat	1600	6	2009-06-11 20:58:00	2009-06-11 20:58:00	70.4	70.4	13.2	44	rhythmic alpha waves	F7,FT7,T7,AF7,FT9,T9,F9		CP	awake	hippocampal sclerosis	temporal	bilateral	50	5	female	1
113	surfCO_pat_1600_7_id_16010800_0002.mat	1600	7	2009-06-12 08:21:00	2009-06-12 08:22:00	96	96	18	60	rhythmic alpha waves	T7,F9,T9,AF7,FT9,F7,FT7	tonic_posturing: bilateral	CP	awake	hippocampal sclerosis	temporal	bilateral	50	5	female	1
114	surfCO_pat_1700_1_id_17010100_0025.mat	1700	1	2008-11-12 05:56:00	2008-11-12 05:57:00	96	54.0625	18	60	rhythmic theta waves	P8,TP8		UC	sleep stage II	hippocampal sclerosis	none	none	40	10	male	1
115	surfCO_pat_1700_2_id_17010100_0031.mat	1700	2	2008-11-12 14:46:00	2008-11-12 14:46:00	83.2	83.2	15.6	52	rhythmic theta waves	TP8,P8	oral_automatisms, manual_automatisms: left, hypermotor_movements, head_version, postictal_restlessness	CP	awake	hippocampal sclerosis	none	none	40	10	male	1
116	surfCO_pat_1700_3_id_17010100_0034.mat	1700	3	2008-11-12 17:55:00	2008-11-12 17:56:00	104	104	19.5	65	rhythmic theta waves	P8,TP8	manual_automatisms: left, restlessness, head_version, no_ictal_speech, postictal_restlessness	CP	awake	hippocampal sclerosis	none	none	40	10	male	1
117	surfCO_pat_1700_4_id_17010100_0043.mat	1700	4	2008-11-13 05:41:00	2008-11-13 05:42:00	64	64	12	40	rhythmic theta waves	TP8,P8		UC	sleep stage III/IV	hippocampal sclerosis	none	none	40	10	male	1
118	surfCO_pat_1700_5_id_17010100_0056.mat	1700	5	2008-11-13 20:04:00	2008-11-13 20:05:00	68.8	68.8	12.9	43	rhythmic theta waves	P8,T10,TP8,FT10,F10,T8,FT8,AF8,F8,T8	restlessness, head_version, no_ictal_speech, postictal_restlessness	CP	awake	hippocampal sclerosis	none	none	40	10	male	1
119	surfCO_pat_1700_6_id_17010100_0063.mat	1700	6	2008-11-14 01:13:00	2008-11-14 01:14:00	78.4	78.4	14.7	49	rhythmic alpha waves	P8,TP8	oral_automatisms, hypermotor_movements, head_version, no_ictal_speech	CP	sleep stage I	hippocampal sclerosis	none	none	40	10	male	1
120	surfCO_pat_1700_7_id_17010100_0068.mat	1700	7	2008-11-14 05:28:00	2008-11-14 05:29:00	75.2	75.2	14.1	47	rhythmic alpha waves	TP8,P8	oral_automatisms, hypermotor_movements, restlessness, head_version, no_ictal_speech	CP	sleep stage I	hippocampal sclerosis	none	none	40	10	male	1
121	surfCO_pat_1700_8_id_17010100_0073.mat	1700	8	2008-11-14 11:07:00	2008-11-14 11:08:00	78.4	78.4	14.7	49	rhythmic alpha waves	TP8,P8	oral_automatisms, manual_automatisms: left, hypermotor_movements, head_version, no_ictal_speech	CP	awake	hippocampal sclerosis	none	none	40	10	male	1
122	surfCO_pat_1700_9_id_17010100_0077.mat	1700	9	2008-11-14 17:06:00	2008-11-14 17:07:00	89.6	89.6	16.8	56	rhythmic theta waves	FT10,TP8,T10,F10,AF8,P8,T8,FT8,F8	oral_automatisms, manual_automatisms: right, hypermotor_movements, no_ictal_speech	CP	sleep stage III/IV	hippocampal sclerosis	none	none	40	10	male	1
123	surfCO_pat_2000_1_id_20010300_0004.mat	2000	1	2009-02-10 15:35:00	2009-02-10 15:36:00	30.4	30.4	5.7	19	rhythmic theta waves	early:	other_subjective_symptoms	SP	awake	hippocampal sclerosis	temporal	right	53	12	female	1
124	surfCO_pat_2000_2_id_20010400_0009.mat	2000	2	2009-02-11 08:51:00	2009-02-11 08:52:00	123.2	123.2	23.1	77	rhythmic delta waves	early:	other_subjective_symptoms, oral_automatisms, manual_automatisms: right, head_version, no_ictal_speech	CP	awake	hippocampal sclerosis	temporal	right	53	12	female	1
125	surfCO_pat_2000_3_id_20010500_0002.mat	2000	3	2009-02-11 11:33:00	2009-02-11 11:34:00	52.8	52.8	9.9	33	rhythmic theta waves	early:	other_subjective_symptoms, manual_automatisms: right, restlessness, head_version, no_ictal_speech, postictal_restlessness	CP	awake	hippocampal sclerosis	temporal	right	53	12	female	1
126	surfCO_pat_2000_4_id_20010500_0004.mat	2000	4	2009-02-11 12:47:00	2009-02-11 12:48:00	56	56	10.5	35	rhythmic alpha waves	early:	other_subjective_symptoms, manual_automatisms: right, head_version, no_ictal_speech	CP	awake	hippocampal sclerosis	temporal	right	53	12	female	1
127	surfCO_pat_2000_5_id_20010500_0007.mat	2000	5	2009-02-11 14:40:00	2009-02-11 14:40:00	60.8	60.8	11.4	38	rhythmic theta waves	early:	other_subjective_symptoms, manual_automatisms: right, head_version, no_ictal_speech, postictal_restlessness	CP	awake	hippocampal sclerosis	temporal	right	53	12	female	1
128	surfCO_pat_2000_6_id_20011100_0001.mat	2000	6	2009-02-14 10:13:00	2009-02-14 10:13:00	51.2	51.2	9.6	32	rhythmic delta waves	early:	other_subjective_symptoms, head_version, no_ictal_speech	CP	awake	hippocampal sclerosis	temporal	right	53	12	female	1
129	surfCO_pat_2100_1_id_21010100_0000.mat	2100	1	2008-09-15 12:31:00	2008-09-15 12:31:00	57.6	57.6	10.8	36	rhythmic theta waves	P7,AF7,T9,F9,T7,FT7,F7,TP7,FT9	tonic_posturing: bilateral, hypermotor_movements, eye_version	CP	awake	hippocampal sclerosis	temporal	left	20		male	1
130	surfCO_pat_2100_2_id_21010100_0002.mat	2100	2	2008-09-15 14:00:00	2008-09-15 14:01:00	51.2	51.2	9.6	32	rhythmic theta waves	F3,AF7,F8,FP1,F7,FP2,AF8	tonic_posturing: bilateral, clonic_movements, eye_version, postictal_restlessness	CP	awake	hippocampal sclerosis	temporal	left	20		male	1
131	surfCO_pat_2100_3_id_21010100_0017.mat	2100	3	2008-09-16 23:03:00	2008-09-16 23:03:00	27.2	27.2	5.1	17	rhythmic theta waves	AF8,FP2,FP1,AF7,F3,C3		UC	sleep stage II	hippocampal sclerosis	temporal	left	20		male	1
132	surfCO_pat_2100_4_id_21010100_0020.mat	2100	4	2008-09-17 08:21:00	2008-09-17 08:21:00	46.4	46.4	8.7	29	rhythmic theta waves	FT10,F3,F10,FP1,FT8,AF7,FT9,F8,AF8,F7,F9,T9,T10	tonic_posturing: bilateral, hypermotor_movements, eye_version	CP	awake	hippocampal sclerosis	temporal	left	20		male	1
133	surfCO_pat_2100_5_id_21010100_0020.mat	2100	5	2008-09-17 08:56:00	2008-09-17 08:57:00	32	32	6	20	rhythmic theta waves	T10,T9,F3,FT10,FP1,AF7,FT9,F7,F9,F10	tonic_posturing: bilateral, eye_version	CP	awake	hippocampal sclerosis	temporal	left	20		male	1
134	surfCO_pat_2100_6_id_21010100_0024.mat	2100	6	2008-09-17 14:17:00	2008-09-17 14:17:00	17.6	17.6	3.3	11	rhythmic theta waves	F4,F3,AF8,AF7,FP1,FP2	tonic_posturing: bilateral, eye_version	CP	awake	hippocampal sclerosis	temporal	left	20		male	1
135	surfCO_pat_2100_7_id_21010100_0028.mat	2100	7	2008-09-18 01:29:00	2008-09-18 01:29:00	28.8	28.8	5.4	18	rhythmic theta waves	early:		CP	sleep stage III/IV	hippocampal sclerosis	temporal	left	20		male	1
136	surfCO_pat_2100_8_id_21010100_0029.mat	2100	8	2008-09-18 08:50:00	2008-09-18 08:51:00	70.4	70.4	13.2	44	rhythmic theta waves	F7,F8,F10,FT9,F9,T9,FT10,AF8,FP1,F3,T10,AF7	tonic_posturing: bilateral, hypermotor_movements	CP	awake	hippocampal sclerosis	temporal	left	20		male	1
137	surfCO_pat_2100_9_id_21010100_0029.mat	2100	9	2008-09-18 09:08:00	2008-09-18 09:09:00	62.4	62.4	11.7	39	rhythmic theta waves	F10,AF8,T10,FP1,F7,AF7,F8,FT10	tonic_posturing: bilateral, postictal_restlessness	CP	awake	hippocampal sclerosis	temporal	left	20		male	1
138	surfCO_pat_2100_10_id_21010100_0031.mat	2100	10	2008-09-18 10:31:00	2008-09-18 10:32:00	48	48	9	30	rhythmic theta waves	F7,T10,AF8,F10,FT10,AF7,F9,FT9,F3,FP1,T9	tonic_posturing: bilateral, clonic_movements, eye_version, postictal_restlessness	CP	awake	hippocampal sclerosis	temporal	left	20		male	1
139	surfCO_pat_2100_11_id_21010100_0032.mat	2100	11	2008-09-18 12:58:00	2008-09-18 12:58:00	52.8	52.8	9.9	33	rhythmic theta waves	FP2,AF7,F7,T10,FP1,F3,AF8,F10,F8,FT10	tonic_posturing: bilateral, postictal_restlessness	CP	awake	hippocampal sclerosis	temporal	left	20		male	1
140	surfCO_pat_2100_12_id_21010100_0039.mat	2100	12	2008-09-19 08:08:00	2008-09-19 08:08:00	51.2	51.2	9.6	32	rhythmic theta waves	F3,AF8,F8,F10,FT9,T10,FT10,F9,F7,FP1,AF7,T9	tonic_posturing: bilateral, head_version, postictal_restlessness	CP	awake	hippocampal sclerosis	temporal	left	20		male	1
141	surfCO_pat_2200_1_id_22010400_0006.mat	2200	1	2009-09-30 08:55:00	2009-09-30 08:55:00	16	16	3	10	rhythmic alpha waves	C4,FZ,F4,CZ		CP	awake	hippocampal sclerosis	temporal	right	53	12	female	1
142	surfCO_pat_2200_2_id_22010500_0001.mat	2200	2	2009-09-30 09:55:00	2009-09-30 09:56:00	25.6	25.6	4.8	16	rhythmic beta waves	CZ,C4,FZ,F4	tonic_posturing: left, head_version	CP	awake	hippocampal sclerosis	temporal	right	53	12	female	1
143	surfCO_pat_2200_3_id_22010600_0005.mat	2200	3	2009-09-30 16:50:00	2009-09-30 16:51:00	20.8	20.8	3.9	13	rhythmic beta waves	F4,FZ,C4,CZ	tonic_posturing: left, head_version	CP	awake	hippocampal sclerosis	temporal	right	53	12	female	1
144	surfCO_pat_2200_4_id_22010600_0007.mat	2200	4	2009-09-30 19:39:00	2009-09-30 19:40:00	51.2	51.2	9.6	32	rhythmic beta waves	FZ,F4,C4,CZ	tonic_posturing: left, head_version	CP	awake	hippocampal sclerosis	temporal	right	53	12	female	1
145	surfCO_pat_2200_5_id_22010600_0007.mat	2200	5	2009-09-30 20:01:00	2009-09-30 20:01:00	19.2	19.2	3.6	12	rhythmic beta waves	C4,Fp2,P4,FZ,CZ,F4	tonic_posturing: left, head_version	CP	awake	hippocampal sclerosis	temporal	right	53	12	female	1
146	surfCO_pat_2200_6_id_22010600_0009.mat	2200	6	2009-09-30 21:51:00	2009-09-30 21:51:00	27.2	27.2	5.1	17	rhythmic alpha waves	C4,CZ,Fp2,F4,FZ	tonic_posturing: left, head_version	CP	awake	hippocampal sclerosis	temporal	right	53	12	female	1
147	surfCO_pat_2200_7_id_22010600_0009.mat	2200	7	2009-09-30 23:16:00	2009-09-30 23:16:00	27.2	27.2	5.1	17	rhythmic alpha waves	CZ,Fp2,FZ,F4,C4	tonic_posturing: left, head_version	CP	awake	hippocampal sclerosis	temporal	right	53	12	female	1
148	surfCO_pat_2200_8_id_22010600_0012.mat	2200	8	2009-10-01 01:25:00	2009-10-01 01:25:00	67.2	67.2	12.6	42	rhythmic alpha waves	CZ,P4,FZ,Fp2,C4,F4	tonic_posturing: left, head_version	CP	awake	hippocampal sclerosis	temporal	right	53	12	female	1
149	surfCO_pat_2200_9_id_22010600_0013.mat	2200	9	2009-10-01 05:15:00	2009-10-01 05:15:00	48	48	9	30	rhythmic alpha waves	FZ,C4,F4,CZ	tonic_posturing: left, head_version	CP	sleep stage II	hippocampal sclerosis	temporal	right	53	12	female	1
150	surfCO_pat_2200_10_id_22010600_0015.mat	2200	10	2009-10-01 08:29:00	2009-10-01 08:29:00	57.6	57.6	10.8	36	rhythmic alpha waves	F4,Fp2,P4,C4,CZ,PZ	tonic_posturing: left, head_version	CP	awake	hippocampal sclerosis	temporal	right	53	12	female	1
151	surfCO_pat_2200_11_id_22010700_0005.mat	2200	11	2009-10-01 19:58:00	2009-10-01 19:58:00	25.6	25.6	4.8	16	rhythmic alpha waves	C4,FZ,CZ,F4	tonic_posturing: left, head_version	CP	awake	hippocampal sclerosis	temporal	right	53	12	female	1
152	surfCO_pat_2200_13_id_22010800_0004.mat	2200	13	2009-10-02 06:35:00	2009-10-02 06:35:00	28.8	28.8	5.4	18	rhythmic beta waves	FZ,CZ,C4,F4	tonic_posturing: left, head_version	CP	sleep stage II	hippocampal sclerosis	temporal	right	53	12	female	1
153	surfCO_pat_2200_14_id_22010800_0004.mat	2200	14	2009-10-02 06:54:00	2009-10-02 06:54:00	16	16	3	10	rhythmic beta waves	F4,FZ,CZ,Fp2	tonic_posturing: left, head_version	CP	sleep stage II	hippocampal sclerosis	temporal	right	53	12	female	1
154	surfCO_pat_2200_15_id_22010900_0005.mat	2200	15	2009-10-02 23:55:00	2009-10-02 23:56:00	52.8	52.8	9.9	33	rhythmic beta waves	F4,FZ,CZ,C4	tonic_posturing: left, head_version	CP	awake	hippocampal sclerosis	temporal	right	53	12	female	1
155	surfCO_pat_2200_16_id_22010900_0007.mat	2200	16	2009-10-03 01:54:00	2009-10-03 01:55:00	35.2	35.2	6.6	22	rhythmic beta waves	CZ,C4,F4,P4,PZ	tonic_posturing: left, head_version	CP	sleep stage II	hippocampal sclerosis	temporal	right	53	12	female	1
156	surfCO_pat_2200_17_id_22010900_0008.mat	2200	17	2009-10-03 06:03:00	2009-10-03 06:04:00	28.8	28.8	5.4	18	rhythmic beta waves	FZ,CZ,F4,C4	tonic_posturing: left, head_version	CP	sleep stage II	hippocampal sclerosis	temporal	right	53	12	female	1
157	surfCO_pat_2200_18_id_22010900_0008.mat	2200	18	2009-10-03 07:03:00	2009-10-03 07:04:00	16	16	3	10	rhythmic alpha waves	CZ,C4,F4	tonic_posturing: left, head_version	CP	sleep stage II	hippocampal sclerosis	temporal	right	53	12	female	1
158	surfCO_pat_2300_1_id_23010100_0006.mat	2300	1	2009-07-20 20:31:00	2009-07-20 20:32:00	56	56	10.5	35	rhythmic theta waves	C3,CZ,F3,PZ,P3	other_subjective_symptoms	SP	awake	hippocampal sclerosis	temporal	left	49	25	male	1
159	surfCO_pat_2300_2_id_23010200_0002.mat	2300	2	2009-07-21 03:23:00	2009-07-21 03:24:00	88	88	16.5	55	rhythmic theta waves	F9,F7,T7,P7,T9,FT7		UC	sleep stage I	hippocampal sclerosis	temporal	left	49	25	male	1
160	surfCO_pat_2300_3_id_23010200_0005.mat	2300	3	2009-07-21 07:41:00	2009-07-21 07:41:00	25.6	25.6	4.8	16	rhythmic theta waves	P7,T7,F7,FT7,F9,T9		UC	awake	hippocampal sclerosis	temporal	left	49	25	male	1
161	surfCO_pat_2300_4_id_23010500_0008.mat	2300	4	2009-07-22 21:04:00	2009-07-22 21:04:00	49.6	49.6	9.3	31	rhythmic theta waves	TP7,T7,F7,T9,P3,FT7,F9,C3,FT9,P7,F3		UC	awake	hippocampal sclerosis	temporal	left	49	25	male	1
162	surfCO_pat_2300_5_id_23010500_0009.mat	2300	5	2009-07-22 21:15:00	2009-07-22 21:16:00	46.4	46.4	8.7	29	rhythmic theta waves	FT7,T7,P7,FT9,F9,T9,TP7	other_subjective_symptoms	SP	awake	hippocampal sclerosis	temporal	left	49	25	male	1
163	surfCO_pat_2300_6_id_23010600_0000.mat	2300	6	2009-07-22 23:42:00	2009-07-22 23:43:00	59.2	59.2	11.1	37	rhythmic theta waves	T7,T9,F9,P7,F7,FT7	epigastric	SP	awake	hippocampal sclerosis	temporal	left	49	25	male	1
164	surfCO_pat_2300_7_id_23010600_0004.mat	2300	7	2009-07-23 03:51:00	2009-07-23 03:51:00	32	32	6	20	rhythmic theta waves	F3,T9,F7,P7,AF7,F9,C3,FT7,P3,T7	other_subjective_symptoms	SP	awake	hippocampal sclerosis	temporal	left	49	25	male	1
165	surfCO_pat_2300_8_id_23010700_0001.mat	2300	8	2009-07-23 11:29:00	2009-07-23 11:30:00	33.6	33.6	6.3	21	rhythmic theta waves	C3,TP7,T9,P7,T7,P3,F3,FT7,F9,FT9,F7,O1	epigastric	SP	awake	hippocampal sclerosis	temporal	left	49	25	male	1
166	surfCO_pat_2300_9_id_23010700_0004.mat	2300	9	2009-07-23 14:09:00	2009-07-23 14:09:00	60.8	60.8	11.4	38	rhythmic theta waves	FT7,F3,F9,FT8,FT9,C3,T9,P7,T7,F7,P3,TP7		SP	awake	hippocampal sclerosis	temporal	left	49	25	male	1
167	surfCO_pat_2300_10_id_23010700_0004.mat	2300	10	2009-07-23 14:34:00	2009-07-23 14:35:00	120	120	22.5	75	rhythmic alpha waves	FT7,TP7,T9,F9,FT9,F7,T7,P7,F8	other_subjective_symptoms	SP	awake	hippocampal sclerosis	temporal	left	49	25	male	1
168	surfCO_pat_2300_11_id_23010700_0004.mat	2300	11	2009-07-23 15:15:00	2009-07-23 15:16:00	70.4	70.4	13.2	44	rhythmic alpha waves	FT9,P3,F3,F9,C3,T9		SP	awake	hippocampal sclerosis	temporal	left	49	25	male	1
169	surfCO_pat_2300_12_id_23010700_0006.mat	2300	12	2009-07-23 18:28:00	2009-07-23 18:30:00	102.4	102.4	19.2	64	rhythmic theta waves	P7,FT7,FT9,T7,F7,F9,T9,TP7		SP	awake	hippocampal sclerosis	temporal	left	49	25	male	1
170	surfCO_pat_2300_13_id_23010700_0008.mat	2300	13	2009-07-23 19:14:00	2009-07-23 19:15:00	43.2	43.2	8.1	27	rhythmic theta waves	P3,C3,F3		SP	awake	hippocampal sclerosis	temporal	left	49	25	male	1
171	surfCO_pat_2600_1_id_26010500_0016.mat	2600	1	2008-12-04 19:09:00	2008-12-04 19:10:00	96	96	18	60	rhythmic theta waves	C4,F4,FT10,F10,Fp2,AF8,T8,TP8,F8,FT8,P8,T10	other_subjective_symptoms	SP	awake	hippocampal sclerosis	temporal	bilateral	50	5	female	1
172	surfCO_pat_2600_2_id_26010500_0019.mat	2600	2	2008-12-04 23:43:00	2008-12-04 23:47:00	377.6	377.6	70.8	236	rhythmic theta waves	C4,F4,P4,O2	oral_automatisms, manual_automatisms: right, dystonic_posturing, head_version	CP	awake	hippocampal sclerosis	temporal	bilateral	50	5	female	1
173	surfCO_pat_2600_4_id_26010500_0025.mat	2600	4	2008-12-05 08:24:00	2008-12-05 08:25:00	145.6	145.6	27.3	91	rhythmic theta waves	P4,O2,C4,F10,FT10,Fp2,T10,F4	oral_automatisms, manual_automatisms: right, tonic_posturing: right	CP	awake	hippocampal sclerosis	temporal	bilateral	50	5	female	1
174	surfCO_pat_2600_5_id_26010500_0032.mat	2600	5	2008-12-05 15:05:00	2008-12-05 15:06:00	96	96	18	60	rhythmic theta waves	C4,F4,O2,P4	epigastric, oral_automatisms, manual_automatisms: right, postictal_coughing	CP	awake	hippocampal sclerosis	temporal	bilateral	50	5	female	1
175	surfCO_pat_2700_1_id_27010100_0013.mat	2700	1	2009-07-08 05:54:00	2009-07-08 05:54:00	28.8	28.8	5.4	18	rhythmic beta waves	O2,O1,P4,PZ,P3	tonic_posturing: right	CP	sleep stage II	cortical dysplasia	occipital	left	20	2	female	1
176	surfCO_pat_2700_2_id_27010100_0013.mat	2700	2	2009-07-08 06:53:00	2009-07-08 06:53:00	32	32	6	20	rhythmic beta waves	P3,O1,PZ,P4,O2	tonic_posturing: right	CP	sleep stage II	cortical dysplasia	occipital	left	20	2	female	1
177	surfCO_pat_2700_3_id_27010100_0029.mat	2700	3	2009-07-09 06:03:00	2009-07-09 06:03:00	20.8	20.8	3.9	13	rhythmic alpha waves	P4,O1,P3,O2,PZ		CP	sleep stage II	cortical dysplasia	occipital	left	20	2	female	1
178	surfCO_pat_2700_4_id_27010100_0029.mat	2700	4	2009-07-09 07:22:00	2009-07-09 07:23:00	28.8	28.8	5.4	18	rhythmic beta waves	P3,P4,O1,O2,PZ	tonic_posturing: right	CP	sleep stage II	cortical dysplasia	occipital	left	20	2	female	1
179	surfCO_pat_2700_5_id_27010100_0034.mat	2700	5	2009-07-09 15:08:00	2009-07-09 15:09:00	65.6	65.6	12.3	41	rhythmic beta waves	P3,O1,O2,P4,PZ	psychic, tonic_posturing: left, hypermotor_movements, vocalisation	CP	awake	cortical dysplasia	occipital	left	20	2	female	1
180	surfCO_pat_2700_6_id_27010100_0040.mat	2700	6	2009-07-10 01:33:00	2009-07-10 01:34:00	59.2	59.2	11.1	37	rhythmic alpha waves	P4,O1,O2,P7,PZ,P3,P8	psychic, tonic_posturing: right, hypermotor_movements, hypomotor	CP	sleep stage II	cortical dysplasia	occipital	left	20	2	female	1
181	surfCO_pat_2700_7_id_27010100_0040.mat	2700	7	2009-07-10 02:54:00	2009-07-10 02:54:00	51.2	51.2	9.6	32	rhythmic beta waves	early:	tonic_posturing: left, hypermotor_movements	CP	sleep stage III/IV	cortical dysplasia	occipital	left	20	2	female	1
182	surfCO_pat_2700_8_id_27010100_0041.mat	2700	8	2009-07-10 05:03:00	2009-07-10 05:04:00	59.2	59.2	11.1	37	rhythmic beta waves	P3,P4,PZ,TP7,O2,T7,O1		UC	sleep stage II	cortical dysplasia	occipital	left	20	2	female	1
183	surfCO_pat_2700_9_id_27010100_0041.mat	2700	9	2009-07-10 06:16:00	2009-07-10 06:17:00	46.4	46.4	8.7	29	rhythmic beta waves	O2,PZ,P3,P4,O1		UC	sleep stage II	cortical dysplasia	occipital	left	20	2	female	1
184	surfCO_pat_2700_10_id_27010100_0041.mat	2700	10	2009-07-10 06:30:00	2009-07-10 06:31:00	59.2	59.2	11.1	37	rhythmic beta waves	P3,PZ,O1,P4,O2		UC	sleep stage II	cortical dysplasia	occipital	left	20	2	female	1
185	surfCO_pat_2700_11_id_27010100_0041.mat	2700	11	2009-07-10 07:20:00	2009-07-10 07:20:00	41.6	41.6	7.8	26	rhythmic beta waves	P3,P4,O2,PZ,O1		UC	sleep stage II	cortical dysplasia	occipital	left	20	2	female	1
186	surfCO_pat_2700_12_id_27010100_0051.mat	2700	12	2009-07-10 17:00:00	2009-07-10 17:01:00	44.8	44.8	8.4	28	rhythmic alpha waves	PZ,O1,P3,P4,O2	psychic, tonic_posturing: right, hypermotor_movements	CP	awake	cortical dysplasia	occipital	left	20	2	female	1
187	surfCO_pat_2700_13_id_27010100_0057.mat	2700	13	2009-07-11 02:12:00	2009-07-11 02:12:00	51.2	51.2	9.6	32	rhythmic alpha waves	P3,PZ,O1,O2,P4	hypermotor_movements	CP	sleep stage III/IV	cortical dysplasia	occipital	left	20	2	female	1
188	surfCO_pat_2700_14_id_27010100_0057.mat	2700	14	2009-07-11 02:23:00	2009-07-11 02:23:00	25.6	25.6	4.8	16	rhythmic alpha waves	P3,P4,O1,PZ,O2		CP	sleep stage III/IV	cortical dysplasia	occipital	left	20	2	female	1
189	surfCO_pat_2700_15_id_27010100_0057.mat	2700	15	2009-07-11 04:00:00	2009-07-11 04:00:00	49.6	49.6	9.3	31	rhythmic beta waves	O2,PZ,P3,P4,O1	tonic_posturing: left, hypermotor_movements	CP	sleep stage III/IV	cortical dysplasia	occipital	left	20	2	female	1
190	surfCO_pat_2700_16_id_27010100_0057.mat	2700	16	2009-07-11 04:10:00	2009-07-11 04:11:00	52.8	52.8	9.9	33	rhythmic beta waves	O1,O2,PZ,P3,P4	tonic_posturing: right, hypermotor_movements	CP	sleep stage I	cortical dysplasia	occipital	left	20	2	female	1
191	surfCO_pat_2700_17_id_27010100_0058.mat	2700	17	2009-07-11 04:17:00	2009-07-11 04:17:00	25.6	25.6	4.8	16	rhythmic beta waves	O2,PZ,P4,P3,O1	tonic_posturing: right	CP	awake	cortical dysplasia	occipital	left	20	2	female	1
192	surfCO_pat_2700_18_id_27010100_0058.mat	2700	18	2009-07-11 05:20:00	2009-07-11 05:20:00	48	48	9	30	rhythmic beta waves	O1,P4,O2,PZ,P3	tonic_posturing: right, hypermotor_movements	CP	sleep stage III/IV	cortical dysplasia	occipital	left	20	2	female	1
193	surfCO_pat_2700_19_id_27010100_0058.mat	2700	19	2009-07-11 05:53:00	2009-07-11 05:53:00	56	56	10.5	35	rhythmic beta waves	O1,O2,PZ,P4,P3		CP	sleep stage III/IV	cortical dysplasia	occipital	left	20	2	female	1
194	surfCO_pat_2700_20_id_27010100_0058.mat	2700	20	2009-07-11 06:52:00	2009-07-11 06:52:00	48	48	9	30	rhythmic beta waves	P4,PZ,P3,O1,O2	tonic_posturing: right, hypermotor_movements	CP	sleep stage III/IV	cortical dysplasia	occipital	left	20	2	female	1
195	surfCO_pat_2700_21_id_27010100_0058.mat	2700	21	2009-07-11 07:08:00	2009-07-11 07:09:00	52.8	52.8	9.9	33	rhythmic alpha waves	O1,P3,O2,PZ,P4	tonic_posturing: right, hypermotor_movements	CP	sleep stage II	cortical dysplasia	occipital	left	20	2	female	1
196	surfCO_pat_2700_22_id_27010100_0058.mat	2700	22	2009-07-11 07:23:00	2009-07-11 07:24:00	56	56	10.5	35	rhythmic alpha waves	O1,O2,P3,P4,PZ	tonic_posturing: right, hypermotor_movements	CP	sleep stage II	cortical dysplasia	occipital	left	20	2	female	1
197	surfCO_pat_2700_23_id_27010100_0058.mat	2700	23	2009-07-11 07:41:00	2009-07-11 07:41:00	54.4	54.4	10.2	34	rhythmic beta waves	P3,O2,PZ,O1,P4	tonic_posturing: right, hypermotor_movements	CP	sleep stage II	cortical dysplasia	occipital	left	20	2	female	1
198	surfCO_pat_2700_24_id_27010100_0060.mat	2700	24	2009-07-11 16:05:00	2009-07-11 16:05:00	12.8	12.8	2.4	8	rhythmic beta waves	O1,PZ,P3,O2,P4		UC	awake	cortical dysplasia	occipital	left	20	2	female	1
199	surfCO_pat_2800_1_id_28010100_0004.mat	2800	1	2009-02-02 16:26:00	2009-02-02 16:26:00	9.6	9.6	1.8	6	rhythmic theta waves	C3,P3	other_motor_symptoms_desc: spasms	CP	awake	cortical dysplasia	frontal	bilateral	18		female	1
200	surfCO_pat_2800_2_id_28010200_0006.mat	2800	2	2009-02-03 09:20:00	2009-02-03 09:20:00	6.4	6.4	1.2	4	repetitive spiking	Fp1,F3,AF7,F7,T7,P7,F9,T9,FT7	other_motor_symptoms_desc: spasms	CP	awake	cortical dysplasia	frontal	bilateral	18		female	1
201	surfCO_pat_2800_3_id_28010200_0006.mat	2800	3	2009-02-03 09:24:00	2009-02-03 09:24:00	44.8	44.8	8.4	28	rhythmic beta waves	Fp1,C3,F3,AF7,F7,FZ,CZ	tonic_posturing: bilateral, other_motor_symptoms_desc: spasms	CP	awake	cortical dysplasia	frontal	bilateral	18		female	1
202	surfCO_pat_2800_4_id_28010200_0006.mat	2800	4	2009-02-03 09:24:00	2009-02-03 09:24:00	9.6	9.6	1.8	6	repetitive spiking	C3,P3,O1,F7,FT7,T7,P7,T9	other_motor_symptoms_desc: spasms	CP	awake	cortical dysplasia	frontal	bilateral	18		female	1
203	surfCO_pat_2800_5_id_28010200_0006.mat	2800	5	2009-02-03 09:26:00	2009-02-03 09:26:00	8	8	1.5	5	repetitive spiking	F3,C3,AF7,P7,T7,F7,FT7,F9,T9	other_motor_symptoms_desc: spasm	CP	awake	cortical dysplasia	frontal	bilateral	18		female	1
204	surfCO_pat_2800_6_id_28010500_0003.mat	2800	6	2009-02-04 13:00:00	2009-02-04 13:00:00	9.6	9.6	1.8	6	rhythmic theta waves	C3,P3	other_motor_symptoms_desc: spasm	CP	awake	cortical dysplasia	frontal	bilateral	18		female	1
205	surfCO_pat_2800_7_id_28010700_0000.mat	2800	7	2009-02-05 09:33:00	2009-02-05 09:33:00	12.8	12.8	2.4	8	rhythmic theta waves	Fp1,F3,C3,P3		CP	awake	cortical dysplasia	frontal	bilateral	18		female	1
206	CO_pat_3300_1_id_33010100_0000.mat	3300	1	2008-10-13 13:12:00	2008-10-13 13:13:00	54.4	54.4	10.2	34	rhythmic theta waves	FT9,F9,T9		UC	awake	multipule MRI lesions	none	none	29	14	male	1
207	CO_pat_3300_2_id_33010100_0000.mat	3300	2	2008-10-13 16:09:00	2008-10-13 16:09:00	22.4	22.4	4.2	14	rhythmic delta waves	F9,FT9,T9		UC	awake	multipule MRI lesions	none	none	29	14	male	1
208	CO_pat_3300_3_id_33010100_0004.mat	3300	3	2008-10-13 21:20:00	2008-10-13 21:20:00	41.6	41.6	7.8	26	rhythmic theta waves	F9,FT9,T9		UC	awake	multipule MRI lesions	none	none	29	14	male	1
209	CO_pat_3300_4_id_33010100_0010.mat	3300	4	2008-10-14 04:53:00	2008-10-14 04:53:00	59.2	59.2	11.1	37	rhythmic delta waves	C3,F3,FP1		UC	sleep stage II	multipule MRI lesions	none	none	29	14	male	1
210	CO_pat_3300_5_id_33010100_0012.mat	3300	5	2008-10-14 07:45:00	2008-10-14 07:45:00	35.2	35.2	6.6	22	rhythmic delta waves	F3,T9,C3,F9,FP1,FT9		UC	awake	multipule MRI lesions	none	none	29	14	male	1
211	CO_pat_3300_6_id_33010100_0012.mat	3300	6	2008-10-14 08:11:00	2008-10-14 08:11:00	40	40	7.5	25	rhythmic delta waves	P3,F3,C3,Fz,FP1,Cz		UC	awake	multipule MRI lesions	none	none	29	14	male	1
212	CO_pat_3300_7_id_33010100_0012.mat	3300	7	2008-10-14 08:28:00	2008-10-14 08:28:00	44.8	44.8	8.4	28	rhythmic theta waves	F4,FP2,C4,P8,P4,T8,Fz,TP8,O2,Cz		SP	awake	multipule MRI lesions	none	none	29	14	male	1
213	CO_pat_3300_8_id_33010100_0014.mat	3300	8	2008-10-14 12:40:00	2008-10-14 12:40:00	25.6	25.6	4.8	16	rhythmic delta waves	F9,F4,FP2,FT9,T9,C4		SP	awake	multipule MRI lesions	none	none	29	14	male	1
214	CO_pat_3300_9_id_33010100_0020.mat	3300	9	2008-10-15 00:50:00	2008-10-15 00:51:00	40	40	7.5	25	rhythmic delta waves	T9,F3,AF7,F9,FT9,FP1		SP	awake	multipule MRI lesions	none	none	29	14	male	1
215	CO_pat_3300_10_id_33010100_0025.mat	3300	10	2008-10-15 09:51:00	2008-10-15 09:52:00	38.4	38.4	7.2	24	rhythmic theta waves	Cz,FP1,Fz,F4,F3,C3,C4,FP2		UC	awake	multipule MRI lesions	none	none	29	14	male	1
216	CO_pat_3300_11_id_33010100_0025.mat	3300	11	2008-10-15 13:14:00	2008-10-15 13:15:00	67.2	67.2	12.6	42	rhythmic delta waves	FP2,C3,FP1,C4,F4,Fz,F3,Cz		UC	awake	multipule MRI lesions	none	none	29	14	male	1
217	surfCO_pat_3500_1_id_35010100_0041.mat	3500	1	2009-11-19 08:30:00	2009-11-19 08:30:00	78.4	78.4	14.7	49	rhythmic theta waves	FT10,F10,T10	other_subjective_symptoms, other_motor_symptoms_desc: laterality movements, no_ictal_speech	CP	awake	hippocampal sclerosis	temporal	right	34	12	male	1
218	surfCO_pat_3500_2_id_35010100_0046.mat	3500	2	2009-11-19 15:05:00	2009-11-19 15:06:00	86.4	86.4	16.2	54	rhythmic alpha waves	T10,FT10,F10	other_subjective_symptoms, no_ictal_speech	CP	awake	hippocampal sclerosis	temporal	right	34	12	male	1
219	surfCO_pat_3500_3_id_35010100_0048.mat	3500	3	2009-11-19 17:10:00	2009-11-19 17:11:00	84.8	84.8	15.9	53	rhythmic theta waves	T10,FT10,F10	other_subjective_symptoms, no_ictal_speech	CP	awake	hippocampal sclerosis	temporal	right	34	12	male	1
220	surfCO_pat_3500_4_id_35010100_0050.mat	3500	4	2009-11-19 21:02:00	2009-11-19 21:03:00	89.6	89.6	16.8	56	rhythmic theta waves	FT10,T10,F10	no_ictal_speech	CP	awake	hippocampal sclerosis	temporal	right	34	12	male	1
221	surfCO_pat_3500_5_id_35010100_0054.mat	3500	5	2009-11-20 03:42:00	2009-11-20 03:43:00	73.6	73.6	13.8	46	rhythmic theta waves	F10,AF8,FT10,FP2,FT8,F8,T10	other_subjective_symptoms, other_motor_symptoms_desc: laterality movements, no_ictal_speech	CP	sleep stage II	hippocampal sclerosis	temporal	right	34	12	male	1
222	surfCO_pat_3700_1_id_37010100_0005.mat	3700	1	2009-05-04 16:25:00	2009-05-04 16:26:00	46.4	46.4	8.7	29	rhythmic theta waves	F3,FP1,AF7		UC	awake	cryptogenic	parietal	left	35	34	female	1
223	surfCO_pat_3700_3_id_37010100_0026.mat	3700	3	2009-05-05 23:44:00	2009-05-05 23:46:00	168	168	31.5	105	rhythmic theta waves	FP1,F3,AF7		UC	awake	cryptogenic	parietal	left	35	34	female	1
224	surfCO_pat_3700_5_id_37010100_0043.mat	3700	5	2009-05-07 00:46:00	2009-05-07 00:46:00	38.4	38.4	7.2	24	rhythmic theta waves	FP1,FT9,FT7,T9,T7,TP7,P7,F9,F3,F7,AF7,P3,O1	restlessness	UC	sleep stage III/IV	cryptogenic	parietal	left	35	34	female	1
225	surfCO_pat_4000_1_id_40010100_0008.mat	4000	1	2010-03-01 21:34:00	2010-03-01 21:35:00	144	144	27	90	rhythmic theta waves	F7,T7,FP1,P7	oral_automatisms, no_ictal_speech	CP	awake	hippocampal sclerosis	temporal	left	55	35	male	1
226	surfCO_pat_4000_2_id_40010100_0012.mat	4000	2	2010-03-02 06:13:00	2010-03-02 06:15:00	156.8	156.8	29.4	98	rhythmic theta waves	P7,FP1,T7,F7	oral_automatisms, no_ictal_speech	CP	sleep stage I	hippocampal sclerosis	temporal	left	55	35	male	1
227	surfCO_pat_4000_3_id_40010100_0015.mat	4000	3	2010-03-02 12:18:00	2010-03-02 12:21:00	270.4	222.762	50.7	169	rhythmic theta waves	FP1,T7,F7,P7	oral_automatisms, manual_automatisms: right, head_version, no_ictal_speech	CP	awake	hippocampal sclerosis	temporal	left	55	35	male	1
228	surfCO_pat_4000_4_id_40010100_0018.mat	4000	4	2010-03-02 17:27:00	2010-03-02 17:30:00	251.2	251.2	47.1	157	rhythmic theta waves	F3,FP1,P7,F7,T7	oral_automatisms	CP	awake	hippocampal sclerosis	temporal	left	55	35	male	1
229	surfCO_pat_4000_5_id_40010100_0022.mat	4000	5	2010-03-03 01:07:00	2010-03-03 01:08:00	158.4	158.4	29.7	99	rhythmic theta waves	T7,F7,FP1,P7	oral_automatisms, no_ictal_speech	CP	sleep stage II	hippocampal sclerosis	temporal	left	55	35	male	1
230	surfCO_pat_4000_6_id_40010100_0023.mat	4000	6	2010-03-03 02:10:00	2010-03-03 02:12:00	222.4	222.4	41.7	139	rhythmic theta waves	F7,F3,T7,FP1	oral_automatisms, head_version, no_ictal_speech	CP	sleep stage I	hippocampal sclerosis	temporal	left	55	35	male	1
231	CO_pat_4400_1_id_44010100_0036.mat	4400	1	2010-03-25 09:27:00	2010-03-25 09:29:00	224	224	42	140	rhythmic sharp waves	C4,FT8,T8,P4,F8,F4,AF8,TP8	manual_automatisms: left, restlessness, head_version, no_ictal_speech	CP	awake	cryptogenic	temporal	left	36	11	female	1
232	CO_pat_4400_2_id_44010100_0039.mat	4400	2	2010-03-25 14:32:00	2010-03-25 14:33:00	160	160	30	100	rhythmic theta waves	F8,FT8,P8,TP8,AF8,T8	eye_version, head_version, other_motor_symptoms_desc: blink, no_ictal_speech	CP	awake	cryptogenic	temporal	left	36	11	female	1
233	CO_pat_4400_3_id_44010100_0041.mat	4400	3	2010-03-25 18:49:00	2010-03-25 18:51:00	225.6	225.6	42.3	141	rhythmic theta waves	T8,P8,TP8,F8,P4,FT8,O2	eye_version, head_version, other_motor_symptoms_desc: blink	CP	awake	cryptogenic	temporal	left	36	11	female	1
234	CO_pat_4400_4_id_44010100_0043.mat	4400	4	2010-03-25 22:31:00	2010-03-25 22:32:00	128	128	24	80	rhythmic theta waves	FT8,C4,P8,P4,TP8,F8,T8	other_motor_symptoms_desc: blink, no_ictal_speech	CP	awake	cryptogenic	temporal	left	36	11	female	1
235	CO_pat_4400_5_id_44010100_0049.mat	4400	5	2010-03-26 08:55:00	2010-03-26 08:56:00	145.6	145.6	27.3	91	rhythmic delta waves	O2,P8,P4,TP8	no_ictal_speech	CP	awake	cryptogenic	temporal	left	36	11	female	1
236	CO_pat_4500_1_id_45010100_0045.mat	4500	1	2010-03-25 22:23:00	2010-03-25 22:24:00	84.8	84.8	15.9	53	rhythmic theta waves	FT7,F9,AF7,P7,T7,TP7,FT9,F7	oral_automatisms, restlessness, no_ictal_speech	CP	awake	cryptogenic	temporal	left	49	27	male	1
237	CO_pat_4500_2_id_45010100_0056.mat	4500	2	2010-03-26 14:21:00	2010-03-26 14:22:00	67.2	67.2	12.6	42	rhythmic alpha waves	FP1,FT7,F7,TP7,AF7,P7,T7,F9,FT9	other_subjective_symptoms, oral_automatisms	CP	awake	cryptogenic	temporal	left	49	27	male	1
238	CO_pat_4500_3_id_45010100_0062.mat	4500	3	2010-03-26 18:59:00	2010-03-26 18:59:00	59.2	59.2	11.1	37	rhythmic alpha waves	F7,TP7,FT7,FT9,F9,FP1,AF7,T7,P7	oral_automatisms	CP	awake	cryptogenic	temporal	left	49	27	male	1
239	CO_pat_4500_4_id_45010100_0071.mat	4500	4	2010-03-27 10:07:00	2010-03-27 10:08:00	46.4	46.4	8.7	29	rhythmic alpha waves	FT9,T7,F9,FP1,AF7,P7,FT7,TP7,F7	oral_automatisms, restlessness	CP	awake	cryptogenic	temporal	left	49	27	male	1
240	surfCO_pat_4600_1_id_46010100_0025.mat	4600	1	2010-04-07 05:06:00	2010-04-07 05:07:00	76.8	76.8	14.4	48	rhythmic theta waves	AF8,P8,F10,FP2,FT8,TP8,T8,F8,FT10,F4	restlessness	UC	sleep stage I	hippocampal sclerosis	temporal	bilateral	50	5	female	1
241	surfCO_pat_4600_2_id_46010100_0026.mat	4600	2	2010-04-07 06:53:00	2010-04-07 06:54:00	76.8	76.8	14.4	48	rhythmic theta waves	TP8,F4,AF8,FP2,FT10,F10,F8,P8,FT8,T8	restlessness	UC	awake	hippocampal sclerosis	temporal	bilateral	50	5	female	1
242	surfCO_pat_4600_4_id_46010100_0034.mat	4600	4	2010-04-07 15:47:00	2010-04-07 15:49:00	161.6	161.6	30.3	101	rhythmic theta waves	AF8,T8,P8,FT8,F8,TP8,F10,FT10,FP2	other_subjective_symptoms, oral_automatisms, tachycardia, no_ictal_speech	CP	awake	hippocampal sclerosis	temporal	bilateral	50	5	female	1
243	surfCO_pat_4600_5_id_46010100_0049.mat	4600	5	2010-04-08 10:18:00	2010-04-08 10:18:00	62.4	62.4	11.7	39	rhythmic delta waves	F10,F8,TP8,FT10,FT8,T8,AF8,P8		CP	awake	hippocampal sclerosis	temporal	bilateral	50	5	female	1
244	surfCO_pat_4700_3_id_47010100_0047.mat	4700	3	2008-09-11 14:35:00	2008-09-11 14:37:00	163.2	163.2	30.6	102	rhythmic theta waves	T10,FT10,T8,AF8,P8,TP8,FT8,F8,FP2,F10	oral_automatisms, manual_automatisms: right	CP	awake	cryptogenic	temporal	right	57	16	male	1
245	surfCO_pat_4700_4_id_47010100_0067.mat	4700	4	2008-09-13 03:13:00	2008-09-13 03:16:00	329.6	329.6	61.8	206	rhythmic theta waves	F8,AF8,FT8,T8,FT10,T10,F10	oral_automatisms, manual_automatisms: left, tonic_posturing: bilateral, clonic_movements, myoclonic_movements, head_version, other_motor_symptoms_desc: CTCMG	SG	sleep stage III/IV	cryptogenic	temporal	right	57	16	male	1
246	surfCO_pat_4900_1_id_49010100_0002.mat	4900	1	2009-10-05 17:27:00	2009-10-05 17:28:00	124.8	124.8	23.4	78	rhythmic theta waves	F7,F9,T7,T9,FT7,AF7,FT9,TP7,P7	oral_automatisms, no_ictal_speech	CP	awake	hippocampal sclerosis	temporal	left	32	8	female	1
247	surfCO_pat_4900_2_id_49010200_0000.mat	4900	2	2009-10-05 23:42:00	2009-10-05 23:44:00	176	176	33	110	rhythmic theta waves	AF7,F9,T7,F7,T9,P7,FT7	restlessness	UC	awake	hippocampal sclerosis	temporal	left	32	8	female	1
248	surfCO_pat_4900_3_id_49010200_0005.mat	4900	3	2009-10-06 06:44:00	2009-10-06 06:46:00	216	216	40.5	135	rhythmic theta waves	P7,FT7,T7,T9,AF7,F9,F7	tonic_posturing: bilateral, clonic_movements, myoclonic_movements, head_version	SG	sleep stage II	hippocampal sclerosis	temporal	left	32	8	female	1
249	surfCO_pat_4900_4_id_49010300_0007.mat	4900	4	2009-10-06 18:19:00	2009-10-06 18:20:00	67.2	67.2	12.6	42	rhythmic theta waves	F9,FT7,AF7,T7,T9,FT9,F7	other_motor_symptoms_desc: without motor symptoms	UC	awake	hippocampal sclerosis	temporal	left	32	8	female	1
250	surfCO_pat_4900_5_id_49010300_0008.mat	4900	5	2009-10-06 21:04:00	2009-10-06 21:05:00	177.6	177.6	33.3	111	rhythmic theta waves	FP1,F7,FT7,P7,T9,AF7,T7,FT9,TP7,F9	no_ictal_speech	CP	awake	hippocampal sclerosis	temporal	left	32	8	female	1
251	CO_pat_5100_1_id_51010500_0020.mat	5100	1	2009-10-08 16:35:00	2009-10-08 16:37:00	212.8	212.8	39.9	133	rhythmic theta waves	P8,TP8,T8	oral_automatisms, hypermotor_movements, restlessness, no_ictal_speech	CP	awake	hippocampal sclerosis	temporal	right	15	3	male	1
252	CO_pat_5100_2_id_51010600_0002.mat	5100	2	2009-10-09 05:43:00	2009-10-09 05:46:00	241.6	241.6	45.3	151	rhythmic theta waves	T8,FT8,F8,F10,AF8,T10	hypermotor_movements, restlessness, no_ictal_speech	CP	sleep stage II	hippocampal sclerosis	temporal	right	15	3	male	1
253	CO_pat_5100_4_id_51010700_0004.mat	5100	4	2009-10-09 13:03:00	2009-10-09 13:05:00	177.6	177.6	33.3	111	rhythmic theta waves	P4,T8,P8,TP8,O2	hypermotor_movements, restlessness, no_ictal_speech	CP	awake	hippocampal sclerosis	temporal	right	15	3	male	1
254	CO_pat_5100_5_id_51010700_0013.mat	5100	5	2009-10-09 23:38:00	2009-10-09 23:40:00	172.8	172.8	32.4	108	rhythmic theta waves	P4,P8,O2,T8,TP8		UC	sleep stage II	hippocampal sclerosis	temporal	right	15	3	male	1
255	CO_pat_5100_6_id_51010700_0016.mat	5100	6	2009-10-10 05:47:00	2009-10-10 05:48:00	123.2	123.2	23.1	77	rhythmic delta waves	O2,F4,P8,TP8,P4,T8,FP2	hypermotor_movements, restlessness	CP	sleep stage II	hippocampal sclerosis	temporal	right	15	3	male	1
256	CO_pat_5100_7_id_51010700_0022.mat	5100	7	2009-10-10 15:13:00	2009-10-10 15:16:00	353.6	353.6	66.3	221	rhythmic theta waves	C4,AF8,FP2,TP8,P8,F8,P4,T8,FT8,O2	hypermotor_movements, restlessness	CP	awake	hippocampal sclerosis	temporal	right	15	3	male	1
257	surfCO_pat_5200_1_id_52010200_0011.mat	5200	1	2008-12-09 16:43:00	2008-12-09 16:45:00	108.8	108.8	20.4	68	rhythmic alpha waves	T8,T10,FT8,F10,AF8,F8,P8,FT10,TP8		UC	awake	hippocampal sclerosis	temporal	right	53	12	female	1
258	surfCO_pat_5200_2_id_52010200_0017.mat	5200	2	2008-12-09 21:17:00	2008-12-09 21:18:00	54.4	54.4	10.2	34	rhythmic theta waves	FT10,FT8,P8,AF8,F10,TP8,F8,T8,T10		UC	awake	hippocampal sclerosis	temporal	right	53	12	female	1
259	surfCO_pat_5200_3_id_52010200_0024.mat	5200	3	2008-12-10 06:01:00	2008-12-10 06:02:00	75.2	75.2	14.1	47	rhythmic theta waves	F9,TP7,FT7,FT9,T7,AF7,F7,T9,P7	oral_automatisms, restlessness, head_version, no_ictal_speech	CP	awake	hippocampal sclerosis	temporal	right	53	12	female	1
260	surfCO_pat_5200_4_id_52010300_0003.mat	5200	4	2008-12-10 14:57:00	2008-12-10 14:58:00	115.2	115.2	21.6	72	rhythmic theta waves	TP8,F8,T8,T10,FT10,P8,FT8,AF8	oral_automatisms, dystonic_posturing, restlessness, head_version, vocalisation, no_ictal_speech, postictal_coughing	CP	awake	hippocampal sclerosis	temporal	right	53	12	female	1
261	surfCO_pat_5200_5_id_52010300_0005.mat	5200	5	2008-12-10 18:33:00	2008-12-10 18:33:00	46.4	46.4	8.7	29	rhythmic theta waves	AF8,F8,F10,T8,FT10,FT8,T10		UC	awake	hippocampal sclerosis	temporal	right	53	12	female	1
262	surfCO_pat_5200_6_id_52010400_0001.mat	5200	6	2008-12-11 02:35:00	2008-12-11 02:39:00	361.6	361.6	67.8	226	rhythmic theta waves	T8,F8,AF8,F10,FT8,FT10,P8,T10,TP8	restlessness	UC	sleep stage II	hippocampal sclerosis	temporal	right	53	12	female	1
263	surfCO_pat_5500_1_id_55010100_0020.mat	5500	1	2009-05-28 04:52:00	2009-05-28 04:53:00	64	64	12	40	rhythmic theta waves	T7,TP7,F7,T9,AF7,F9,FT7,P7,FT9	dystonic_posturing, restlessness	CP	sleep stage II	hippocampal sclerosis	temporal	bilateral	35	18	female	1
264	surfCO_pat_5500_2_id_55010100_0038.mat	5500	2	2009-05-29 18:43:00	2009-05-29 18:44:00	123.2	123.2	23.1	77	rhythmic delta waves	F3,FT9,F9,T9,P7,T7,AF7,F7,TP7,FP1,FT7	dystonic_posturing, clonic_movements	CP	awake	hippocampal sclerosis	temporal	bilateral	35	18	female	1
265	surfCO_pat_5500_3_id_55010100_0040.mat	5500	3	2009-05-29 23:57:00	2009-05-29 23:59:00	161.6	161.6	30.3	101	rhythmic theta waves	F10,P8,FT8,FP2,F4,F8,AF8,T10,FT10,TP8,T8	dystonic_posturing, restlessness, other_motor_symptoms_desc: TCG	SG	sleep stage III/IV	hippocampal sclerosis	temporal	bilateral	35	18	female	1
266	CO_pat_5800_2_id_58010100_0018.mat	5800	2	2010-05-25 19:24:00	2010-05-25 19:24:00	14.4	14.4	2.7	9	rhythmic alpha waves	O2,P8,P4,TP8	other_subjective_symptoms, other_motor_symptoms_desc: stop activity,blink	UC	awake	cryptogenic	temporal	bilateral	26	7	female	1
267	CO_pat_5800_3_id_58010100_0032.mat	5800	3	2010-05-26 19:56:00	2010-05-26 19:56:00	22.4	22.4	4.2	14	rhythmic alpha waves	AF8,F8,TP8,T8,FT8,P8	dystonic_posturing, other_motor_symptoms_desc: blink	UC	awake	cryptogenic	temporal	bilateral	26	7	female	1
268	CO_pat_5800_4_id_58010100_0042.mat	5800	4	2010-05-27 16:03:00	2010-05-27 16:03:00	22.4	22.4	4.2	14	rhythmic alpha waves	P4,O2,C4	other_subjective_symptoms, other_motor_symptoms_desc: STOP ACTIVITY, blink, no_ictal_speech	CP	awake	cryptogenic	temporal	bilateral	26	7	female	1
269	CO_pat_5800_5_id_58010100_0043.mat	5800	5	2010-05-27 17:29:00	2010-05-27 17:29:00	28.8	28.8	5.4	18	rhythmic alpha waves	P4,TP8,O2,P8	other_subjective_symptoms, other_motor_symptoms_desc: STOP ACTIVITY,blink	SP	awake	cryptogenic	temporal	bilateral	26	7	female	1
270	CO_pat_5800_6_id_58010100_0044.mat	5800	6	2010-05-27 18:59:00	2010-05-27 18:59:00	25.6	25.6	4.8	16	rhythmic alpha waves	T8,FT8,P8,F8,TP8	other_motor_symptoms_desc: blink, no_ictal_speech	CP	awake	cryptogenic	temporal	bilateral	26	7	female	1
271	CO_pat_5800_7_id_58010100_0053.mat	5800	7	2010-05-28 09:34:00	2010-05-28 09:34:00	22.4	22.4	4.2	14	rhythmic alpha waves	C4,P4,O2	dystonic_posturing	UC	awake	cryptogenic	temporal	bilateral	26	7	female	1
272	CO_pat_5800_8_id_58010100_0056.mat	5800	8	2010-05-28 14:21:00	2010-05-28 14:22:00	24	24	4.5	15	rhythmic alpha waves	P8,O2,P4,C4,T8,TP8,FT8	no_ictal_speech	CP	awake	cryptogenic	temporal	bilateral	26	7	female	1
273	CO_pat_5800_9_id_58010100_0058.mat	5800	9	2010-05-28 17:14:00	2010-05-28 17:15:00	22.4	22.4	4.2	14	rhythmic alpha waves	P8,P4,TP8,O2,T8		UC	awake	cryptogenic	temporal	bilateral	26	7	female	1
274	surfCO_pat_5900_1_id_59010100_0007.mat	5900	1	2010-06-14 20:36:00	2010-06-14 20:37:00	92.8	92.8	17.4	58	rhythmic beta waves	F8,TP8,T8,C4,P8,F4,P4	manual_automatisms: right, dystonic_posturing, head_version	CP	awake	cortical dysplasia	temporal	right	27	13	female	1
275	surfCO_pat_5900_2_id_59010100_0017.mat	5900	2	2010-06-15 14:40:00	2010-06-15 14:40:00	16	16	3	10	rhythmic beta waves	C4,F4,T8,F8,P8,TP8	manual_automatisms: right, head_version	CP	awake	cortical dysplasia	temporal	right	27	13	female	1
276	surfCO_pat_5900_3_id_59010100_0018.mat	5900	3	2010-06-15 16:01:00	2010-06-15 16:01:00	19.2	19.2	3.6	12	rhythmic beta waves	T8,AF8,F8,F4,FP2	dystonic_posturing, head_version	CP	awake	cortical dysplasia	temporal	right	27	13	female	1
277	surfCO_pat_5900_4_id_59010100_0019.mat	5900	4	2010-06-15 18:44:00	2010-06-15 18:45:00	33.6	33.6	6.3	21	rhythmic beta waves	T8,TP8,FP2,P4,C4,F4		UC	awake	cortical dysplasia	temporal	right	27	13	female	1
278	surfCO_pat_5900_5_id_59010100_0020.mat	5900	5	2010-06-15 19:42:00	2010-06-15 19:43:00	102.4	102.4	19.2	64	rhythmic beta waves	C4,F4,FP2,AF8,F8	other_subjective_symptoms, dystonic_posturing, clonic_movements, head_version	CP	awake	cortical dysplasia	temporal	right	27	13	female	1
279	surfCO_pat_5900_6_id_59010100_0029.mat	5900	6	2010-06-16 08:50:00	2010-06-16 08:50:00	35.2	35.2	6.6	22	rhythmic theta waves	F7,T7,F9,TP7,FT9,P7,FT7		UC	sleep stage I	cortical dysplasia	temporal	right	27	13	female	1
280	surfCO_pat_5900_7_id_59010100_0039.mat	5900	7	2010-06-16 22:01:00	2010-06-16 22:01:00	36.8	36.8	6.9	23	rhythmic theta waves	T8,AF8,TP8,FP2,P8,C4,P4,F8,F4		UC	awake	cortical dysplasia	temporal	right	27	13	female	1
281	surfCO_pat_6000_1_id_60010100_0000.mat	6000	1	2010-02-02 14:39:00	2010-02-02 14:41:00	164.8	164.8	30.9	103	rhythmic sharp waves	AF7,TP7,P7,F3,T7,FP1		UC	awake	hippocampal sclerosis	temporal	bilateral	50	5	female	1
282	surfCO_pat_6000_2_id_60010100_0000.mat	6000	2	2010-02-02 15:19:00	2010-02-02 15:21:00	164.8	164.8	30.9	103	rhythmic theta waves	FP1,F9,AF7,T7,TP7,F3,F7,FT9,P7,FT7		UC	awake	hippocampal sclerosis	temporal	bilateral	50	5	female	1
283	surfCO_pat_6000_3_id_60010100_0005.mat	6000	3	2010-02-02 21:10:00	2010-02-02 21:11:00	161.6	161.6	30.3	101	rhythmic sharp waves	FP1,F3,C3,AF7	oral_automatisms, manual_automatisms: bilateral	UC	awake	hippocampal sclerosis	temporal	bilateral	50	5	female	1
284	surfCO_pat_6000_4_id_60010100_0009.mat	6000	4	2010-02-03 05:17:00	2010-02-03 05:19:00	110.4	110.4	20.7	69	rhythmic alpha waves	TP7,FT7,P7,C3,T7,O1,P3	manual_automatisms: bilateral	UC	sleep stage II	hippocampal sclerosis	temporal	bilateral	50	5	female	1
285	surfCO_pat_6000_5_id_60010100_0010.mat	6000	5	2010-02-03 05:51:00	2010-02-03 05:52:00	99.2	99.2	18.6	62	rhythmic sharp waves	F7,C3,F3,P3,AF7,TP7,T7,FP1,FT7	manual_automatisms: bilateral	UC	sleep stage II	hippocampal sclerosis	temporal	bilateral	50	5	female	1
286	surfCO_pat_6000_6_id_60010100_0022.mat	6000	6	2010-02-04 02:06:00	2010-02-04 02:16:00	1008	1008	189	630	rhythmic alpha waves	AF7,FP1,F3	clonic_movements, head_version, body_version	SG	sleep stage III/IV	hippocampal sclerosis	temporal	bilateral	50	5	female	1
287	surfCO_pat_6000_7_id_60010100_0052.mat	6000	7	2010-02-06 03:31:00	2010-02-06 03:37:00	585.6	585.6	109.8	366	rhythmic delta waves	TP7,C3,F3,F7,P7,AF7,FT9,FT7,FP1,T7,F9	manual_automatisms: bilateral, clonic_movements	UC	sleep stage II	hippocampal sclerosis	temporal	bilateral	50	5	female	1
288	surfCO_pat_6100_1_id_61010100_0027.mat	6100	1	2010-06-09 08:10:00	2010-06-09 08:11:00	67.2	67.2	12.6	42	rhythmic beta waves	O1,TP7,P3,P7,C3,T7		UC	awake	hippocampal sclerosis	temporal	bilateral	27	1	female	1
289	surfCO_pat_6100_2_id_61010100_0028.mat	6100	2	2010-06-09 09:43:00	2010-06-09 09:44:00	76.8	76.8	14.4	48	rhythmic beta waves	O1,TP7,P7,P3,T7		UC	awake	hippocampal sclerosis	temporal	bilateral	27	1	female	1
290	surfCO_pat_6100_3_id_61010100_0035.mat	6100	3	2010-06-09 21:41:00	2010-06-09 21:42:00	52.8	52.8	9.9	33	rhythmic theta waves	O2,F10,FT10		UC	awake	hippocampal sclerosis	temporal	bilateral	27	1	female	1
291	surfCO_pat_6100_4_id_61010100_0035.mat	6100	4	2010-06-09 22:46:00	2010-06-09 22:47:00	75.2	75.2	14.1	47	rhythmic alpha waves	O2,P4		UC	awake	hippocampal sclerosis	temporal	bilateral	27	1	female	1
292	surfCO_pat_6100_5_id_61010100_0038.mat	6100	5	2010-06-10 03:53:00	2010-06-10 03:54:00	65.6	65.6	12.3	41	rhythmic theta waves	P4,F10,FT10,O2,C4		UC	sleep stage II	hippocampal sclerosis	temporal	bilateral	27	1	female	1
293	surfCO_pat_6100_6_id_61010100_0039.mat	6100	6	2010-06-10 07:07:00	2010-06-10 07:08:00	54.4	54.4	10.2	34	rhythmic alpha waves	O1,P7,P3,CZ,TP7,PZ		UC	sleep stage I	hippocampal sclerosis	temporal	bilateral	27	1	female	1
294	surfCO_pat_6100_7_id_61010100_0041.mat	6100	7	2010-06-10 10:53:00	2010-06-10 10:53:00	52.8	52.8	9.9	33	rhythmic alpha waves	O2,C4,P4		UC	awake	hippocampal sclerosis	temporal	bilateral	27	1	female	1
295	surfCO_pat_6100_8_id_61010100_0044.mat	6100	8	2010-06-10 16:00:00	2010-06-10 16:01:00	91.2	91.2	17.1	57	rhythmic alpha waves	P3,T7,O1,F7,P7	manual_automatisms: bilateral, head_version, no_ictal_speech	CP	awake	hippocampal sclerosis	temporal	bilateral	27	1	female	1
296	surfCO_pat_6100_9_id_61010100_0044.mat	6100	9	2010-06-10 16:27:00	2010-06-10 16:29:00	126.4	126.4	23.7	79	repetitive spiking	FT9,F9,F3,AF7,FP1,F7,FT7	manual_automatisms: left, dystonic_posturing, head_version, no_ictal_speech, other_postictal_aphasia	CP	awake	hippocampal sclerosis	temporal	bilateral	27	1	female	1
297	surfCO_pat_6100_10_id_61010100_0045.mat	6100	10	2010-06-10 18:28:00	2010-06-10 18:28:00	44.8	44.8	8.4	28	rhythmic theta waves	F4,C4,T8,P4,F8,FT8,TP8		UC	awake	hippocampal sclerosis	temporal	bilateral	27	1	female	1
298	surfCO_pat_6100_11_id_61010100_0045.mat	6100	11	2010-06-10 18:45:00	2010-06-10 18:46:00	52.8	52.8	9.9	33	rhythmic alpha waves	FT10,FT8,AF8,TP8,F10,O2,F8,P4,T8	other_subjective_symptoms	UC	awake	hippocampal sclerosis	temporal	bilateral	27	1	female	1
299	surfCO_pat_6100_12_id_61010100_0046.mat	6100	12	2010-06-10 19:58:00	2010-06-10 19:59:00	46.4	46.4	8.7	29	rhythmic theta waves	C4,O2,P4,F10,FT10	other_subjective_symptoms	UC	awake	hippocampal sclerosis	temporal	bilateral	27	1	female	1
300	surfCO_pat_6100_13_id_61010100_0046.mat	6100	13	2010-06-10 20:11:00	2010-06-10 20:13:00	120	120	22.5	75	rhythmic sharp waves	AF7,FT7,O1,P3,TP7,FP1,P7,F7,F3,T7	manual_automatisms: bilateral, head_version	CP	awake	hippocampal sclerosis	temporal	bilateral	27	1	female	1
301	surfCO_pat_6100_14_id_61010100_0046.mat	6100	14	2010-06-10 21:14:00	2010-06-10 21:16:00	128	128	24	80	rhythmic sharp waves	C3,FT7,O1,AF7,P3,F7,FT9,F9	other_subjective_symptoms, manual_automatisms: bilateral, head_version, other_postictal_aphasia	CP	awake	hippocampal sclerosis	temporal	bilateral	27	1	female	1
302	surfCO_pat_6100_15_id_61010100_0047.mat	6100	15	2010-06-10 21:55:00	2010-06-10 21:55:00	56	56	10.5	35	rhythmic theta waves	P4,TP8,O2,P8		UC	awake	hippocampal sclerosis	temporal	bilateral	27	1	female	1
303	surfCO_pat_6100_16_id_61010100_0047.mat	6100	16	2010-06-10 23:02:00	2010-06-10 23:03:00	54.4	54.4	10.2	34	rhythmic theta waves	P4,O2		UC	awake	hippocampal sclerosis	temporal	bilateral	27	1	female	1
304	surfCO_pat_6100_17_id_61010100_0048.mat	6100	17	2010-06-11 00:48:00	2010-06-11 00:48:00	54.4	54.4	10.2	34	rhythmic alpha waves	P4,O2,P8		UC	awake	hippocampal sclerosis	temporal	bilateral	27	1	female	1
305	surfCO_pat_6100_18_id_61010100_0049.mat	6100	18	2010-06-11 02:54:00	2010-06-11 02:55:00	59.2	59.2	11.1	37	rhythmic theta waves	P4,FT10,O2,F10		UC	sleep stage II	hippocampal sclerosis	temporal	bilateral	27	1	female	1
306	surfCO_pat_6100_19_id_61010100_0052.mat	6100	19	2010-06-11 07:25:00	2010-06-11 07:26:00	51.2	51.2	9.6	32	rhythmic alpha waves	O2,P4,F10,FT10		UC	awake	hippocampal sclerosis	temporal	bilateral	27	1	female	1
307	surfCO_pat_6100_20_id_61010100_0053.mat	6100	20	2010-06-11 08:29:00	2010-06-11 08:30:00	96	96	18	60	rhythmic sharp waves	FP2,P4,F4,AF8,C4,F8	manual_automatisms: left, dystonic_posturing, other_postictal_aphasia	CP	awake	hippocampal sclerosis	temporal	bilateral	27	1	female	1
308	surfCO_pat_6100_21_id_61010100_0053.mat	6100	21	2010-06-11 09:04:00	2010-06-11 09:05:00	105.6	105.6	19.8	66	rhythmic sharp waves	F3,P3,FP1,C3,O1,AF7,FT7,F7	manual_automatisms: left, head_version, other_postictal_aphasia	CP	awake	hippocampal sclerosis	temporal	bilateral	27	1	female	1
309	surfCO_pat_6100_22_id_61010100_0055.mat	6100	22	2010-06-11 11:47:00	2010-06-11 11:48:00	88	88	16.5	55	rhythmic beta waves	O1,T7,P7,F9,F7,FT9,TP7,P3,AF7,FT7	manual_automatisms: left, head_version	CP	awake	hippocampal sclerosis	temporal	bilateral	27	1	female	1
310	surfCO_pat_6100_23_id_61010100_0060.mat	6100	23	2010-06-11 17:29:00	2010-06-11 17:30:00	96	96	18	60	rhythmic theta waves	F3,P7,C3,P3,O1,F9,FT7,TP7,F7,T7,FT9,AF7	manual_automatisms: left, head_version	CP	awake	hippocampal sclerosis	temporal	bilateral	27	1	female	1
311	surfCO_pat_6100_24_id_61010100_0062.mat	6100	24	2010-06-11 21:39:00	2010-06-11 21:40:00	84.8	84.8	15.9	53	rhythmic theta waves	C3,F9,FP1,P3,P7,P4,TP7,F3,O1,F7,O2,FT7,T7,FT9,AF7	manual_automatisms: bilateral, head_version, no_ictal_speech, other_postictal_aphasia	CP	awake	hippocampal sclerosis	temporal	bilateral	27	1	female	1
312	CO_pat_6200_1_id_62010100_0000.mat	6200	1	2010-09-06 13:49:00	2010-09-06 13:49:00	20.8	20.8	3.9	13	rhythmic beta waves	TP7,O1,F9,P7	vocalisation, postictal_expressive_aphasia	CP	awake	hippocampal sclerosis	temporal	right	53	12	female	1
313	CO_pat_6200_2_id_62010100_0003.mat	6200	2	2010-09-06 17:40:00	2010-09-06 17:40:00	20.8	20.8	3.9	13	rhythmic sharp waves	FT7,F9,F3,C3,T7,FT9,F7	manual_automatisms: left, vocalisation, postictal_expressive_aphasia	CP	awake	hippocampal sclerosis	temporal	right	53	12	female	1
314	CO_pat_6200_3_id_62010100_0006.mat	6200	3	2010-09-06 21:33:00	2010-09-06 21:33:00	24	24	4.5	15	rhythmic sharp waves	AF7,FP1,T7,FT7,F7,TP7,F3,C3,P7	vocalisation, postictal_expressive_aphasia	CP	awake	hippocampal sclerosis	temporal	right	53	12	female	1
315	CO_pat_6200_4_id_62010100_0043.mat	6200	4	2010-09-09 10:32:00	2010-09-09 10:33:00	24	24	4.5	15	rhythmic sharp waves	T7,P3,C3,TP7,P7,FT7	manual_automatisms: left, vocalisation, postictal_amnesia: p	CP	awake	hippocampal sclerosis	temporal	right	53	12	female	1
316	CO_pat_6200_5_id_62010200_0001.mat	6200	5	2010-09-09 23:08:00	2010-09-09 23:09:00	59.2	59.2	11.1	37	rhythmic sharp waves	F7,FT7,F3,TP7,T7,C3,AF7	restlessness, other_motor_symptoms, other_motor_symptoms_desc: blinks	CP	awake	hippocampal sclerosis	temporal	right	53	12	female	1
317	CO_pat_6200_6_id_62010200_0006.mat	6200	6	2010-09-10 08:53:00	2010-09-10 08:54:00	84.8	84.8	15.9	53	rhythmic beta waves	T7,FT7,AF7,F7,TP7	manual_automatisms: left, vocalisation, postictal_expressive_aphasia	CP	awake	hippocampal sclerosis	temporal	right	53	12	female	1
318	CO_pat_6200_7_id_62010300_0001.mat	6200	7	2010-09-10 13:33:00	2010-09-10 13:34:00	51.2	51.2	9.6	32	rhythmic beta waves	FT7,T7,TP7,F7	manual_automatisms: left, head_version, vocalisation	CP	awake	hippocampal sclerosis	temporal	right	53	12	female	1
319	CO_pat_6200_8_id_62010300_0002.mat	6200	8	2010-09-10 14:51:00	2010-09-10 14:52:00	121.6	121.6	22.8	76	rhythmic sharp waves	F3,F7,F9,TP7,FT9,T7,FT7,FP1,C3,AF7	manual_automatisms: left, head_version, vocalisation, other_motor_symptoms, other_motor_symptoms_desc: blinks, postictal_expressive_aphasia	CP	awake	hippocampal sclerosis	temporal	right	53	12	female	1
320	CO_pat_6200_9_id_62010300_0006.mat	6200	9	2010-09-10 20:28:00	2010-09-10 20:31:00	225.6	225.6	42.3	141	rhythmic sharp waves	F3,FT7,C3,F7,AF7,T7	manual_automatisms: left, head_version, vocalisation	CP	awake	hippocampal sclerosis	temporal	right	53	12	female	1
321	CO_pat_6200_10_id_62010300_0014.mat	6200	10	2010-09-11 08:17:00	2010-09-11 08:17:00	81.6	81.6	15.3	51	rhythmic beta waves	TP7,FT7,T7,P7	manual_automatisms: left, head_version, vocalisation	CP	awake	hippocampal sclerosis	temporal	right	53	12	female	1
322	CO_pat_6200_11_id_62010300_0015.mat	6200	11	2010-09-11 09:06:00	2010-09-11 09:06:00	73.6	73.6	13.8	46	rhythmic beta waves	P3,O1,FT7,F7,TP7,T7,P7	manual_automatisms: bilateral, vocalisation, other_motor_symptoms, other_motor_symptoms_desc: blinks	CP	awake	hippocampal sclerosis	temporal	right	53	12	female	1
323	CO_pat_6300_1_id_63010100_0028.mat	6300	1	2010-09-03 11:51:00	2010-09-03 11:52:00	123.2	123.2	23.1	77	rhythmic alpha waves	O1,P3,FT9,F9	eye_version, other_motor_symptoms_desc: smile; blink, automatisms-legs, no_ictal_speech	CP	sleep stage I	inflammation	frontal	bilateral	20	11	male	1
324	CO_pat_6300_2_id_63010100_0033.mat	6300	2	2010-09-03 20:09:00	2010-09-03 20:09:00	40	40	7.5	25	rhythmic theta waves	P3,O1	tonic_posturing: bilateral, clonic_movements, eye_version, head_version, sign_of_four, other_motor_symptoms_desc: smile; blink, automatisms-legs	SG	awake	inflammation	frontal	bilateral	20	11	male	1
325	CO_pat_6300_3_id_63010100_0039.mat	6300	3	2010-09-04 08:19:00	2010-09-04 08:20:00	156.8	156.8	29.4	98	rhythmic theta waves	P3,O1	tonic_posturing: right, head_version, body_version, other_motor_symptoms_desc: blink,automatisms-legs	SG	awake	inflammation	frontal	bilateral	20	11	male	1
326	CO_pat_6300_4_id_63010100_0079.mat	6300	4	2010-09-07 07:43:00	2010-09-07 07:44:00	126.4	126.4	23.7	79	rhythmic theta waves	P4,O2,P8,TP8	oral_automatisms, eye_version, other_motor_symptoms_desc: blink,automatisms-legs , no_ictal_speech	CP	sleep stage I	inflammation	frontal	bilateral	20	11	male	1
327	CO_pat_6300_5_id_63010100_0082.mat	6300	5	2010-09-07 10:52:00	2010-09-07 10:53:00	86.4	86.4	16.2	54	rhythmic theta waves	TP8,FT8,F10,O1,F8,T8,FT10,P3		UC	awake	inflammation	frontal	bilateral	20	11	male	1
328	CO_pat_6300_6_id_63010100_0084.mat	6300	6	2010-09-07 13:01:00	2010-09-07 13:02:00	112	112	21	70	rhythmic theta waves	P4,P8,FT8,O2,F8,T8,TP8	other_motor_symptoms_desc: smile, blink,automatisms-legs, no_ictal_speech	CP	awake	inflammation	frontal	bilateral	20	11	male	1
329	surfCO_pat_6400_1_id_64010100_0001.mat	6400	1	2010-07-19 15:33:00	2010-07-19 15:34:00	59.2	59.2	11.1	37	rhythmic beta waves	F7,F4	staring, tonic_posturing: bilateral, lid_myoclonus	SP	awake	cryptogenic	temporal	left	36	11	female	1
330	surfCO_pat_6400_2_id_64010100_0001.mat	6400	2	2010-07-19 15:48:00	2010-07-19 15:48:00	44.8	44.8	8.4	28	rhythmic beta waves	Fp2,TP7,T8,TP8,F4	tonic_posturing: bilateral, postictal_psychic_alterations	CP	awake	cryptogenic	temporal	left	36	11	female	1
331	surfCO_pat_6400_3_id_64010100_0001.mat	6400	3	2010-07-19 15:50:00	2010-07-19 15:51:00	51.2	51.2	9.6	32	rhythmic beta waves	Fp2,C3,F4	tonic_posturing: right, eye_version, head_version, body_version	SP	awake	cryptogenic	temporal	left	36	11	female	1
332	surfCO_pat_6400_4_id_64010100_0062.mat	6400	4	2010-07-24 01:48:00	2010-07-24 01:48:00	6.4	6.4	1.2	4	amplitude depression	F10,T7,P7,TP7,F3,T8,F8,TP8,AF8,FT8,FT10,C3,Fp2,F4	tonic_posturing: bilateral	UC	sleep stage II	cryptogenic	temporal	left	36	11	female	1
333	surfCO_pat_6400_5_id_64010100_0062.mat	6400	5	2010-07-24 03:09:00	2010-07-24 03:09:00	9.6	9.6	1.8	6	rhythmic beta waves	F4	head_version	UC	sleep stage II	cryptogenic	temporal	left	36	11	female	1
334	surfCO_pat_6500_1_id_65010100_0004.mat	6500	1	2010-01-04 16:48:00	2010-01-04 16:48:00	8	8	1.5	5	rhythmic theta waves	F9,FT7,TP7,T7,T9,P7,F7,AF7	other_motor_symptoms_desc: automatisms legs, no_ictal_speech	SP	awake	cryptogenic	frontal	left	27	14	male	1
335	surfCO_pat_6500_2_id_65010100_0009.mat	6500	2	2010-01-04 20:53:00	2010-01-04 20:54:00	30.4	30.4	5.7	19	rhythmic alpha waves	TP7,FT7,P7,T7	no_ictal_speech	SP	awake	cryptogenic	frontal	left	27	14	male	1
336	surfCO_pat_6500_3_id_65010200_0001.mat	6500	3	2010-01-05 00:19:00	2010-01-05 00:20:00	38.4	38.4	7.2	24	rhythmic theta waves	F9,AF7,Fp1,F7	manual_automatisms: right	SP	awake	cryptogenic	frontal	left	27	14	male	1
337	surfCO_pat_6500_4_id_65010200_0005.mat	6500	4	2010-01-05 08:00:00	2010-01-05 08:01:00	32	32	6	20	rhythmic theta waves	F9,FT7,T7,F7,T9	other_motor_symptoms_desc: blink	SP	sleep stage I	cryptogenic	frontal	left	27	14	male	1
338	surfCO_pat_6500_5_id_65010300_0002.mat	6500	5	2010-01-05 13:16:00	2010-01-05 13:16:00	30.4	30.4	5.7	19	rhythmic delta waves	F9,F7,Fp1,AF7	manual_automatisms: left, no_ictal_speech	SP	awake	cryptogenic	frontal	left	27	14	male	1
339	surfCO_pat_6500_6_id_65010300_0004.mat	6500	6	2010-01-05 17:13:00	2010-01-05 17:13:00	32	32	6	20	rhythmic theta waves	Fp1,AF7,F7,T9,F9	vocalisation	SP	awake	cryptogenic	frontal	left	27	14	male	1
340	surfCO_pat_6500_7_id_65010300_0005.mat	6500	7	2010-01-05 19:33:00	2010-01-05 19:33:00	27.2	27.2	5.1	17	rhythmic theta waves	AF7,F9,Fp1,F7		SP	awake	cryptogenic	frontal	left	27	14	male	1
341	surfCO_pat_6500_8_id_65010400_0002.mat	6500	8	2010-01-06 04:27:00	2010-01-06 04:27:00	11.2	11.2	2.1	7	rhythmic delta waves	Fp1,F9,AF7,F7	visual	UC	sleep stage I	cryptogenic	frontal	left	27	14	male	1
342	surfCO_pat_6500_9_id_65010400_0003.mat	6500	9	2010-01-06 06:02:00	2010-01-06 06:03:00	12.8	12.8	2.4	8	rhythmic theta waves	PZ,P3,O1		UC	sleep stage II	cryptogenic	frontal	left	27	14	male	1
343	surfCO_pat_6500_10_id_65010500_0004.mat	6500	10	2010-01-06 15:10:00	2010-01-06 15:10:00	28.8	28.8	5.4	18	rhythmic theta waves	F9,AF7,F7,Fp1	manual_automatisms: right, other_motor_symptoms_desc: blink	SP	sleep stage I	cryptogenic	frontal	left	27	14	male	1
344	surfCO_pat_6500_11_id_65010500_0005.mat	6500	11	2010-01-06 17:21:00	2010-01-06 17:22:00	24	24	4.5	15	rhythmic delta waves	Fp1,F9,AF7,F7	manual_automatisms: right	SP	awake	cryptogenic	frontal	left	27	14	male	1
345	surfCO_pat_6500_12_id_65010600_0003.mat	6500	12	2010-01-07 05:28:00	2010-01-07 05:28:00	30.4	30.4	5.7	19	rhythmic theta waves	F9,F7,T9	manual_automatisms: left	SP	sleep stage II	cryptogenic	frontal	left	27	14	male	1
346	surfCO_pat_6500_13_id_65010600_0003.mat	6500	13	2010-01-07 06:18:00	2010-01-07 06:18:00	33.6	33.6	6.3	21	rhythmic sharp waves	T9,AF7,Fp1,FT7,F9,F7		SP	sleep stage II	cryptogenic	frontal	left	27	14	male	1
347	surfCO_pat_6500_14_id_65010600_0003.mat	6500	14	2010-01-07 06:55:00	2010-01-07 06:55:00	24	24	4.5	15	rhythmic delta waves	F9,F7,AF7		SP	sleep stage II	cryptogenic	frontal	left	27	14	male	1
348	surfCO_pat_6500_15_id_65010700_0002.mat	6500	15	2010-01-07 12:59:00	2010-01-07 12:59:00	32	32	6	20	amplitude depression	Fp1,P7,F7,F9,AF7,FT7,T9	no_ictal_speech	SP	awake	cryptogenic	frontal	left	27	14	male	1
349	surfCO_pat_6500_16_id_65010700_0003.mat	6500	16	2010-01-07 14:34:00	2010-01-07 14:34:00	28.8	28.8	5.4	18	rhythmic theta waves	AF7,F9,F7,T9		SP	sleep stage I	cryptogenic	frontal	left	27	14	male	1
350	surfCO_pat_6500_17_id_65010700_0006.mat	6500	17	2010-01-07 19:12:00	2010-01-07 19:12:00	38.4	38.4	7.2	24	repetitive spiking	F7,Fp1,FT7,F9,AF7		SP	awake	cryptogenic	frontal	left	27	14	male	1
351	surfCO_pat_6500_18_id_65010700_0008.mat	6500	18	2010-01-07 21:11:00	2010-01-07 21:11:00	33.6	33.6	6.3	21	rhythmic sharp waves	F7,FT7,F3,Fp1,F9	vocalisation	SP	awake	cryptogenic	frontal	left	27	14	male	1
352	surfCO_pat_6500_19_id_65010700_0017.mat	6500	19	2010-01-08 13:50:00	2010-01-08 13:50:00	35.2	35.2	6.6	22	amplitude depression	Fp1,T9,P7,F7,AF7,F9,FT7,TP7,T7	other_motor_symptoms_desc: blink	SP	awake	cryptogenic	frontal	left	27	14	male	1
353	surfCO_pat_6600_1_id_66010100_0009.mat	6600	1	2010-10-19 04:13:00	2010-10-19 04:14:00	156.8	156.8	29.4	98	rhythmic theta waves	F8,T8,FT8	vocalisation, other_motor_symptoms_desc: automatisms legs	SP	sleep stage I	hippocampal sclerosis	temporal	bilateral	50	5	female	1
354	surfCO_pat_6600_2_id_66010100_0035.mat	6600	2	2010-10-21 05:56:00	2010-10-21 05:57:00	156.8	156.8	29.4	98	rhythmic alpha waves	F8,T8,TP8,FT8	manual_automatisms: right, head_version, vocalisation, other_motor_symptoms_desc: automatisms right legs	SP	awake	hippocampal sclerosis	temporal	bilateral	50	5	female	1
355	surfCO_pat_6600_3_id_66010100_0039.mat	6600	3	2010-10-21 10:42:00	2010-10-21 10:43:00	163.2	163.2	30.6	102	rhythmic alpha waves	F8,FT8,TP8,T8	oral_automatisms, manual_automatisms: right, vocalisation, other_motor_symptoms_desc: automatisms legs	SP	awake	hippocampal sclerosis	temporal	bilateral	50	5	female	1
356	surfCO_pat_6600_4_id_66010100_0043.mat	6600	4	2010-10-21 15:52:00	2010-10-21 15:54:00	152	152	28.5	95	rhythmic theta waves	AF8,FT10,T8,F8,F10	other_motor_symptoms_desc: automatisms legs, no_ictal_speech	CP	awake	hippocampal sclerosis	temporal	bilateral	50	5	female	1
357	surfCO_pat_6600_5_id_66010100_0055.mat	6600	5	2010-10-22 15:01:00	2010-10-22 15:03:00	142.4	142.4	26.7	89	rhythmic theta waves	T8,FT10,F10,F8	oral_automatisms, other_motor_symptoms_desc: automatisms legs	CP	awake	hippocampal sclerosis	temporal	bilateral	50	5	female	1
358	CO_pat_6700_1_id_67010100_0036.mat	6700	1	2010-10-07 06:15:00	2010-10-07 06:15:00	73.6	73.6	13.8	46	rhythmic alpha waves	P4,O2,P8,TP8,T8	oral_automatisms, manual_automatisms: right	CP	sleep stage II	cortical dysplasia	temporal	right	35	30	male	1
359	CO_pat_6700_3_id_67010100_0058.mat	6700	3	2010-10-08 05:18:00	2010-10-08 05:19:00	118.4	118.4	22.2	74	rhythmic sharp waves	F10,F8,	oral_automatisms, manual_automatisms: right, dystonic_posturing, ictal_complex_speech	CP	sleep stage II	cortical dysplasia	temporal	right	35	30	male	1
360	CO_pat_6700_4_id_67010100_0063.mat	6700	4	2010-10-08 16:35:00	2010-10-08 16:37:00	176	176	33	110	rhythmic sharp waves	F8,AF8,	oral_automatisms, clonic_movements, eye_version, head_version, vocalisation	SG	awake	cortical dysplasia	temporal	right	35	30	male	1
361	CO_pat_6700_5_id_67010100_0071.mat	6700	5	2010-10-09 07:22:00	2010-10-09 07:22:00	41.6	41.6	7.8	26	rhythmic theta waves	AF8,F8,	oral_automatisms, manual_automatisms: right	SP	sleep stage II	cortical dysplasia	temporal	right	35	30	male	1
362	CO_pat_6700_6_id_67010100_0075.mat	6700	6	2010-10-09 13:47:00	2010-10-09 13:47:00	27.2	27.2	5.1	17	rhythmic theta waves	F10,FT10	manual_automatisms: right	SP	sleep stage II	cortical dysplasia	temporal	right	35	30	male	1
363	surfCO_pat_6800_1_id_68010100_0000.mat	6800	1	2011-02-14 11:25:00	2011-02-14 11:26:00	67.2	67.2	12.6	42	rhythmic alpha waves	F7,FT7,C3,F3,T7	oral_automatisms, tonic_posturing: right, hypermotor_movements, restlessness, hypermotor, no_ictal_speech	CP	sleep stage I	cortical dysplasia	temporal	left	30	9	male	1
364	surfCO_pat_6800_2_id_68010100_0003.mat	6800	2	2011-02-14 17:06:00	2011-02-14 17:08:00	116.8	116.8	21.9	73	rhythmic sharp waves	F9,F7,AF7,F8,FT7,FT9,F3	tonic_posturing: right, hypermotor_movements, hypermotor, no_ictal_speech	CP	sleep stage II	cortical dysplasia	temporal	left	30	9	male	1
365	surfCO_pat_6800_3_id_68010100_0019.mat	6800	3	2011-02-15 17:29:00	2011-02-15 17:30:00	81.6	81.6	15.3	51	rhythmic sharp waves	AF7,T7,FT9,FT7,F7,F9	oral_automatisms, tonic_posturing: right, hypermotor_movements, restlessness, hypermotor, no_ictal_speech	CP	sleep stage II	cortical dysplasia	temporal	left	30	9	male	1
366	surfCO_pat_6800_4_id_68010100_0025.mat	6800	4	2011-02-16 05:20:00	2011-02-16 05:21:00	132.8	132.8	24.9	83	rhythmic sharp waves	F7,FT7,F9,FT9,T7	tonic_posturing: right, grimacing, hypermotor_movements, hypermotor, no_ictal_speech	CP	sleep stage II	cortical dysplasia	temporal	left	30	9	male	1
367	surfCO_pat_6800_5_id_68010100_0028.mat	6800	5	2011-02-16 09:06:00	2011-02-16 09:07:00	121.6	121.6	22.8	76	rhythmic sharp waves	F7,FT9,F9,T7,FT7	oral_automatisms, tonic_posturing: right, grimacing, hypermotor_movements, restlessness, hypermotor, no_ictal_speech	CP	sleep stage II	cortical dysplasia	temporal	left	30	9	male	1
368	surfCO_pat_6900_1_id_69010100_0020.mat	6900	1	2011-02-09 12:09:00	2011-02-09 12:11:00	97.6	97.6	18.3	61	rhythmic beta waves	P7,O1,TP7	behavioral_arrest, staring, no_ictal_speech	CP	awake	cortical dysplasia	none	none	38	12	male	1
369	surfCO_pat_6900_2_id_69010100_0023.mat	6900	2	2011-02-09 16:22:00	2011-02-09 16:23:00	139.2	139.2	26.1	87	rhythmic alpha waves	FT10,	manual_automatisms: bilateral, dystonic_posturing, restlessness	CP	sleep stage I	cortical dysplasia	none	none	38	12	male	1
370	surfCO_pat_6900_3_id_69010100_0025.mat	6900	3	2011-02-09 22:23:00	2011-02-09 22:23:00	56	56	10.5	35	repetitive spiking	P4,O2	staring	UC	sleep stage I	cortical dysplasia	none	none	38	12	male	1
371	surfCO_pat_6900_4_id_69010100_0034.mat	6900	4	2011-02-10 14:58:00	2011-02-10 14:58:00	57.6	57.6	10.8	36	rhythmic theta waves	P7,T7,FT7,TP7,F7,AF7	lid_myoclonus, other_motor_symptoms_desc: blink	UC	awake	cortical dysplasia	none	none	38	12	male	1
372	surfCO_pat_6900_5_id_69010100_0036.mat	6900	5	2011-02-10 19:08:00	2011-02-10 19:10:00	153.6	153.6	28.8	96	rhythmic alpha waves	FT7,T7,P7,TP7	tonic_posturing: bilateral, eye_version, head_version, vocalisation, other_motor_symptoms_desc: clonic movements hemiface right	SG	awake	cortical dysplasia	none	none	38	12	male	1
373	surfCO_pat_7000_1_id_70010100_0039.mat	7000	1	2011-05-05 20:45:00	2011-05-05 20:46:00	96	96	18	60	rhythmic alpha waves	T8,TP8,P8	oral_automatisms, manual_automatisms: right, restlessness, vocalisation, other_motor_symptoms, other_motor_symptoms_desc: automatic movements legs body, postictal_amnesia: p	CP	awake	cortical dysplasia	temporal	bilateral	36	15	female	1
374	surfCO_pat_7000_2_id_70010100_0049.mat	7000	2	2011-05-06 12:15:00	2011-05-06 12:16:00	110.4	110.4	20.7	69	rhythmic alpha waves	T8,P8,TP8,FT8	behavioral_arrest, oral_automatisms, manual_automatisms: right, hypermotor_movements, other_motor_symptoms, other_motor_symptoms_desc: automatic leg movements, postictal_amnesia: c, postictal_restlessness	CP	awake	cortical dysplasia	temporal	bilateral	36	15	female	1
375	surfCO_pat_7000_3_id_70010100_0056.mat	7000	3	2011-05-07 00:44:00	2011-05-07 00:45:00	112	112	21	70	rhythmic alpha waves	TP8,P8	behavioral_arrest, oral_automatisms, hypermotor, other_motor_symptoms, other_motor_symptoms_desc: automatic leg movements, postictal_restlessness	UC	sleep stage II	cortical dysplasia	temporal	bilateral	36	15	female	1
376	surfCO_pat_7000_4_id_70010100_0057.mat	7000	4	2011-05-07 02:49:00	2011-05-07 02:53:00	352	352	66	220	rhythmic alpha waves	T8,TP8,P8	manual_automatisms: right, dystonic_posturing, hypermotor_movements, head_version, other_vegetative_symptoms, other_vegetative_symptoms_desc: deep breath	SG	sleep stage II	cortical dysplasia	temporal	bilateral	36	15	female	1
377	surfCO_pat_7000_5_id_70010100_0059.mat	7000	5	2011-05-07 06:20:00	2011-05-07 06:21:00	62.4	62.4	11.7	39	rhythmic alpha waves	P8,T8,TP8	manual_automatisms: right, hypermotor_movements, head_version, vocalisation, other_vegetative_symptoms, other_vegetative_symptoms_desc: deep breath	UC	awake	cortical dysplasia	temporal	bilateral	36	15	female	1
378	surfCO_pat_7200_1_id_72010100_0007.mat	7200	1	2011-06-01 00:25:00	2011-06-01 00:27:00	112	112	21	70	rhythmic beta waves	TP7,T7,FT7	oral_automatisms, dystonic_posturing, head_version	SG	sleep stage II	hippocampal sclerosis	temporal	right	53	12	female	1
379	surfCO_pat_7200_2_id_72010100_0014.mat	7200	2	2011-06-01 12:30:00	2011-06-01 12:31:00	92.8	92.8	17.4	58	rhythmic beta waves	T7,FT7	oral_automatisms, dystonic_posturing, clonic_movements, eye_version, sign_of_four	SG	sleep stage II	hippocampal sclerosis	temporal	right	53	12	female	1
380	surfCO_pat_7200_3_id_72010100_0038.mat	7200	3	2011-06-03 03:30:00	2011-06-03 03:31:00	128	128	24	80	rhythmic delta waves	FT7,TP7,T7,F9,FT9	oral_automatisms, dystonic_posturing, head_version	SG	sleep stage II	hippocampal sclerosis	temporal	right	53	12	female	1
381	surfCO_pat_7200_4_id_72010100_0040.mat	7200	4	2011-06-03 08:12:00	2011-06-03 08:13:00	147.2	147.2	27.6	92	rhythmic delta waves	FT9,F7,F9,T7,FT7,TP7	oral_automatisms, head_version	SG	sleep stage II	hippocampal sclerosis	temporal	right	53	12	female	1
382	surfCO_pat_7300_1_id_73010100_0009.mat	7300	1	2010-11-30 00:12:00	2010-11-30 00:14:00	188.8	188.8	35.4	118	rhythmic delta waves	FT10,F10	oral_automatisms, restlessness	CP	awake	cryptogenic	frontal	right	18	18	male	1
383	surfCO_pat_7300_2_id_73010100_0011.mat	7300	2	2010-11-30 03:26:00	2010-11-30 03:28:00	188.8	188.8	35.4	118	rhythmic delta waves	Fp2,F8,FT10,F4,F10,AF8	oral_automatisms, manual_automatisms: right, restlessness, ictal_complex_speech	CP	sleep stage II	cryptogenic	frontal	right	18	18	male	1
384	surfCO_pat_7300_3_id_73010100_0013.mat	7300	3	2010-11-30 05:57:00	2010-11-30 05:59:00	166.4	166.4	31.2	104	rhythmic delta waves	F8,FT8,T8,AF8,F10,FT10	oral_automatisms, manual_automatisms: right, restlessness, ictal_complex_speech	CP	sleep stage II	cryptogenic	frontal	right	18	18	male	1
385	surfCO_pat_7300_4_id_73010100_0014.mat	7300	4	2010-11-30 08:54:00	2010-11-30 08:55:00	118.4	118.4	22.2	74	rhythmic delta waves	F8,AF8,F10	oral_automatisms, manual_automatisms: right, restlessness, ictal_complex_speech	SP	awake	cryptogenic	frontal	right	18	18	male	1
386	surfCO_pat_7300_5_id_73010100_0015.mat	7300	5	2010-11-30 09:58:00	2010-11-30 09:58:00	20.8	20.8	3.9	13	rhythmic delta waves	Pz,F8,F10,FT8,TP8,T8,AF8,Fz,FT10,Cz	oral_automatisms, manual_automatisms: right, restlessness	UC	awake	cryptogenic	frontal	right	18	18	male	1
387	surfCO_pat_7300_6_id_73010100_0017.mat	7300	6	2010-11-30 14:02:00	2010-11-30 14:02:00	72	72	13.5	45	rhythmic theta waves	AF8,F8,FT10,Fp2,F10	oral_automatisms, manual_automatisms: right, restlessness	SP	awake	cryptogenic	frontal	right	18	18	male	1
388	surfCO_pat_7300_7_id_73010100_0020.mat	7300	7	2010-11-30 18:22:00	2010-11-30 18:23:00	94.4	94.4	17.7	59	rhythmic theta waves	F8,Fp2,F4,F10,FT10,AF8	olfactory, oral_automatisms, manual_automatisms: right	SP	awake	cryptogenic	frontal	right	18	18	male	1
389	surfCO_pat_7300_8_id_73010100_0021.mat	7300	8	2010-11-30 20:01:00	2010-11-30 20:02:00	89.6	89.6	16.8	56	rhythmic theta waves	AF8,F8,FT10,F10,FT8,F4,Fp2	manual_automatisms: right, restlessness	UC	awake	cryptogenic	frontal	right	18	18	male	1
390	surfCO_pat_7300_9_id_73010100_0023.mat	7300	9	2010-11-30 22:49:00	2010-11-30 22:50:00	27.2	27.2	5.1	17	rhythmic delta waves	Fp2,F8,AF8,FT10,F10	oral_automatisms, manual_automatisms: right, restlessness, vocalisation, ictal_complex_speech	UC	sleep stage I	cryptogenic	frontal	right	18	18	male	1
391	surfCO_pat_7300_10_id_73010100_0024.mat	7300	10	2010-12-01 00:37:00	2010-12-01 00:37:00	35.2	35.2	6.6	22	rhythmic theta waves	T8,FT8,F8,FT10,AF8,F10	oral_automatisms, manual_automatisms: bilateral, restlessness	UC	sleep stage I	cryptogenic	frontal	right	18	18	male	1
392	surfCO_pat_7300_11_id_73010100_0024.mat	7300	11	2010-12-01 00:45:00	2010-12-01 00:46:00	16	16	3	10	rhythmic theta waves	FT10,F10,Fp2,F8,P8,F4,AF8	restlessness, vocalisation	UC	sleep stage I	cryptogenic	frontal	right	18	18	male	1
393	surfCO_pat_7300_12_id_73010100_0026.mat	7300	12	2010-12-01 05:31:00	2010-12-01 05:32:00	112	112	21	70	rhythmic theta waves	F8,AF8,Fp2,F4	oral_automatisms, manual_automatisms: right, restlessness, vocalisation, ictal_complex_speech	SP	awake	cryptogenic	frontal	right	18	18	male	1
394	surf30_pat_7302_1_id_7300102_0097.mat	7302	1	2003-03-16 14:34:00	2003-03-16 14:36:00	136	136	25.5	85	rhythmic delta waves	C3,F7,FT9,SP1,T7,P7	epigastric, postictal_headache, postictal_todds_paresis	SP	awake	inflammation	frontal	left	52	1	female	1
395	surf30_pat_7302_2_id_7300102_0111.mat	7302	2	2003-03-17 04:30:00	2003-03-17 04:31:00	25.6	25.6	4.8	16	rhythmic delta waves	C4,F8,T8,P8	other_subjective_symptoms, postictal_headache, postictal_todds_paresis	SP	awake	inflammation	frontal	left	52	1	female	1
396	surf30_pat_7302_3_id_7300102_0129.mat	7302	3	2003-03-17 22:28:00	2003-03-17 22:29:00	76.8	76.8	14.4	48	rhythmic delta waves	F7,FT9,SP1,T7,P7	epigastric, postictal_headache, postictal_todds_paresis, postictal_nose_rubbing	UC	sleep stage I	inflammation	frontal	left	52	1	female	1
397	surf30_pat_7302_4_id_7300102_0177.mat	7302	4	2003-03-20 02:37:00	2003-03-20 02:37:00	22.4	22.4	4.2	14	rhythmic delta waves	F7,FT9,SP1,T7	epigastric, postictal_headache, postictal_restlessness, postictal_todds_paresis	SP	awake	inflammation	frontal	left	52	1	female	1
398	surf30_pat_7302_5_id_7300102_0195.mat	7302	5	2003-03-20 19:19:00	2003-03-20 19:25:00	606.4	606.4	113.7	379	rhythmic theta waves	F7,FT9,SP1,FP1,F3,T7	tonic_posturing: bilateral, clonic_movements, head_version, vocalisation, hypersalivation, other_postictal_aphasia, postictal_headache, postictal_todds_paresis	SG	awake	inflammation	frontal	left	52	1	female	1
399	surf30_pat_7302_6_id_7300102_0216.mat	7302	6	2003-03-29 00:48:00	2003-03-29 00:49:00	19.2	19.2	3.6	12	rhythmic delta waves	F7,FT9,SP1,T7	other_subjective_symptoms, postictal_headache, postictal_todds_paresis	SP	sleep stage I	inflammation	frontal	left	52	1	female	1
400	surf30_pat_7302_7_id_7300102_0268.mat	7302	7	2003-03-31 03:57:00	2003-03-31 03:57:00	24	24	4.5	15	rhythmic delta waves	F7,FT9,SP1,T7	other_subjective_symptoms, restlessness, postictal_headache, postictal_todds_paresis, postictal_nose_rubbing	SP	sleep stage I	inflammation	frontal	left	52	1	female	1
401	surf30_pat_7302_8_id_7300102_0269.mat	7302	8	2003-03-31 04:28:00	2003-03-31 04:31:00	273.6	273.6	51.3	171		early:	other_subjective_symptoms, postictal_headache, postictal_todds_paresis	SP	awake	inflammation	frontal	left	52	1	female	1
402	surfCO_pat_7500_1_id_75010100_0012.mat	7500	1	2011-07-19 15:12:00	2011-07-19 15:13:00	9.6	9.6	1.8	6	rhythmic theta waves	TP7,T7,P7	2 entries, entry0, behavioral_arrest, manual_automatisms: bilateral, head_version, postictal_amnesia: c, entry1, manual_automatisms: left, head_version, other_motor_symptoms_desc: stop activity, no_ictal_speech	CP	awake	cryptogenic	temporal	left	29	22	female	1
403	surfCO_pat_7500_2_id_75010100_0012.mat	7500	2	2011-07-19 15:38:00	2011-07-19 15:38:00	3.2	3.2	0.6	2	rhythmic alpha waves	TP7,P7,T7	other_subjective_symptoms, no_ictal_speech, postictal_amnesia: p	UC	awake	cryptogenic	temporal	left	29	22	female	1
404	surfCO_pat_7500_3_id_75010100_0018.mat	7500	3	2011-07-19 22:01:00	2011-07-19 22:02:00	33.6	33.6	6.3	21	rhythmic alpha waves	T8,TP8,T8,P8	behavioral_arrest, postictal_amnesia: p	UC	awake	cryptogenic	temporal	left	29	22	female	1
405	surfCO_pat_7500_4_id_75010100_0019.mat	7500	4	2011-07-19 22:54:00	2011-07-19 22:55:00	35.2	35.2	6.6	22	rhythmic alpha waves	TP8,T8,P8	behavioral_arrest, postictal_amnesia: c	UC	awake	cryptogenic	temporal	left	29	22	female	1
406	surfCO_pat_7500_5_id_75010100_0027.mat	7500	5	2011-07-20 15:00:00	2011-07-20 15:02:00	187.2	187.2	35.1	117	rhythmic alpha waves	T7,TP7,P7	behavioral_arrest, manual_automatisms: bilateral, head_version	SG	awake	cryptogenic	temporal	left	29	22	female	1
407	surfCO_pat_7700_1_id_77010100_0030.mat	7700	1	2011-07-13 07:37:00	2011-07-13 07:38:00	89.6	89.6	16.8	56	rhythmic theta waves	TP7,FT7,T7	other_motor_symptoms_desc: blink	UC	awake	cryptogenic	temporal	left	37	18	male	1
408	surfCO_pat_7700_2_id_77010100_0032.mat	7700	2	2011-07-13 12:37:00	2011-07-13 12:37:00	64	64	12	40	rhythmic alpha waves	FT9,T7,TP7,FT7,F7		UC	sleep stage I	cryptogenic	temporal	left	37	18	male	1
409	surfCO_pat_7700_3_id_77010100_0034.mat	7700	3	2011-07-13 17:16:00	2011-07-13 17:17:00	67.2	67.2	12.6	42	rhythmic alpha waves	F7,T7,FT7	postictal_expressive_aphasia	UC	awake	cryptogenic	temporal	left	37	18	male	1
410	surfCO_pat_7700_4_id_77010100_0039.mat	7700	4	2011-07-14 01:27:00	2011-07-14 01:28:00	105.6	105.6	19.8	66	rhythmic alpha waves	FT7,TP7,T7		UC	sleep stage I	cryptogenic	temporal	left	37	18	male	1
411	surfCO_pat_7700_5_id_77010100_0050.mat	7700	5	2011-07-14 23:03:00	2011-07-14 23:04:00	81.6	81.6	15.3	51	rhythmic theta waves	FT7,TP7,FT9,P7,F7,T7		UC	sleep stage II	cryptogenic	temporal	left	37	18	male	1
412	surfCO_pat_7700_6_id_77010100_0062.mat	7700	6	2011-07-15 23:40:00	2011-07-15 23:41:00	89.6	89.6	16.8	56	rhythmic beta waves	F9,FT7,F7,T7,FT9,P7,TP7		UC	sleep stage I	cryptogenic	temporal	left	37	18	male	1
413	surfCO_pat_7700_7_id_77010100_0063.mat	7700	7	2011-07-16 06:47:00	2011-07-16 06:47:00	30.4	30.4	5.7	19	rhythmic theta waves	T7,F7,P7,AF7,FT7,TP7	postictal_expressive_aphasia, postictal_perceptive_aphasia, postictal_dysarthria	UC	sleep stage I	cryptogenic	temporal	left	37	18	male	1
414	CO_pat_7800_1_id_78010100_0027.mat	7800	1	2011-09-14 12:46:00	2011-09-14 12:47:00	134.4	134.4	25.2	84	rhythmic theta waves	TP8,P8,T8	other_subjective_symptoms, oral_automatisms, manual_automatisms: bilateral, postictal_expressive_aphasia, postictal_perceptive_aphasia, postictal_dysarthria	CP	awake	hippocampal sclerosis	temporal	left	38	23	female	1
415	CO_pat_7800_2_id_78010100_0034.mat	7800	2	2011-09-15 00:23:00	2011-09-15 00:26:00	217.6	217.6	40.8	136	rhythmic alpha waves	F7,TP7,T7,FT7	tonic_posturing: right, eye_version, head_version, sign_of_four, vocalisation, other_motor_symptoms_desc: spin hemiface right	SG	sleep stage I	hippocampal sclerosis	temporal	left	38	23	female	1
416	CO_pat_7800_3_id_78010100_0037.mat	7800	3	2011-09-15 07:16:00	2011-09-15 07:20:00	324.8	324.8	60.9	203	rhythmic theta waves	TP8,FT8,T8	oral_automatisms, restlessness, postictal_dysarthria	UC	sleep stage I	hippocampal sclerosis	temporal	left	38	23	female	1
417	CO_pat_7800_4_id_78010100_0038.mat	7800	4	2011-09-15 09:21:00	2011-09-15 09:22:00	120	120	22.5	75	rhythmic theta waves	F7,FT9,FT7,F9		UC	awake	hippocampal sclerosis	temporal	left	38	23	female	1
418	CO_pat_7800_5_id_78010100_0038.mat	7800	5	2011-09-15 10:04:00	2011-09-15 10:06:00	188.8	188.8	35.4	118	rhythmic alpha waves	TP7,FT7,T7	other_subjective_symptoms, dystonic_posturing, clonic_movements, head_version, sign_of_four, vocalisation, other_motor_symptoms_desc: clonic movements hemiface right	SG	awake	hippocampal sclerosis	temporal	left	38	23	female	1
419	CO_pat_7800_6_id_78010100_0062.mat	7800	6	2011-09-16 18:02:00	2011-09-16 18:03:00	129.6	129.6	24.3	81	rhythmic theta waves	F7,TP7,F9,P7,FT7,T7,FT9	postictal_expressive_aphasia	UC	awake	hippocampal sclerosis	temporal	left	38	23	female	1
420	surfCO_pat_8100_1_id_81010100_0017.mat	8100	1	2011-09-06 19:27:00	2011-09-06 19:31:00	337.6	337.6	63.3	211	rhythmic beta waves	Fp2,F3,F4,Fp1	other_motor_symptoms_desc: automatisms legs	CP	awake	cortical dysplasia	temporal	bilateral	16	4	male	1
421	surfCO_pat_8100_2_id_81010100_0025.mat	8100	2	2011-09-07 10:35:00	2011-09-07 10:36:00	131.2	131.2	24.6	82	rhythmic beta waves	AF7,F3,F7,Fp1,FT7,T7,TP7,P7	manual_automatisms: bilateral, tonic_posturing: left, other_motor_symptoms_desc: automatisms legs	CP	awake	cortical dysplasia	temporal	bilateral	16	4	male	1
422	surfCO_pat_8100_3_id_81010100_0044.mat	8100	3	2011-09-08 19:19:00	2011-09-08 19:20:00	153.6	153.6	28.8	96	rhythmic beta waves	Fp1,AF7,F3	postictal_expressive_aphasia	UC	awake	cortical dysplasia	temporal	bilateral	16	4	male	1
423	surfCO_pat_8100_4_id_81010100_0050.mat	8100	4	2011-09-09 11:39:00	2011-09-09 11:41:00	166.4	166.4	31.2	104	rhythmic beta waves	T7,FT7,F7,TP7,AF7,P7	ictal_expressive_aphasia	CP	awake	cortical dysplasia	temporal	bilateral	16	4	male	1
424	surfCO_pat_8100_5_id_81010100_0066.mat	8100	5	2011-09-10 17:41:00	2011-09-10 17:44:00	288	256	54	180	rhythmic sharp waves	F10,Fp2,F4,F8,P8,FT8,TP8,FT10,T8,AF8		UC	sleep stage I	cortical dysplasia	temporal	bilateral	16	4	male	1
425	surfCO_pat_8100_6_id_81010100_0066.mat	8100	6	2011-09-10 18:57:00	2011-09-10 19:01:00	412.8	412.8	77.4	258	rhythmic beta waves	FT9,T7,FT7,AF7,F7,TP7,F9,P7	manual_automatisms: bilateral, other_motor_symptoms_desc: automatisms legs	UC	sleep stage I	cortical dysplasia	temporal	bilateral	16	4	male	1
426	surf30_pat_8902_1_id_8900102_0110.mat	8902	1	2003-04-13 23:51:00	2003-04-13 23:54:00	265.6	265.6	49.8	166	rhythmic alpha waves	F7,FT9,T7		UC	awake	cryptogenic	temporal	left	67	23	female	1
427	surf30_pat_8902_2_id_8900102_0133.mat	8902	2	2003-04-14 23:03:00	2003-04-14 23:05:00	217.6	217.6	40.8	136	rhythmic beta waves	F7,T7,FT9,P7		CP	awake	cryptogenic	temporal	left	67	23	female	1
428	surf30_pat_8902_3_id_8900102_0140.mat	8902	3	2003-04-15 05:37:00	2003-04-15 05:38:00	134.4	134.4	25.2	84	rhythmic alpha waves	F7,FT9,T7,P7		CP	awake	cryptogenic	temporal	left	67	23	female	1
429	surf30_pat_8902_4_id_8900102_0159.mat	8902	4	2003-04-16 00:35:00	2003-04-16 00:37:00	169.6	169.6	31.8	106	amplitude depression	F3,C3		CP	awake	cryptogenic	temporal	left	67	23	female	1
430	surf30_pat_8902_5_id_8900102_0164.mat	8902	5	2003-04-16 05:10:00	2003-04-16 05:12:00	182.4	182.4	34.2	114	rhythmic alpha waves	F7,T7,FT9,P7		CP	awake	cryptogenic	temporal	left	67	23	female	1
431	surf30_pat_11002_1_id_11000102_0083.mat	11002	1	2003-05-13	2003-05-13	57.6	57.6	10.8	36		early:		UC	awake	hippocampal sclerosis	temporal	right	41	21	male	1
432	surf30_pat_11002_2_id_11000102_0090.mat	11002	2	2003-05-13 06:38:00	2003-05-13 06:39:00	164.8	164.8	30.9	103	rhythmic sharp waves	F8,FT10,SP2,T8		CP	REM	hippocampal sclerosis	temporal	right	41	21	male	1
433	surf30_pat_11002_3_id_11000102_0099.mat	11002	3	2003-05-13 15:16:00	2003-05-13 15:17:00	78.4	78.4	14.7	49	rhythmic alpha waves	P7		CP	awake	hippocampal sclerosis	temporal	right	41	21	male	1
434	surf30_pat_11002_4_id_11000102_0102.mat	11002	4	2003-05-13 18:40:00	2003-05-13 18:41:00	89.6	89.6	16.8	56	rhythmic theta waves	SP1,F7,FT9,F8,FT10,SP2		SP	awake	hippocampal sclerosis	temporal	right	41	21	male	1
435	surf30_pat_11002_5_id_11000102_0104.mat	11002	5	2003-05-13 20:06:00	2003-05-13 20:06:00	59.2	59.2	11.1	37		early:		UC	awake	hippocampal sclerosis	temporal	right	41	21	male	1
436	surf30_pat_11002_6_id_11000102_0117.mat	11002	6	2003-05-14 08:18:00	2003-05-14 08:19:00	86.4	86.4	16.2	54	rhythmic theta waves	SP1,F7,FT9,T7,P7		CP	awake	hippocampal sclerosis	temporal	right	41	21	male	1
437	surf30_pat_11002_7_id_11000102_0120.mat	11002	7	2003-05-14 11:15:00	2003-05-14 11:17:00	158.4	158.4	29.7	99	rhythmic theta waves	F8,FT10,SP2,T8		CP	awake	hippocampal sclerosis	temporal	right	41	21	male	1
438	surf30_pat_11002_8_id_11000102_0124.mat	11002	8	2003-05-14 15:40:00	2003-05-14 15:41:00	56	56	10.5	35	rhythmic theta waves	F8,FT10,SP2,T8,P8,F7,FT9,SP1,T7,P7		SP	awake	hippocampal sclerosis	temporal	right	41	21	male	1
439	surf30_pat_16202_1_id_16200102_0060.mat	16202	1	2003-09-10 04:34:00	2003-09-10 04:35:00	112	112	21	70	repetitive spiking	SP1,F7,FT9,T7,P7,FP1,F3,C3	postictal_headache, postictal_todds_paresis	UC	awake	cryptogenic	temporal	left	46	43	female	1
440	surf30_pat_16202_2_id_16201102_0018.mat	16202	2	2003-09-11 06:05:00	2003-09-11 06:05:00	6.4	6.4	1.2	4		early:	other_motor_symptoms_desc: Kopfwendung li., st??hnen, postictal_headache, postictal_todds_paresis	SG	awake	cryptogenic	temporal	left	46	43	female	1
441	surf30_pat_16202_3_id_16203102_0015.mat	16202	3	2003-09-12 05:07:00	2003-09-12 05:08:00	108.8	108.8	20.4	68	repetitive spiking	SP1,F7,FT9,T7,P7,FP1,F3	other_motor_symptoms_desc: Kopfwendung li., st??hnen, postictal_headache, postictal_todds_paresis	UC	awake	cryptogenic	temporal	left	46	43	female	1
442	surf30_pat_16202_4_id_16206102_0001.mat	16202	4	2003-09-12 18:48:00	2003-09-12 18:49:00	108.8	108.8	20.4	68	repetitive spiking	SP1,F7,FT9,T7,P7,FP1,F3,C3	oral_automatisms, other_motor_symptoms_desc: st??hnen, tachycardia, other_postictal_aphasia, postictal_headache, postictal_todds_paresis	CP	awake	cryptogenic	temporal	left	46	43	female	1
443	surf30_pat_16202_5_id_16206102_0010.mat	16202	5	2003-09-13 03:34:00	2003-09-13 03:35:00	100.8	100.8	18.9	63	repetitive spiking	P7,SP1,F7,FT9,T7,FP1,F3,C3	oral_automatisms, other_postictal_aphasia, postictal_headache, postictal_todds_paresis	CP	awake	cryptogenic	temporal	left	46	43	female	1
444	surf30_pat_16202_6_id_16206102_0012.mat	16202	6	2003-09-13 05:23:00	2003-09-13 05:24:00	99.2	99.2	18.6	62	repetitive spiking	SP1,F7,FT9,T7,P7,FP1,F3,C3	other_vegetative_symptoms_desc: HF-Anstieg, postictal_headache, postictal_todds_paresis	CP	awake	cryptogenic	temporal	left	46	43	female	1
445	surf30_pat_16202_7_id_16207102_0005.mat	16202	7	2003-09-13 13:50:00	2003-09-13 13:50:00	28.8	28.8	5.4	18		early:	behavioral_arrest, staring, postictal_headache, postictal_todds_paresis	CP	awake	cryptogenic	temporal	left	46	43	female	1
446	surf30_pat_16202_8_id_16207102_0011.mat	16202	8	2003-09-13 19:27:00	2003-09-13 19:28:00	115.2	115.2	21.6	72	repetitive spiking	SP1,F7,FT9,T7,P7,FP1,F3	oral_automatisms, manual_automatisms: bilateral, other_motor_symptoms_desc: st??hnt, other_vegetative_symptoms_desc: HF-Anstieg, other_postictal_aphasia, postictal_headache, postictal_todds_paresis	CP	awake	cryptogenic	temporal	left	46	43	female	1
447	surf30_pat_21602_1_id_21600102_0023.mat	21602	1	2004-01-09 18:03:00	2004-01-09 18:03:00	28.8	28.8	5.4	18		FP1	other_subjective_symptoms, postictal_headache, postictal_todds_paresis	SP	awake	cortical dysplasia	frontal	left	44	25	male	1
448	surf30_pat_21602_2_id_21600102_0065.mat	21602	2	2004-01-11 11:18:00	2004-01-11 11:19:00	80	80	15	50		early:	other_subjective_symptoms, postictal_headache, postictal_todds_paresis	UC	awake	cortical dysplasia	frontal	left	44	25	male	1
449	surf30_pat_21602_3_id_21600102_0071.mat	21602	3	2004-01-11 17:10:00	2004-01-11 17:11:00	57.6	57.6	10.8	36	rhythmic beta waves	SP1,FT9,FP1	other_ictal_aphasia, postictal_headache, postictal_todds_paresis	UC	awake	cortical dysplasia	frontal	left	44	25	male	1
450	surf30_pat_21602_4_id_21600102_0080.mat	21602	4	2004-01-12 02:27:00	2004-01-12 02:28:00	108.8	108.8	20.4	68	rhythmic theta waves	SP1,FT9,SP2,FT10		UC	sleep stage II	cortical dysplasia	frontal	left	44	25	male	1
451	surf30_pat_21602_5_id_21600102_0094.mat	21602	5	2004-01-12 15:18:00	2004-01-12 15:18:00	73.6	73.6	13.8	46	rhythmic beta waves	SP1,FT9,T7	other_subjective_symptoms, other_ictal_aphasia, postictal_headache, postictal_todds_paresis	UC	awake	cortical dysplasia	frontal	left	44	25	male	1
452	surf30_pat_21602_6_id_21600102_0105.mat	21602	6	2004-01-13 02:13:00	2004-01-13 02:13:00	75.2	75.2	14.1	47	rhythmic sharp waves	FP1,F3,F7,FT9,SP1,T7,P7		UC	sleep stage II	cortical dysplasia	frontal	left	44	25	male	1
453	surf30_pat_21602_7_id_21600102_0115.mat	21602	7	2004-01-13 11:28:00	2004-01-13 11:28:00	80	80	15	50	rhythmic beta waves	F7,FT9,SP1,T7	other_subjective_symptoms, postictal_headache, postictal_todds_paresis	UC	awake	cortical dysplasia	frontal	left	44	25	male	1
454	surf30_pat_21602_8_id_21600102_0116.mat	21602	8	2004-01-13 12:50:00	2004-01-13 12:51:00	65.6	65.6	12.3	41		early:	other_motor_symptoms_desc: Schwierigkeiten beim Lesen, other_ictal_aphasia, postictal_headache, postictal_todds_paresis	UC	awake	cortical dysplasia	frontal	left	44	25	male	1
455	surf30_pat_21602_9_id_21600102_0117.mat	21602	9	2004-01-13 13:24:00	2004-01-13 13:25:00	62.4	62.4	11.7	39	rhythmic alpha waves	C3,F3,FP1	other_motor_symptoms_desc: Schwierigkeiten beim Lesen, other_ictal_aphasia, postictal_headache, postictal_todds_paresis	UC	awake	cortical dysplasia	frontal	left	44	25	male	1
456	surf30_pat_21602_10_id_21600102_0130.mat	21602	10	2004-01-14 03:04:00	2004-01-14 03:05:00	59.2	39.1	11.1	37	rhythmic delta waves	F7,FT9,SP1,T7	other_subjective_symptoms, postictal_headache, postictal_todds_paresis	UC	REM	cortical dysplasia	frontal	left	44	25	male	1
457	surf30_pat_21602_11_id_21600102_0136.mat	21602	11	2004-01-14 07:59:00	2004-01-14 07:59:00	67.2	67.2	12.6	42	rhythmic beta waves	F7,FT9,SP1,FP1,F3	other_subjective_symptoms, postictal_headache, postictal_todds_paresis	UC	awake	cortical dysplasia	frontal	left	44	25	male	1
458	surf30_pat_21902_1_id_21900102_0049.mat	21902	1	2004-01-11 16:16:00	2004-01-11 16:17:00	105.6	105.6	19.8	66	rhythmic theta waves	SP2,T8,FT9,T7,P7	oral_automatisms, manual_automatisms: right, postictal_headache, postictal_todds_paresis	UC	awake	cortical dysplasia	temporal	left	47	44	male	1
459	surf30_pat_21902_2_id_21900102_0052.mat	21902	2	2004-01-11 19:06:00	2004-01-11 19:07:00	112	112	21	70	rhythmic theta waves	T7,SP1,P7	oral_automatisms, manual_automatisms: right, bradycardia, postictal_headache, postictal_todds_paresis	CP	awake	cortical dysplasia	temporal	left	47	44	male	1
460	surf30_pat_21902_3_id_21900102_0065.mat	21902	3	2004-01-12 08:40:00	2004-01-12 08:42:00	110.4	110.4	20.7	69	rhythmic theta waves	P7,SP1,T7	staring, oral_automatisms, manual_automatisms: right, bradycardia, ictal_complex_speech, postictal_headache, postictal_todds_paresis	CP	awake	cortical dysplasia	temporal	left	47	44	male	1
461	surf30_pat_21902_4_id_21900102_0069.mat	21902	4	2004-01-12 12:09:00	2004-01-12 12:10:00	115.2	115.2	21.6	72	rhythmic theta waves	SP1,T7,P7	oral_automatisms, manual_automatisms: right, lid_myoclonus, postictal_amnesia: c, postictal_headache, postictal_todds_paresis	CP	awake	cortical dysplasia	temporal	left	47	44	male	1
462	surf30_pat_21902_5_id_21900102_0077.mat	21902	5	2004-01-12 20:32:00	2004-01-12 20:34:00	134.4	134.4	25.2	84	rhythmic theta waves	SP1,T7,P7,F7	oral_automatisms, postictal_headache, postictal_todds_paresis	CP	awake	cortical dysplasia	temporal	left	47	44	male	1
463	surf30_pat_21902_6_id_21900102_0088.mat	21902	6	2004-01-13 06:50:00	2004-01-13 06:51:00	105.6	105.6	19.8	66	rhythmic beta waves	F7,FT9,SP1,T7,P7	postictal_headache, postictal_todds_paresis	CP	REM	cortical dysplasia	temporal	left	47	44	male	1
464	surf30_pat_22602_1_id_22600102_0035.mat	22602	1	2004-01-25 04:00:00	2004-01-25 04:00:00	12.8	12.8	2.4	8	rhythmic beta waves	FZ,CZ,PZ,F3,C3	other_motor_symptoms_desc: pl??tzliches Augen ??ffnen, Bewegung Kopf, postictal_headache, postictal_todds_paresis	UC	awake	cryptogenic	frontal	left	26	8	male	1
465	surf30_pat_22602_2_id_22600102_0036.mat	22602	2	2004-01-25 04:07:00	2004-01-25 04:08:00	22.4	22.4	4.2	14	rhythmic beta waves	FZ,CZ,PZ,F3,C3,P3,O1,F4,C4,P4,O2	other_motor_symptoms_desc: pl??tzliches Augen ??ffnen, Bewegung Kopf, postictal_headache, postictal_todds_paresis	UC	REM	cryptogenic	frontal	left	26	8	male	1
466	surf30_pat_22602_3_id_22600102_0036.mat	22602	3	2004-01-25 04:11:00	2004-01-25 04:11:00	17.6	17.6	3.3	11	rhythmic beta waves	FZ,CZ,PZ,F3,C3,C4	other_motor_symptoms_desc: pl??tzliches Augen ??ffnen, Bewegung Kopf, postictal_headache, postictal_todds_paresis	UC	REM	cryptogenic	frontal	left	26	8	male	1
467	surf30_pat_22602_4_id_22600102_0036.mat	22602	4	2004-01-25 04:22:00	2004-01-25 04:22:00	12.8	12.8	2.4	8	rhythmic beta waves	FZ,CZ,PZ,F3,FT9,SP1,T7,F4,C4,O2	other_motor_symptoms_desc: pl??tzliches Augen ??ffnen, Bewegung Kopf, postictal_headache, postictal_todds_paresis	UC	REM	cryptogenic	frontal	left	26	8	male	1
468	surf30_pat_22602_5_id_22600102_0036.mat	22602	5	2004-01-25 04:38:00	2004-01-25 04:39:00	16	16	3	10	rhythmic beta waves	F3,C3	other_motor_symptoms_desc: pl??tzliches Augen ??ffnen, Bewegung Kopf, postictal_headache, postictal_todds_paresis	UC	REM	cryptogenic	frontal	left	26	8	male	1
469	surf30_pat_22602_6_id_22600102_0040.mat	22602	6	2004-01-25 08:26:00	2004-01-25 08:27:00	68.8	68.8	12.9	43	rhythmic beta waves	F3,C3,P3	behavioral_arrest, clonic_movements, head_version, ictal_complex_speech, postictal_headache, postictal_todds_paresis	SP	awake	cryptogenic	frontal	left	26	8	male	1
470	surf30_pat_22602_7_id_22600102_0052.mat	22602	7	2004-01-25 20:06:00	2004-01-25 20:06:00	14.4	14.4	2.7	9	rhythmic beta waves	CZ,F3,C3	somatosensory, postictal_headache, postictal_todds_paresis	UC	awake	cryptogenic	frontal	left	26	8	male	1
471	surf30_pat_22602_8_id_22600102_0052.mat	22602	8	2004-01-25 20:12:00	2004-01-25 20:12:00	8	8	1.5	5		early:	visual, postictal_headache, postictal_todds_paresis	UC	awake	cryptogenic	frontal	left	26	8	male	1
472	surf30_pat_22602_9_id_22600102_0052.mat	22602	9	2004-01-25 20:16:00	2004-01-25 20:16:00	8	8	1.5	5		early:	visual, postictal_headache, postictal_todds_paresis	UC	awake	cryptogenic	frontal	left	26	8	male	1
473	surf30_pat_22602_11_id_22600102_0087.mat	22602	11	2004-01-27 06:07:00	2004-01-27 06:07:00	17.6	17.6	3.3	11	rhythmic beta waves	FZ,CZ,PZ,F4	somatosensory, postictal_headache, postictal_todds_paresis	UC	awake	cryptogenic	frontal	left	26	8	male	1
474	surf30_pat_22602_12_id_22600102_0087.mat	22602	12	2004-01-27 06:23:00	2004-01-27 06:23:00	24	24	4.5	15	rhythmic beta waves	F3,C3,FZ,CZ	visual, postictal_headache, postictal_todds_paresis	UC	awake	cryptogenic	frontal	left	26	8	male	1
475	surf30_pat_22602_13_id_22600102_0088.mat	22602	13	2004-01-27 07:38:00	2004-01-27 07:38:00	19.2	19.2	3.6	12	rhythmic beta waves	CZ,C3	somatosensory, postictal_headache, postictal_todds_paresis	UC	awake	cryptogenic	frontal	left	26	8	male	1
476	surf30_pat_22602_14_id_22600102_0107.mat	22602	14	2004-01-28 01:11:00	2004-01-28 01:11:00	25.6	25.6	4.8	16	rhythmic beta waves	F3,C3,CZ,FZ	somatosensory, postictal_headache, postictal_todds_paresis	UC	sleep stage II	cryptogenic	frontal	left	26	8	male	1
477	surf30_pat_22602_15_id_22600102_0108.mat	22602	15	2004-01-28 02:07:00	2004-01-28 02:08:00	27.2	27.2	5.1	17	rhythmic beta waves	C3,P3	somatosensory, postictal_headache, postictal_todds_paresis	UC	awake	cryptogenic	frontal	left	26	8	male	1
478	surf30_pat_22602_16_id_22600102_0113.mat	22602	16	2004-01-28 07:38:00	2004-01-28 07:38:00	22.4	22.4	4.2	14	rhythmic beta waves	T7,F7,FT9,SP1	somatosensory, postictal_headache, postictal_todds_paresis	UC	awake	cryptogenic	frontal	left	26	8	male	1
479	surf30_pat_22602_17_id_22600102_0115.mat	22602	17	2004-01-28 09:07:00	2004-01-28 09:09:00	142.4	142.4	26.7	89	rhythmic beta waves	CZ,F3,C3	somatosensory, postictal_headache, postictal_todds_paresis	SG	sleep stage II	cryptogenic	frontal	left	26	8	male	1
480	surf30_pat_22602_18_id_22600102_0115.mat	22602	18	2004-01-28 09:30:00	2004-01-28 09:31:00	25.6	25.6	4.8	16	rhythmic beta waves	F3,C3	somatosensory, postictal_headache, postictal_todds_paresis	UC	awake	cryptogenic	frontal	left	26	8	male	1
481	surf30_pat_22602_19_id_22600102_0115.mat	22602	19	2004-01-28 09:34:00	2004-01-28 09:35:00	22.4	22.4	4.2	14	rhythmic beta waves	F3,C3,CZ	somatosensory, postictal_headache, postictal_todds_paresis	UC	awake	cryptogenic	frontal	left	26	8	male	1
482	surf30_pat_22602_20_id_22600102_0115.mat	22602	20	2004-01-28 09:39:00	2004-01-28 09:39:00	33.6	33.6	6.3	21	rhythmic beta waves	FZ,CZ,PZ,P3	somatosensory, postictal_headache, postictal_todds_paresis	UC	awake	cryptogenic	frontal	left	26	8	male	1
483	surf30_pat_22602_21_id_22600102_0115.mat	22602	21	2004-01-28 09:42:00	2004-01-28 09:44:00	155.2	155.2	29.1	97	rhythmic beta waves	F3,C3,FZ	somatosensory, postictal_headache, postictal_todds_paresis	SG	awake	cryptogenic	frontal	left	26	8	male	1
484	surf30_pat_22602_22_id_22600102_0116.mat	22602	22	2004-01-28 10:13:00	2004-01-28 10:13:00	12.8	12.8	2.4	8		early:	somatosensory, postictal_headache, postictal_todds_paresis	UC	awake	cryptogenic	frontal	left	26	8	male	1
485	surf30_pat_23902_1_id_23900102_0023.mat	23902	1	2004-02-19 10:18:00	2004-02-19 10:18:00	51.2	51.2	9.6	32	rhythmic theta waves	FT9,SP1,T7	other_subjective_symptoms, other_vegetative_symptoms_desc: HF-Anstieg, postictal_headache, postictal_todds_paresis	SP	awake	tumor	temporal	left	36	36	male	1
486	surf30_pat_23902_2_id_23900102_0033.mat	23902	2	2004-02-19 20:50:00	2004-02-19 20:51:00	46.4	46.4	8.7	29	rhythmic theta waves	FT9,SP1	other_subjective_symptoms, other_vegetative_symptoms_desc: HF-Anstieg, postictal_headache, postictal_todds_paresis	SP	awake	tumor	temporal	left	36	36	male	1
487	surf30_pat_23902_3_id_23900102_0074.mat	23902	3	2004-02-21 11:18:00	2004-02-21 11:19:00	128	128	24	80	rhythmic theta waves	FT9,SP1	epigastric, other_vegetative_symptoms_desc: HF-Anstieg, other_ictal_aphasia, postictal_headache, postictal_todds_paresis	SP	awake	tumor	temporal	left	36	36	male	1
488	surf30_pat_23902_4_id_23900102_0104.mat	23902	4	2004-02-22 16:48:00	2004-02-22 16:48:00	78.4	78.4	14.7	49	rhythmic delta waves	SP1,C3	other_subjective_symptoms, other_vegetative_symptoms_desc: HF-Anstieg, other_ictal_aphasia, postictal_headache, postictal_todds_paresis	SP	awake	tumor	temporal	left	36	36	male	1
489	surf30_pat_23902_5_id_23900102_0110.mat	23902	5	2004-02-22 22:17:00	2004-02-22 22:18:00	68.8	68.8	12.9	43	rhythmic theta waves	SP1,O1,P3,C3,FZ,CZ	other_subjective_symptoms, other_vegetative_symptoms_desc: HF-Anstieg, postictal_headache, postictal_todds_paresis	SP	awake	tumor	temporal	left	36	36	male	1
490	surf30_pat_26102_1_id_26100102_0023.mat	26102	1	2004-04-01 15:31:00	2004-04-01 15:32:00	105.6	105.6	19.8	66	amplitude depression	C3,T7,F3,F7,P3	3 entries, entry0, oral_automatisms, manual_automatisms: left, tonic_posturing: right, clonic_movements, head_version, other_motor_symptoms_desc: pedale Automatismen re. Bein, postictal_amnesia: c, postictal_headache, postictal_restlessness, postictal_todds_paresis, postictal_nose_rubbing, entry1, entry2	CP	awake	cortical dysplasia	central	left	36	13	male	1
491	surf30_pat_26102_2_id_26100102_0025.mat	26102	2	2004-04-01 17:07:00	2004-04-01 17:08:00	96	96	18	60	amplitude depression	C3,T7,F3,F7,P3	oral_automatisms, tonic_posturing: right, tachycardia, postictal_amnesia: c, postictal_headache, postictal_restlessness, postictal_todds_paresis	CP	awake	cortical dysplasia	central	left	36	13	male	1
492	surf30_pat_26102_3_id_26100102_0025.mat	26102	3	2004-04-01 17:41:00	2004-04-01 17:43:00	168	168	31.5	105	amplitude depression	FT9,FP1,F3,C3,P3,O1,F7,SP1,T7,P7	tonic_posturing: right, other_motor_symptoms_desc: pedale Automatismen, tachycardia, postictal_amnesia: c, postictal_headache, postictal_restlessness, postictal_todds_paresis	CP	awake	cortical dysplasia	central	left	36	13	male	1
493	surf30_pat_26102_4_id_26100102_0041.mat	26102	4	2004-04-02 08:33:00	2004-04-02 08:34:00	75.2	75.2	14.1	47	rhythmic theta waves	T7,P7,T8	behavioral_arrest, oral_automatisms, tonic_posturing: right, tachycardia, postictal_amnesia: c, postictal_headache, postictal_restlessness, postictal_todds_paresis	CP	awake	cortical dysplasia	central	left	36	13	male	1
494	surf30_pat_26102_5_id_26100102_0064.mat	26102	5	2004-04-03 07:52:00	2004-04-03 07:53:00	67.2	67.2	12.6	42	rhythmic theta waves	T7,SP1,P7,C3	manual_automatisms: left, tonic_posturing: right, other_motor_symptoms_desc: pedale Automatismen bds, postictal_amnesia: c, postictal_headache, postictal_todds_paresis, postictal_nose_rubbing	CP	awake	cortical dysplasia	central	left	36	13	male	1
495	surf30_pat_26102_6_id_26100102_0065.mat	26102	6	2004-04-03 08:45:00	2004-04-03 08:46:00	68.8	68.8	12.9	43	rhythmic theta waves	FP2,F4,C4,P4,O2,FP1,C3,P3,O1,FT10,T8,P8,F7,FT9,SP1,T7,P7	postictal_amnesia: c, postictal_headache, postictal_restlessness, postictal_todds_paresis	CP	awake	cortical dysplasia	central	left	36	13	male	1
496	surf30_pat_26102_7_id_26100102_0069.mat	26102	7	2004-04-03 12:31:00	2004-04-03 12:32:00	81.6	81.6	15.3	51	amplitude depression	FP1,F3,C3,P3,O1,F7,FT9,SP1,T7,P7	postictal_amnesia: c, postictal_headache, postictal_todds_paresis	CP	awake	cortical dysplasia	central	left	36	13	male	1
497	surf30_pat_26102_8_id_26100102_0094.mat	26102	8	2004-04-04 11:36:00	2004-04-04 11:37:00	86.4	86.4	16.2	54	rhythmic theta waves	FP1,F3,C3,P3,O1,F7,FT9,SP1,T7,P7	manual_automatisms: bilateral, asystoly, postictal_headache, postictal_todds_paresis	CP	awake	cortical dysplasia	central	left	36	13	male	1
498	surf30_pat_30002_1_id_30000102_0008.mat	30002	1	2004-07-05 22:02:00	2004-07-05 22:03:00	44.8	44.8	8.4	28	rhythmic theta waves	C4,P4	tonic_posturing: right, clonic_movements, postictal_headache, postictal_todds_paresis	CP	sleep stage II	cns surgery	central	left	48	8	male	1
499	surf30_pat_30002_2_id_30000102_0040.mat	30002	2	2004-07-07 05:43:00	2004-07-07 05:44:00	108.8	108.8	20.4	68		early:	clonic_movements, hypermotor, postictal_headache, postictal_todds_paresis, postictal_coughing	CP	sleep stage II	cns surgery	central	left	48	8	male	1
500	surf30_pat_30002_3_id_30000102_0066.mat	30002	3	2004-07-08 05:38:00	2004-07-08 05:39:00	32	32	6	20	rhythmic theta waves	FT9,T7,F7,P7	tonic_posturing: left, clonic_movements, postictal_headache, postictal_todds_paresis, postictal_coughing	SP	sleep stage II	cns surgery	central	left	48	8	male	1
501	surf30_pat_30002_4_id_30000102_0083.mat	30002	4	2004-07-08 22:15:00	2004-07-08 22:17:00	139.2	139.2	26.1	87		early:	tonic_posturing: left, clonic_movements, hypersalivation, postictal_headache, postictal_todds_paresis, postictal_coughing	CP	sleep stage II	cns surgery	central	left	48	8	male	1
502	surf30_pat_30002_5_id_30000102_0090.mat	30002	5	2004-07-09 05:25:00	2004-07-09 05:26:00	160	160	30	100	rhythmic theta waves	P7,T7,FT9	dystonic_posturing, clonic_movements, other_motor_symptoms_desc: pedale Automatismen, postictal_headache, postictal_todds_paresis, postictal_coughing	CP	sleep stage II	cns surgery	central	left	48	8	male	1
503	surf30_pat_30002_6_id_30000102_0099.mat	30002	6	2004-07-09 13:38:00	2004-07-09 13:40:00	118.4	118.4	22.2	74	rhythmic delta waves	T7,F7,FT9	clonic_movements, hypermotor, other_motor_symptoms_desc: pedale Automatismen, hypersalivation, postictal_headache, postictal_todds_paresis	CP	awake	cns surgery	central	left	48	8	male	1
504	surf30_pat_30002_7_id_30000102_0111.mat	30002	7	2004-07-14 03:45:00	2004-07-14 03:45:00	52.8	52.8	9.9	33	rhythmic theta waves	C4,T8,F8		CP	sleep stage II	cns surgery	central	left	48	8	male	1
505	surf30_pat_30002_8_id_30000102_0114.mat	30002	8	2004-07-14 06:30:00	2004-07-14 06:31:00	80	80	15	50		early:		SP	sleep stage II	cns surgery	central	left	48	8	male	1
506	surf30_pat_30002_9_id_30000102_0130.mat	30002	9	2004-07-14 22:23:00	2004-07-14 22:25:00	148.8	148.8	27.9	93	rhythmic theta waves	F8,FT10,T8,P8,F7,FT9,T7,P7,FP2,CZ,PZ		CP	sleep stage II	cns surgery	central	left	48	8	male	1
507	surf30_pat_30002_10_id_30000102_0132.mat	30002	10	2004-07-15 00:50:00	2004-07-15 00:51:00	140.8	140.8	26.4	88	rhythmic theta waves	T7,FT9,FT10,T8,P8		CP	sleep stage II	cns surgery	central	left	48	8	male	1
508	surf30_pat_30002_11_id_30000102_0133.mat	30002	11	2004-07-15 01:41:00	2004-07-15 01:42:00	73.6	73.6	13.8	46	rhythmic theta waves	T7,FT9,P7,FT10,T8,P8,C3,C4,PZ,P3,CZ		CP	sleep stage II	cns surgery	central	left	48	8	male	1
509	surf30_pat_30002_12_id_30000102_0135.mat	30002	12	2004-07-15 03:16:00	2004-07-15 03:18:00	128	128	24	80	rhythmic theta waves	FT9,T7,P7,C3,C4		CP	sleep stage II	cns surgery	central	left	48	8	male	1
510	surf30_pat_30002_13_id_30000102_0137.mat	30002	13	2004-07-15 05:04:00	2004-07-15 05:05:00	102.4	102.4	19.2	64	rhythmic theta waves	T8,T7,P7,FT9,C3,FT10,P8,F8,F7,CZ,P3,O1		CP	sleep stage II	cns surgery	central	left	48	8	male	1
511	surf30_pat_30002_14_id_30000102_0143.mat	30002	14	2004-07-15 10:59:00	2004-07-15 11:00:00	96	96	18	60		early:		CP	sleep stage II	cns surgery	central	left	48	8	male	1
512	surf30_pat_30802_1_id_30800102_0062.mat	30802	1	2004-07-22 04:33:00	2004-07-22 04:34:00	62.4	62.4	11.7	39	rhythmic theta waves	F4,F8	other_subjective_symptoms, postictal_headache, postictal_todds_paresis	SP	REM	cortical dysplasia	temporal	right	28	28	male	1
513	surf30_pat_30802_2_id_30800102_0064.mat	30802	2	2004-07-22 07:24:00	2004-07-22 07:25:00	56	56	10.5	35	rhythmic alpha waves	SP2	other_subjective_symptoms, hyperhydrosis, postictal_headache, postictal_todds_paresis	SP	REM	cortical dysplasia	temporal	right	28	28	male	1
514	surf30_pat_30802_3_id_30800102_0086.mat	30802	3	2004-07-23 04:52:00	2004-07-23 04:53:00	68.8	68.8	12.9	43	rhythmic theta waves	F8	epigastric, postictal_headache, postictal_todds_paresis	SP	sleep stage II	cortical dysplasia	temporal	right	28	28	male	1
515	surf30_pat_30802_4_id_30800102_0092.mat	30802	4	2004-07-23 10:58:00	2004-07-23 10:58:00	67.2	67.2	12.6	42	rhythmic theta waves	F8,F7,T8,SP2	epigastric, other_subjective_symptoms, tachycardia, hyperhydrosis, postictal_headache, postictal_todds_paresis, postictal_nose_rubbing	SP	sleep stage II	cortical dysplasia	temporal	right	28	28	male	1
516	surf30_pat_30802_5_id_30800102_0104.mat	30802	5	2004-07-23 22:58:00	2004-07-23 22:59:00	97.6	97.6	18.3	61	rhythmic theta waves	F8,T8,SP2	other_subjective_symptoms, postictal_headache, postictal_todds_paresis	SP	awake	cortical dysplasia	temporal	right	28	28	male	1
517	surf30_pat_30802_6_id_30800102_0111.mat	30802	6	2004-07-24 05:49:00	2004-07-24 05:50:00	65.6	65.6	12.3	41	rhythmic theta waves	F8,F4,C4	other_subjective_symptoms, hyperhydrosis, postictal_headache, postictal_todds_paresis	SP	unclear	cortical dysplasia	temporal	right	28	28	male	1
518	surf30_pat_30802_7_id_30800102_0132.mat	30802	7	2004-07-25 02:48:00	2004-07-25 02:49:00	51.2	51.2	9.6	32	rhythmic theta waves	F8,FT10,F4	other_subjective_symptoms, hyperhydrosis, postictal_headache, postictal_todds_paresis	SP	REM	cortical dysplasia	temporal	right	28	28	male	1
519	surf30_pat_30802_8_id_30800102_0137.mat	30802	8	2004-07-25 07:48:00	2004-07-25 07:48:00	68.8	68.8	12.9	43	rhythmic theta waves	FP2,F4,F8,C4	tachycardia, postictal_headache, postictal_todds_paresis	SP	sleep stage II	cortical dysplasia	temporal	right	28	28	male	1
520	surf30_pat_30802_9_id_30800102_0158.mat	30802	9	2004-07-26 03:15:00	2004-07-26 03:15:00	60.8	60.8	11.4	38	rhythmic theta waves	F4,FP2	other_subjective_symptoms, postictal_headache, postictal_todds_paresis, postictal_nose_rubbing	SP	sleep stage II	cortical dysplasia	temporal	right	28	28	male	1
521	surf30_pat_32502_1_id_32500102_0079.mat	32502	1	2004-09-02 20:27:00	2004-09-02 20:28:00	88	88	16.5	55	rhythmic theta waves	F4,C4,FZ,F8,P4	oral_automatisms, clonic_movements, other_motor_symptoms_desc: manuelle Autom. li?, postictal_headache, postictal_todds_paresis	CP	awake	cryptogenic	frontal	right	46	15	male	1
522	surf30_pat_32502_2_id_32501102_0003.mat	32502	2	2004-09-03 21:11:00	2004-09-03 21:13:00	163.2	163.2	30.6	102	rhythmic theta waves	F4,FZ,F3,C4	oral_automatisms, manual_automatisms: left, clonic_movements, sign_of_four, vocalisation, hypersalivation, postictal_headache, postictal_todds_paresis	SG	awake	cryptogenic	frontal	right	46	15	male	1
523	surf30_pat_32502_3_id_32501102_0018.mat	32502	3	2004-09-04 11:32:00	2004-09-04 11:34:00	200	200	37.5	125	rhythmic theta waves	FZ,F4,F8,C4	oral_automatisms, manual_automatisms: left, clonic_movements, sign_of_four, vocalisation, flush, postictal_headache, postictal_todds_paresis	UC	awake	cryptogenic	frontal	right	46	15	male	1
524	surf30_pat_32502_4_id_32501102_0019.mat	32502	4	2004-09-04 12:11:00	2004-09-04 12:13:00	139.2	139.2	26.1	87	rhythmic theta waves	CZ,F8,F4,C4,P4,FT10	oral_automatisms, manual_automatisms: left, clonic_movements, sign_of_four, vocalisation, flush, postictal_headache, postictal_todds_paresis	SG	awake	cryptogenic	frontal	right	46	15	male	1
525	surf30_pat_32502_5_id_32501102_0027.mat	32502	5	2004-09-04 20:42:00	2004-09-04 20:43:00	102.4	102.4	19.2	64	rhythmic theta waves	FZ,F4,C4,F8,T8	oral_automatisms, manual_automatisms: left, clonic_movements, sign_of_four, vocalisation, flush, postictal_headache, postictal_todds_paresis	UC	awake	cryptogenic	frontal	right	46	15	male	1
526	surf30_pat_32502_6_id_32501102_0028.mat	32502	6	2004-09-04 21:45:00	2004-09-04 21:46:00	91.2	91.2	17.1	57	rhythmic delta waves	FZ,CZ,F4	tonic_posturing: bilateral, dystonic_posturing, clonic_movements, sign_of_four, vocalisation, postictal_headache, postictal_todds_paresis	UC	awake	cryptogenic	frontal	right	46	15	male	1
527	surf30_pat_32502_7_id_32501102_0038.mat	32502	7	2004-09-05 07:06:00	2004-09-05 07:08:00	185.6	185.6	34.8	116	rhythmic theta waves	F4,T8,FT10,SP2,F8	tonic_posturing: bilateral, dystonic_posturing, clonic_movements, sign_of_four, vocalisation, postictal_headache, postictal_todds_paresis	SG	sleep stage II	cryptogenic	frontal	right	46	15	male	1
528	surf30_pat_32502_8_id_32501102_0051.mat	32502	8	2004-09-05 19:51:00	2004-09-05 19:53:00	195.2	195.2	36.6	122	rhythmic theta waves	FZ,CZ,PZ,F4,C4	oral_automatisms, manual_automatisms: left, dystonic_posturing, clonic_movements, head_version, sign_of_four, vocalisation, other_motor_symptoms_desc: speech arrest, postictal_headache, postictal_todds_paresis	SG	awake	cryptogenic	frontal	right	46	15	male	1
529	surf30_pat_32702_1_id_32700102_0075.mat	32702	1	2004-09-06 08:25:00	2004-09-06 08:27:00	214.4	214.4	40.2	134	rhythmic theta waves	FP1,F7,FT9,SP1,T7,P7	staring, oral_automatisms, manual_automatisms: right, tonic_posturing: right, dystonic_posturing, restlessness, clonic_movements, vocalisation, postictal_headache, postictal_todds_paresis	CP	awake	cryptogenic	temporal	left	62	33	female	1
530	surf30_pat_32702_2_id_32700102_0101.mat	32702	2	2004-09-07 10:22:00	2004-09-07 10:25:00	278.4	278.4	52.2	174	rhythmic theta waves	F7,FT9,SP1,T7	staring, oral_automatisms, tonic_posturing: bilateral, other_motor_symptoms_desc: speech arrest, postictal_headache, postictal_todds_paresis	CP	awake	cryptogenic	temporal	left	62	33	female	1
531	surf30_pat_32702_3_id_32700102_0125.mat	32702	3	2004-09-08 10:13:00	2004-09-08 10:15:00	243.2	243.2	45.6	152	rhythmic theta waves	F7,FT9,SP1,T7	postictal_headache, postictal_todds_paresis	CP	awake	cryptogenic	temporal	left	62	33	female	1
532	surf30_pat_32702_4_id_32700102_0130.mat	32702	4	2004-09-08 17:03:00	2004-09-08 17:05:00	182.4	182.4	34.2	114	repetitive spiking	FT9,SP1,T7	postictal_headache, postictal_todds_paresis	CP	awake	cryptogenic	temporal	left	62	33	female	1
533	surf30_pat_32702_5_id_32700102_0147.mat	32702	5	2004-09-09 09:29:00	2004-09-09 09:30:00	132.8	132.8	24.9	83	rhythmic alpha waves	C4,F4,F3,C3	postictal_headache, postictal_todds_paresis	CP	awake	cryptogenic	temporal	left	62	33	female	1
534	surf30_pat_32702_6_id_32700102_0150.mat	32702	6	2004-09-09 12:33:00	2004-09-09 12:35:00	137.6	137.6	25.8	86	rhythmic alpha waves	F3,C3	postictal_headache, postictal_todds_paresis	CP	awake	cryptogenic	temporal	left	62	33	female	1
535	surf30_pat_45402_1_id_45400102_0037.mat	45402	1	2005-06-26 01:48:00	2005-06-26 01:49:00	96	96	18	60	rhythmic theta waves	SP1,FT9,T7	other_subjective_symptoms, oral_automatisms, manual_automatisms: left, tonic_posturing: bilateral, dystonic_posturing, postictal_headache, postictal_todds_paresis	CP	awake	hippocampal sclerosis	temporal	right	41	13	female	1
536	surf30_pat_45402_2_id_45400102_0069.mat	45402	2	2005-06-27 08:11:00	2005-06-27 08:12:00	99.2	99.2	18.6	62	rhythmic theta waves	T8,SP2,FT10	other_subjective_symptoms, behavioral_arrest, oral_automatisms, dystonic_posturing, clonic_movements, tachycardia, postictal_headache, postictal_todds_paresis, postictal_coughing	CP	awake	hippocampal sclerosis	temporal	right	41	13	female	1
537	surf30_pat_45402_3_id_45400102_0075.mat	45402	3	2005-06-27 14:56:00	2005-06-27 14:56:00	12.8	12.8	2.4	8	rhythmic theta waves	SP2,T8	somatosensory, other_subjective_symptoms, postictal_headache, postictal_todds_paresis	SP	awake	hippocampal sclerosis	temporal	right	41	13	female	1
538	surf30_pat_45402_4_id_45400102_0077.mat	45402	4	2005-06-27 16:24:00	2005-06-27 16:26:00	230.4	230.4	43.2	144		early:	somatosensory, other_subjective_symptoms, tachycardia, postictal_headache, postictal_todds_paresis	SP	awake	hippocampal sclerosis	temporal	right	41	13	female	1
539	surf30_pat_45402_5_id_45400102_0098.mat	45402	5	2005-06-28 15:13:00	2005-06-28 15:14:00	81.6	81.6	15.3	51	rhythmic theta waves	SP2,T8	other_subjective_symptoms, behavioral_arrest, tonic_posturing: bilateral, clonic_movements, vocalisation, postictal_headache, postictal_todds_paresis	CP	awake	hippocampal sclerosis	temporal	right	41	13	female	1
540	surf30_pat_46702_1_id_46700102_0023.mat	46702	1	2005-07-19 15:56:00	2005-07-19 15:56:00	3.2	3.2	0.6	2	rhythmic alpha waves	F8,FT10,T8	other_subjective_symptoms, tonic_posturing: bilateral, grimacing, head_version, hypermotor, hypersalivation, postictal_headache, postictal_todds_paresis, postictal_nose_rubbing	SP	awake	cortical dysplasia	temporal	right	15	13	female	1
541	surf30_pat_46702_2_id_46700102_0038.mat	46702	2	2005-07-20 06:16:00	2005-07-20 06:17:00	81.6	81.6	15.3	51	rhythmic alpha waves	SP2,FT10	tonic_posturing: left, grimacing, clonic_movements, head_version, hypermotor, vocalisation, hypersalivation, postictal_headache, postictal_todds_paresis, postictal_nose_rubbing	CP	sleep stage II	cortical dysplasia	temporal	right	15	13	female	1
542	surf30_pat_46702_3_id_46700102_0050.mat	46702	3	2005-07-20 17:06:00	2005-07-20 17:07:00	83.2	83.2	15.6	52	rhythmic theta waves	P4	other_subjective_symptoms, tonic_posturing: bilateral, grimacing, hypermotor, postictal_headache, postictal_todds_paresis	CP	awake	cortical dysplasia	temporal	right	15	13	female	1
543	surf30_pat_46702_4_id_46700102_0059.mat	46702	4	2005-07-21 02:02:00	2005-07-21 02:04:00	158.4	158.4	29.7	99	rhythmic beta waves	SP2,FT10,T8,F8	postictal_headache, postictal_todds_paresis	SG	sleep stage II	cortical dysplasia	temporal	right	15	13	female	1
544	surf30_pat_46702_5_id_46700102_0062.mat	46702	5	2005-07-21 05:34:00	2005-07-21 05:35:00	99.2	99.2	18.6	62	rhythmic theta waves	FT10,F8,T8		CP	awake	cortical dysplasia	temporal	right	15	13	female	1
545	surf30_pat_46702_6_id_46700102_0064.mat	46702	6	2005-07-21 06:45:00	2005-07-21 06:47:00	110.4	110.4	20.7	69	rhythmic theta waves	FT10,F8,T8		CP	awake	cortical dysplasia	temporal	right	15	13	female	1
546	surf30_pat_55202_1_id_55200102_0002.mat	55202	1	2006-02-06 17:38:00	2006-02-06 17:39:00	120	120	22.5	75	rhythmic theta waves	F4,F7,FZ,T7,FT9,CZ	epigastric, postictal_headache, postictal_todds_paresis	CP	awake	cortical dysplasia	temporal	right	17	3	female	1
547	surf30_pat_55202_2_id_55200102_0015.mat	55202	2	2006-02-07 07:02:00	2006-02-07 07:04:00	121.6	121.6	22.8	76	rhythmic theta waves	F7,FT9,T7,P7,FZ,CZ,F8,FT10,F4	epigastric, staring, tonic_posturing: right, clonic_movements, lid_myoclonus, postictal_headache, postictal_todds_paresis	CP	awake	cortical dysplasia	temporal	right	17	3	female	1
548	surf30_pat_55202_3_id_55201102_0023.mat	55202	3	2006-02-08 09:55:00	2006-02-08 09:56:00	99.2	99.2	18.6	62	rhythmic delta waves	F8,F4,FP2,SP2,P8	epigastric, postictal_headache, postictal_todds_paresis	CP	awake	cortical dysplasia	temporal	right	17	3	female	1
549	surf30_pat_55202_4_id_55201102_0031.mat	55202	4	2006-02-08 18:15:00	2006-02-08 18:16:00	116.8	116.8	21.9	73	rhythmic theta waves	T8,F8,C4	epigastric, postictal_headache, postictal_todds_paresis	SP	awake	cortical dysplasia	temporal	right	17	3	female	1
550	surf30_pat_55202_5_id_55201102_0046.mat	55202	5	2006-02-09 08:09:00	2006-02-09 08:10:00	97.6	97.6	18.3	61	rhythmic theta waves	F8,FT10	epigastric, postictal_headache, postictal_todds_paresis	UC	awake	cortical dysplasia	temporal	right	17	3	female	1
551	surf30_pat_55202_6_id_55201102_0055.mat	55202	6	2006-02-09 17:47:00	2006-02-09 17:48:00	76.8	76.8	14.4	48	rhythmic theta waves	SP2,FT10,T8	epigastric, postictal_headache, postictal_todds_paresis	UC	awake	cortical dysplasia	temporal	right	17	3	female	1
552	surf30_pat_55202_7_id_55201102_0072.mat	55202	7	2006-02-10 09:57:00	2006-02-10 09:58:00	52.8	52.8	9.9	33	rhythmic theta waves	SP2,F8,FT10,F4	epigastric, postictal_headache, postictal_todds_paresis	SP	awake	cortical dysplasia	temporal	right	17	3	female	1
553	surf30_pat_55202_8_id_55201102_0078.mat	55202	8	2006-02-10 15:34:00	2006-02-10 15:35:00	62.4	62.4	11.7	39	repetitive spiking	F7,FT9,SP1,C3,T7	epigastric, postictal_headache, postictal_todds_paresis	UC	awake	cortical dysplasia	temporal	right	17	3	female	1
554	surf30_pat_55202_9_id_55201102_0102.mat	55202	9	2006-02-11 14:11:00	2006-02-11 14:12:00	56	56	10.5	35	repetitive spiking	F8,FT10,SP2,FP2,F4	epigastric, postictal_headache, postictal_todds_paresis	CP	awake	cortical dysplasia	temporal	right	17	3	female	1
555	surf30_pat_56402_1_id_56400102_0021.mat	56402	1	2006-03-01 08:17:00	2006-03-01 08:17:00	43.2	43.2	8.1	27	rhythmic theta waves	F7,FT9,T7	tonic_posturing: left, clonic_movements, head_version, sign_of_four, vocalisation, hypersalivation, postictal_headache, postictal_restlessness, postictal_todds_paresis, postictal_coughing	UC	awake	cortical dysplasia	temporal	left	47	18	male	1
556	surf30_pat_56402_2_id_56400102_0058.mat	56402	2	2006-03-02 21:11:00	2006-03-02 21:12:00	59.2	59.2	11.1	37		early:	postictal_headache, postictal_todds_paresis	UC	awake	cortical dysplasia	temporal	left	47	18	male	1
557	surf30_pat_56402_3_id_56400102_0062.mat	56402	3	2006-03-03 01:30:00	2006-03-03 01:31:00	65.6	65.6	12.3	41	rhythmic beta waves	F8,FT10,T8,P8,FZ	postictal_headache, postictal_todds_paresis	UC	awake	cortical dysplasia	temporal	left	47	18	male	1
558	surf30_pat_56402_4_id_56400102_0125.mat	56402	4	2006-03-08 09:13:00	2006-03-08 09:14:00	44.8	44.8	8.4	28		early:	postictal_headache, postictal_todds_paresis	UC	awake	cortical dysplasia	temporal	left	47	18	male	1
559	surf30_pat_56402_5_id_56400102_0125.mat	56402	5	2006-03-08 09:44:00	2006-03-08 09:44:00	36.8	36.8	6.9	23		early:	postictal_headache, postictal_todds_paresis	CP	awake	cortical dysplasia	temporal	left	47	18	male	1
560	surf30_pat_56402_6_id_56401102_0020.mat	56402	6	2006-03-09 06:29:00	2006-03-09 06:30:00	105.6	105.6	19.8	66	rhythmic alpha waves	F7,FT9,T7		SG	awake	cortical dysplasia	temporal	left	47	18	male	1
561	surf30_pat_56402_7_id_56401102_0024.mat	56402	7	2006-03-09 10:47:00	2006-03-09 10:48:00	110.4	110.4	20.7	69	rhythmic theta waves	F7,T7,FT9		SG	awake	cortical dysplasia	temporal	left	47	18	male	1
562	surf30_pat_58602_1_id_58600102_0042.mat	58602	1	2006-06-28 09:11:00	2006-06-28 09:12:00	68.8	68.8	12.9	43	repetitive spiking	F7,FT9,SP1,T7	staring, manual_automatisms: left, tonic_posturing: right, restlessness, clonic_movements, head_version, tachycardia, other_postictal_aphasia, postictal_headache, postictal_todds_paresis, postictal_nose_rubbing	CP	awake	tumor	temporal	left	32	17	male	1
563	surf30_pat_58602_2_id_58600102_0084.mat	58602	2	2006-06-30 03:29:00	2006-06-30 03:30:00	131.2	131.2	24.6	82	rhythmic theta waves	F7,FT9,SP1,T7	staring, oral_automatisms, tonic_posturing: right, other_vegetative_symptoms_desc: HF-Anstieg, other_postictal_aphasia, postictal_headache, postictal_todds_paresis	CP	REM	tumor	temporal	left	32	17	male	1
564	surf30_pat_58602_3_id_58600102_0086.mat	58602	3	2006-06-30 05:40:00	2006-06-30 05:42:00	144	144	27	90	rhythmic theta waves	SP1	behavioral_arrest, oral_automatisms, clonic_movements, hypermotor, tachycardia, postictal_headache, postictal_todds_paresis	UC	sleep stage II	tumor	temporal	left	32	17	male	1
565	surf30_pat_58602_4_id_58600102_0100.mat	58602	4	2006-06-30 19:52:00	2006-06-30 19:54:00	139.2	139.2	26.1	87	rhythmic theta waves	F3,FP1,F7,FT9	behavioral_arrest, staring, oral_automatisms, manual_automatisms: left, tonic_posturing: right, restlessness, tachycardia, other_postictal_aphasia, postictal_headache, postictal_todds_paresis	CP	awake	tumor	temporal	left	32	17	male	1
566	surf30_pat_58602_5_id_58600102_0113.mat	58602	5	2006-07-01 09:01:00	2006-07-01 09:02:00	88	79.5	16.5	55	repetitive spiking	FP1,F7,FT9,SP1,T7,P7,F3,C3	oral_automatisms, manual_automatisms: left, tonic_posturing: right, restlessness, other_postictal_aphasia, postictal_headache, postictal_todds_paresis	CP	awake	tumor	temporal	left	32	17	male	1
567	surf30_pat_58602_6_id_58600102_0115.mat	58602	6	2006-07-01 10:20:00	2006-07-01 10:21:00	107.2	107.2	20.1	67		early:	staring, oral_automatisms, restlessness, clonic_movements, other_postictal_aphasia, postictal_headache, postictal_todds_paresis	CP	unclear	tumor	temporal	left	32	17	male	1
568	surf30_pat_58602_7_id_58600102_0120.mat	58602	7	2006-07-01 15:41:00	2006-07-01 15:42:00	155.2	155.2	29.1	97	repetitive spiking	F7,FT9,SP1,T7,P7	staring, oral_automatisms, manual_automatisms: left, tonic_posturing: right, dystonic_posturing, other_vegetative_symptoms_desc: HF-Anstieg, other_postictal_aphasia, postictal_headache, postictal_todds_paresis	CP	awake	tumor	temporal	left	32	17	male	1
569	surf30_pat_58602_8_id_58600102_0125.mat	58602	8	2006-07-01 20:06:00	2006-07-01 20:07:00	88	88	16.5	55	repetitive spiking	F7,FT9,SP1,T7	staring, oral_automatisms, manual_automatisms: left, tonic_posturing: right, restlessness, other_motor_symptoms_desc: Fluchttendenz, other_postictal_aphasia, postictal_headache, postictal_todds_paresis	CP	awake	tumor	temporal	left	32	17	male	1
570	surf30_pat_58602_9_id_58600102_0131.mat	58602	9	2006-07-02 02:31:00	2006-07-02 02:32:00	96	96	18	60	rhythmic theta waves	F3,C3,F7,FT9,T7,P7,SP1	oral_automatisms, manual_automatisms: left, tonic_posturing: right, clonic_movements, other_postictal_aphasia, postictal_headache, postictal_restlessness, postictal_todds_paresis	CP	sleep stage II	tumor	temporal	left	32	17	male	1
571	surf30_pat_58602_10_id_58600102_0132.mat	58602	10	2006-07-02 03:51:00	2006-07-02 03:52:00	94.4	94.4	17.7	59	repetitive spiking	SP1,F7,FT9,T7,C3,F3	staring, manual_automatisms: left, tonic_posturing: right, other_postictal_aphasia, postictal_headache, postictal_todds_paresis	CP	sleep stage II	tumor	temporal	left	32	17	male	1
572	surf30_pat_58602_11_id_58600102_0135.mat	58602	11	2006-07-02 06:54:00	2006-07-02 06:55:00	102.4	102.4	19.2	64	rhythmic theta waves	FT9,SP1,T7,FP1,F3,C3,P7	staring, manual_automatisms: left, tonic_posturing: right, other_postictal_aphasia, postictal_headache, postictal_todds_paresis	UC	awake	tumor	temporal	left	32	17	male	1
573	surf30_pat_58602_12_id_58600102_0138.mat	58602	12	2006-07-02 09:24:00	2006-07-02 09:25:00	89.6	89.6	16.8	56	rhythmic theta waves	FP1,F3,F7,FT9,SP1,T7,P7,C3	staring, manual_automatisms: left, tonic_posturing: right, other_postictal_aphasia, postictal_headache, postictal_todds_paresis	CP	awake	tumor	temporal	left	32	17	male	1
574	surf30_pat_58602_13_id_58600102_0140.mat	58602	13	2006-07-02 11:17:00	2006-07-02 11:18:00	78.4	78.4	14.7	49		early:	staring, manual_automatisms: left, tonic_posturing: right, other_postictal_aphasia, postictal_headache, postictal_todds_paresis	SP	awake	tumor	temporal	left	32	17	male	1
575	surf30_pat_58602_14_id_58600102_0140.mat	58602	14	2006-07-02 11:53:00	2006-07-02 11:54:00	104	104	19.5	65	rhythmic theta waves	F7,FT9,SP1,T7	staring, manual_automatisms: left, tonic_posturing: right, other_postictal_aphasia, postictal_headache, postictal_todds_paresis	CP	awake	tumor	temporal	left	32	17	male	1
576	surf30_pat_58602_15_id_58600102_0142.mat	58602	15	2006-07-02 13:39:00	2006-07-02 13:40:00	97.6	97.6	18.3	61	repetitive spiking	F7,FT9,SP1,T7,FP1,F3,C3	staring, manual_automatisms: left, tonic_posturing: right, other_postictal_aphasia, postictal_headache, postictal_todds_paresis	CP	sleep stage II	tumor	temporal	left	32	17	male	1
577	surf30_pat_58602_16_id_58600102_0145.mat	58602	16	2006-07-02 16:29:00	2006-07-02 16:30:00	97.6	97.6	18.3	61	rhythmic theta waves	F7,FT9,SP1	staring, manual_automatisms: left, tonic_posturing: right, other_postictal_aphasia, postictal_headache, postictal_todds_paresis	UC	awake	tumor	temporal	left	32	17	male	1
578	surf30_pat_58602_17_id_58600102_0148.mat	58602	17	2006-07-02 19:20:00	2006-07-02 19:21:00	100.8	100.8	18.9	63	rhythmic theta waves	F7,FT9,SP1	staring, manual_automatisms: left, tonic_posturing: right, other_postictal_aphasia, postictal_headache, postictal_todds_paresis	CP	awake	tumor	temporal	left	32	17	male	1
579	surf30_pat_58602_18_id_58600102_0151.mat	58602	18	2006-07-02 22:03:00	2006-07-02 22:04:00	112	112	21	70	rhythmic theta waves	F7,FT9,SP1	staring, manual_automatisms: left, tonic_posturing: right, other_postictal_aphasia, postictal_headache, postictal_todds_paresis	CP	awake	tumor	temporal	left	32	17	male	1
580	surf30_pat_58602_19_id_58600102_0152.mat	58602	19	2006-07-03 00:01:00	2006-07-03 00:02:00	104	48.5	19.5	65	rhythmic theta waves	SP1,F7,FT9,T7	staring, manual_automatisms: left, tonic_posturing: right, other_postictal_aphasia, postictal_headache, postictal_todds_paresis	CP	awake	tumor	temporal	left	32	17	male	1
581	surf30_pat_58602_20_id_58600102_0156.mat	58602	20	2006-07-03 03:02:00	2006-07-03 03:03:00	89.6	89.6	16.8	56	rhythmic theta waves	SP2,FT10	staring, manual_automatisms: left, tonic_posturing: right, other_postictal_aphasia, postictal_headache, postictal_todds_paresis	CP	sleep stage II	tumor	temporal	left	32	17	male	1
582	surf30_pat_58602_21_id_58600102_0157.mat	58602	21	2006-07-03 04:14:00	2006-07-03 04:15:00	107.2	107.2	20.1	67	rhythmic theta waves	F7,FT9,T7	staring, manual_automatisms: left, tonic_posturing: right, other_postictal_aphasia, postictal_headache, postictal_todds_paresis	CP	sleep stage II	tumor	temporal	left	32	17	male	1
583	surf30_pat_58602_22_id_58600102_0158.mat	58602	22	2006-07-03 05:22:00	2006-07-03 05:23:00	104	104	19.5	65	rhythmic theta waves	F7,FT9,T7,SP1,P7	staring, manual_automatisms: left, tonic_posturing: right, other_postictal_aphasia, postictal_headache, postictal_todds_paresis	UC	sleep stage II	tumor	temporal	left	32	17	male	1
584	surf30_pat_59102_1_id_59100102_0020.mat	59102	1	2006-07-12 08:54:00	2006-07-12 08:56:00	104	104	19.5	65		early:	epigastric, postictal_headache, postictal_todds_paresis	SP	awake	cortical dysplasia	central	left	36	13	male	1
585	surf30_pat_59102_2_id_59100102_0022.mat	59102	2	2006-07-12 10:07:00	2006-07-12 10:08:00	30.4	30.4	5.7	19		early:	epigastric, postictal_headache, postictal_todds_paresis	SP	awake	cortical dysplasia	central	left	36	13	male	1
586	surf30_pat_59102_3_id_59100102_0023.mat	59102	3	2006-07-12 11:19:00	2006-07-12 11:20:00	62.4	62.4	11.7	39		early:	epigastric, postictal_headache, postictal_todds_paresis	SP	awake	cortical dysplasia	central	left	36	13	male	1
587	surf30_pat_59102_4_id_59100102_0051.mat	59102	4	2006-07-13 15:41:00	2006-07-13 15:42:00	73.6	73.6	13.8	46	rhythmic theta waves	SP2,FT10	epigastric, oral_automatisms, tonic_posturing: left, clonic_movements, vocalisation, postictal_amnesia: p, postictal_headache, postictal_todds_paresis	CP	awake	cortical dysplasia	central	left	36	13	male	1
588	surf30_pat_59102_5_id_59100102_0070.mat	59102	5	2006-07-14 09:56:00	2006-07-14 09:57:00	80	80	15	50	rhythmic theta waves	SP2,F8,FT10	epigastric, oral_automatisms, tonic_posturing: left, clonic_movements, vocalisation, postictal_amnesia: p, postictal_headache, postictal_todds_paresis	CP	awake	cortical dysplasia	central	left	36	13	male	1
589	surf30_pat_59102_6_id_59100102_0080.mat	59102	6	2006-07-14 19:51:00	2006-07-14 19:52:00	124.8	124.8	23.4	78	rhythmic theta waves	SP2,T8	oral_automatisms, tonic_posturing: left, clonic_movements, lid_myoclonus, vocalisation, postictal_amnesia: p, postictal_headache, postictal_todds_paresis	CP	awake	cortical dysplasia	central	left	36	13	male	1
590	surf30_pat_59102_7_id_59100102_0156.mat	59102	7	2006-07-17 21:12:00	2006-07-17 21:14:00	192	192	36	120	rhythmic theta waves	SP2,F8,FT10	epigastric, postictal_headache, postictal_todds_paresis	SP	awake	cortical dysplasia	central	left	36	13	male	1
591	surf30_pat_75202_1_id_75200102_0057.mat	75202	1	2007-03-07 23:37:00	2007-03-07 23:38:00	97.6	97.6	18.3	61	rhythmic theta waves	FT10,T8	epigastric, other_subjective_symptoms, restlessness, other_motor_symptoms_desc: irregul??re Kloni li. Hand, st??hnt, other_postictal_aphasia, postictal_headache, postictal_todds_paresis	SP	sleep stage II	tumor	temporal	right	13	10	male	1
592	surf30_pat_75202_2_id_75200102_0083.mat	75202	2	2007-03-09 01:10:00	2007-03-09 01:12:00	168	168	31.5	105	rhythmic theta waves	T8,P8	restlessness, ictal_expressive_aphasia, ictal_anomia, postictal_headache, postictal_todds_paresis	SP	sleep stage II	tumor	temporal	right	13	10	male	1
593	surf30_pat_75202_3_id_75200102_0104.mat	75202	3	2007-03-09 21:33:00	2007-03-09 21:34:00	84.8	84.8	15.9	53	rhythmic theta waves	F8,FT10,T8,F4,P8	restlessness, postictal_headache, postictal_todds_paresis	UC	awake	tumor	temporal	right	13	10	male	1
594	surf30_pat_75202_4_id_75200102_0126.mat	75202	4	2007-03-10 19:27:00	2007-03-10 19:28:00	137.6	137.6	25.8	86	rhythmic theta waves	C4,FT10,T8,F4,P8	other_subjective_symptoms, restlessness, other_motor_symptoms_desc: irregl??re Kloni re. Hand, postictal_headache, postictal_todds_paresis	SP	awake	tumor	temporal	right	13	10	male	1
595	surf30_pat_75202_5_id_75200102_0142.mat	75202	5	2007-03-11 09:46:00	2007-03-11 09:47:00	81.6	81.6	15.3	51	rhythmic theta waves	FT10,T8,P8	other_subjective_symptoms, restlessness, ictal_complex_speech, postictal_headache, postictal_todds_paresis	SP	awake	tumor	temporal	right	13	10	male	1
596	surf30_pat_75202_6_id_75200102_0144.mat	75202	6	2007-03-11 11:53:00	2007-03-11 11:54:00	96	96	18	60	rhythmic theta waves	F8,FT10,T8,P8,F4,C4,FP2	other_subjective_symptoms, restlessness, postictal_headache, postictal_todds_paresis	SP	awake	tumor	temporal	right	13	10	male	1
597	surf30_pat_75202_7_id_75200102_0150.mat	75202	7	2007-03-11 17:43:00	2007-03-11 17:44:00	100.8	100.8	18.9	63		early:	epigastric, restlessness, postictal_headache, postictal_todds_paresis	SP	awake	tumor	temporal	right	13	10	male	1
598	surf30_pat_75202_8_id_75200102_0157.mat	75202	8	2007-03-12 01:07:00	2007-03-12 01:08:00	60.8	60.8	11.4	38		early:	other_subjective_symptoms, restlessness, postictal_headache, postictal_todds_paresis	SP	awake	tumor	temporal	right	13	10	male	1
599	surf30_pat_75202_9_id_75200102_0163.mat	75202	9	2007-03-12 06:25:00	2007-03-12 06:26:00	75.2	75.2	14.1	47	rhythmic theta waves	F8,FT10,T8,P8		UC	awake	tumor	temporal	right	13	10	male	1
600	surf30_pat_79502_1_id_79502102_0002.mat	79502	1	2007-05-08 16:31:00	2007-05-08 16:33:00	140.8	140.8	26.4	88	rhythmic sharp waves	C3,FC1,F3,P3,O1,F7,FT9,FC1,CP1,FC5,CP5	staring, oral_automatisms, tonic_posturing: left, restlessness, clonic_movements, laughing, vocalisation, tachycardia, flush, postictal_perceptive_aphasia, postictal_headache, postictal_todds_paresis, postictal_nose_rubbing	CP	awake	cryptogenic	parietal	left	35	14	female	1
601	surf30_pat_79502_2_id_79502102_0027.mat	79502	2	2007-05-09 17:25:00	2007-05-09 17:26:00	96	96	18	60	rhythmic beta waves	C3,P3,CP5,FC5	behavioral_arrest, staring, oral_automatisms, tonic_posturing: bilateral, clonic_movements, laughing, postictal_perceptive_aphasia, postictal_headache, postictal_todds_paresis	CP	awake	cryptogenic	parietal	left	35	14	female	1
602	surf30_pat_79502_3_id_79502102_0049.mat	79502	3	2007-05-10 15:21:00	2007-05-10 15:22:00	105.6	105.6	19.8	66	repetitive spiking	P3,O1,T7,P7,FC5,CP5	staring, tonic_posturing: left, clonic_movements, hypermotor, laughing, vocalisation, tachycardia, postictal_headache, postictal_todds_paresis	CP	awake	cryptogenic	parietal	left	35	14	female	1
603	surf30_pat_79502_4_id_79502102_0054.mat	79502	4	2007-05-10 19:46:00	2007-05-10 19:47:00	100.8	100.8	18.9	63	rhythmic beta waves	P3,T7,P7,PZ,FC5,CP5	tonic_posturing: left, clonic_movements, tachycardia, other_postictal_aphasia, postictal_headache, postictal_todds_paresis	CP	awake	cryptogenic	parietal	left	35	14	female	1
604	surf30_pat_79502_5_id_79502102_0074.mat	79502	5	2007-05-11 15:42:00	2007-05-11 15:43:00	107.2	107.2	20.1	67	rhythmic beta waves	P3,O1,FZ,CZ,PZ,FC1,CP1,FC2,CP2	behavioral_arrest, tonic_posturing: bilateral, vocalisation, tachycardia, ictal_perceptive_aphasia, postictal_headache, postictal_todds_paresis, postictal_nose_rubbing	CP	awake	cryptogenic	parietal	left	35	14	female	1
605	surf30_pat_79502_6_id_79502102_0079.mat	79502	6	2007-05-11 20:51:00	2007-05-11 20:52:00	104	104	19.5	65	polyspikes	P3,O1,P7,CP5	oral_automatisms, tonic_posturing: left, clonic_movements, hypermotor, tachycardia, flush, postictal_perceptive_aphasia, postictal_headache, postictal_todds_paresis, postictal_nose_rubbing	CP	awake	cryptogenic	parietal	left	35	14	female	1
606	surf30_pat_79502_7_id_79502102_0089.mat	79502	7	2007-05-12 06:37:00	2007-05-12 06:38:00	120	120	22.5	75	rhythmic beta waves	C3,P3,FZ,CZ,PZ,CP1,P7,O1,FC1	oral_automatisms, tonic_posturing: left, clonic_movements, hypermotor, vocalisation, tachycardia, flush, postictal_perceptive_aphasia, postictal_headache, postictal_todds_paresis	CP	awake	cryptogenic	parietal	left	35	14	female	1
607	surf30_pat_79502_8_id_79502102_0099.mat	79502	8	2007-05-12 15:30:00	2007-05-12 15:31:00	120	120	22.5	75	rhythmic beta waves	SP1,C3,P3,O1,FT10,SP2,T8,FT9,CZ,PZ,CP2,FC1,CP1	behavioral_arrest, oral_automatisms, tonic_posturing: left, clonic_movements, tachycardia, flush, postictal_perceptive_aphasia, postictal_headache, postictal_todds_paresis	CP	awake	cryptogenic	parietal	left	35	14	female	1
608	surf30_pat_79502_9_id_79502102_0101.mat	79502	9	2007-05-12 17:12:00	2007-05-12 17:15:00	347.2	347.2	65.1	217	repetitive spiking	F8,FT10,SP2,T8,FT9,SP1,T7,P7	behavioral_arrest, staring, oral_automatisms, tonic_posturing: left, clonic_movements, laughing, tachycardia, flush, other_postictal_aphasia, postictal_headache, postictal_todds_paresis	CP	awake	cryptogenic	parietal	left	35	14	female	1
609	surf30_pat_85202_1_id_85200102_0032.mat	85202	1	2007-08-14 23:37:00	2007-08-14 23:38:00	92.8	92.8	17.4	58	amplitude depression	FP1,FP2,F3,F4,C3,C4,P3,P4,O1,O2,F7,F8,T7,T8,P7,P8,FZ,CZ,PZ,RS,FT9,FT10,FC1,FC2,CP1,CP2,FC5,FC6,CP5,CP6	oral_automatisms, manual_automatisms: left, restlessness, other_motor_symptoms_desc: Kopfwendung nach li, postictal_headache, postictal_todds_paresis	CP	sleep stage II	hippocampal sclerosis	temporal	left	54	4	female	1
610	surf30_pat_85202_2_id_85200102_0036.mat	85202	2	2007-08-15 03:26:00	2007-08-15 03:27:00	132.8	132.8	24.9	83	repetitive spiking	F7,FT9,SP1,T7,P7	oral_automatisms, lid_myoclonus, ictal_complex_speech, postictal_anomia, other_postictal_aphasia, postictal_headache, postictal_todds_paresis, postictal_nose_rubbing	CP	sleep stage II	hippocampal sclerosis	temporal	left	54	4	female	1
611	surf30_pat_85202_3_id_85200102_0039.mat	85202	3	2007-08-15 06:17:00	2007-08-15 06:19:00	129.6	129.6	24.3	81	cessation of interictal activity (only)	FP1,F7,FP2,FT9,F3,SP1,F4,T7,C3,C4,P3,P4,O1,O2,F7,F8,T7,T8,P7,P8,FZ,CZ,PZ,RS,FT9,FT10,FC1,FC2,CP1,CP2,FC5,FC6,CP5,CP6	tonic_posturing: right, myoclonic_movements, postictal_anomia, other_postictal_aphasia, postictal_headache, postictal_todds_paresis, postictal_nose_rubbing	CP	sleep stage I	hippocampal sclerosis	temporal	left	54	4	female	1
612	surf30_pat_85202_4_id_85200102_0050.mat	85202	4	2007-08-15 16:51:00	2007-08-15 16:52:00	161.6	161.6	30.3	101	cessation of interictal activity (only)	SP1,SP1,T7,T7,C3,C3,P7,P7	oral_automatisms, manual_automatisms: right, grimacing, clonic_movements, other_motor_symptoms_desc: Kopfwendung nach li, postictal_anomia, postictal_perceptive_aphasia, postictal_headache, postictal_todds_paresis	CP	awake	hippocampal sclerosis	temporal	left	54	4	female	1
613	surf30_pat_85202_5_id_85200102_0062.mat	85202	5	2007-08-16 04:24:00	2007-08-16 04:25:00	92.8	92.8	17.4	58	amplitude depression	C3,C3,SP1,SP1,T7,T7,P7,P7	oral_automatisms, manual_automatisms: left, other_motor_symptoms_desc: Kopfwendung nach li, postictal_headache, postictal_todds_paresis, postictal_nose_rubbing	UC	awake	hippocampal sclerosis	temporal	left	54	4	female	1
614	surf30_pat_85202_6_id_85200102_0074.mat	85202	6	2007-08-16 16:08:00	2007-08-16 16:08:00	80	80	15	50	amplitude depression	SP1,SP1,T7,T7,C3,C3,P7,P7	oral_automatisms, manual_automatisms: bilateral, grimacing, eye_version, other_motor_symptoms_desc: Kopfwendung nach li, postictal_headache, postictal_todds_paresis, postictal_nose_rubbing	UC	awake	hippocampal sclerosis	temporal	left	54	4	female	1
615	surf30_pat_85202_7_id_85200102_0084.mat	85202	7	2007-08-17 01:51:00	2007-08-17 01:52:00	97.6	97.6	18.3	61	amplitude depression	T7,T7,SP1,SP1,C3,C3,P7,P7	oral_automatisms, manual_automatisms: bilateral, grimacing, eye_version, other_motor_symptoms_desc: Kopfwendung nach li, postictal_headache, postictal_todds_paresis, postictal_nose_rubbing	UC	awake	hippocampal sclerosis	temporal	left	54	4	female	1
616	surf30_pat_85202_8_id_85200102_0086.mat	85202	8	2007-08-17 04:05:00	2007-08-17 04:07:00	196.8	196.8	36.9	123	amplitude depression	SP1,SP1,T7,T7,C3,C3,P7,P7	oral_automatisms, other_motor_symptoms_desc: Kopfwendung nach li, ictal_stereotypic_speech, postictal_anomia, postictal_expressive_aphasia, postictal_perceptive_aphasia, postictal_headache, postictal_todds_paresis	CP	sleep stage II	hippocampal sclerosis	temporal	left	54	4	female	1
617	surf30_pat_85202_9_id_85200102_0088.mat	85202	9	2007-08-17 06:17:00	2007-08-17 06:18:00	81.6	81.6	15.3	51	amplitude depression	SP1,SP1,T7,T7,C3,C3,P7,P7	oral_automatisms, manual_automatisms: left, grimacing, other_motor_symptoms_desc: Kopfwendung nach li, postictal_amnesia: c, postictal_anomia, postictal_headache, postictal_todds_paresis	CP	awake	hippocampal sclerosis	temporal	left	54	4	female	1
618	surf30_pat_85202_10_id_85200102_0090.mat	85202	10	2007-08-17 08:01:00	2007-08-17 08:02:00	97.6	97.6	18.3	61	amplitude depression	SP1,SP1,T7,T7,C3,C3,P7,P7	oral_automatisms, grimacing, restlessness, other_motor_symptoms_desc: Kopfwendung nach li, postictal_amnesia: c, postictal_perceptive_aphasia, postictal_headache, postictal_todds_paresis, postictal_nose_rubbing	CP	awake	hippocampal sclerosis	temporal	left	54	4	female	1
619	surf30_pat_92102_1_id_92100102_0017.mat	92102	1	2008-01-03 07:55:00	2008-01-03 07:57:00	166.4	166.4	31.2	104	repetitive spiking	PO8	behavioral_arrest, oral_automatisms, manual_automatisms: left, tonic_posturing: left, restlessness, eye_version, head_version, postictal_amnesia: c, postictal_headache, postictal_todds_paresis, postictal_nose_rubbing	CP	awake	cortical dysplasia	central	left	36	13	male	1
620	surf30_pat_92102_2_id_92101102_0016.mat	92102	2	2008-01-04 01:17:00	2008-01-04 01:18:00	107.2	107.2	20.1	67	repetitive spiking	PO2,PO4,PO8,O2	oral_automatisms, restlessness, eye_version, other_motor_symptoms_desc: iktales Husten, postictal_headache, postictal_todds_paresis	UC	awake	cortical dysplasia	central	left	36	13	male	1
621	surf30_pat_92102_3_id_92101102_0020.mat	92102	3	2008-01-04 04:50:00	2008-01-04 04:52:00	232	232	43.5	145	repetitive spiking	PO2,PO4,PO8,O2,P4	oral_automatisms, manual_automatisms: bilateral, tonic_posturing: left, dystonic_posturing, clonic_movements, eye_version, head_version, sign_of_four, hypersalivation, postictal_amnesia: p, postictal_headache, postictal_restlessness, postictal_todds_paresis, postictal_coughing	SG	awake	cortical dysplasia	central	left	36	13	male	1
622	surf30_pat_92102_4_id_92101102_0033.mat	92102	4	2008-01-04 17:58:00	2008-01-04 17:59:00	118.4	118.4	22.2	74		early:	somatosensory, other_subjective_symptoms, behavioral_arrest, oral_automatisms, manual_automatisms: right, eye_version, head_version, postictal_amnesia: p, postictal_headache, postictal_todds_paresis, postictal_nose_rubbing	CP	awake	cortical dysplasia	central	left	36	13	male	1
623	surf30_pat_92102_5_id_92101102_0096.mat	92102	5	2008-01-07 08:05:00	2008-01-07 08:07:00	161.6	161.6	30.3	101	repetitive spiking	PO4,PO8	somatosensory, oral_automatisms, manual_automatisms: bilateral, restlessness, other_motor_symptoms_desc: iktaler Flatus, ictal_complex_speech, postictal_amnesia: p, postictal_headache, postictal_todds_paresis	CP	awake	cortical dysplasia	central	left	36	13	male	1
624	surf30_pat_92102_6_id_92101102_0119.mat	92102	6	2008-01-08 07:50:00	2008-01-08 07:52:00	195.2	48.6	36.6	122	repetitive spiking	PO4,PO8,PO2	oral_automatisms, manual_automatisms: bilateral, clonic_movements, head_version, ictal_complex_speech, postictal_headache, postictal_todds_paresis	CP	awake	cortical dysplasia	central	left	36	13	male	1
625	surf30_pat_92102_7_id_92101102_0122.mat	92102	7	2008-01-08 10:38:00	2008-01-08 10:39:00	89.6	89.6	16.8	56	repetitive spiking	PO2,PO4,PO8	oral_automatisms, manual_automatisms: left, restlessness, head_version, postictal_amnesia: p, postictal_headache, postictal_todds_paresis	CP	awake	cortical dysplasia	central	left	36	13	male	1
626	surf30_pat_93902_1_id_93900102_0090.mat	93902	1	2008-02-08 08:39:00	2008-02-08 08:40:00	92.8	92.8	17.4	58	rhythmic theta waves	FZ,CZ,PZ,P4,C4,F4	epigastric, other_motor_symptoms_desc: Kloni Daumen bds.???, other_ictal_aphasia, postictal_headache, postictal_todds_paresis	SP	awake	cryptogenic	temporal	right	50	43	male	1
627	surf30_pat_93902_2_id_93901102_0048.mat	93902	2	2008-02-17 16:02:00	2008-02-17 16:03:00	100.8	100.8	18.9	63	rhythmic theta waves	F7,FT9,SP1,T7	oral_automatisms, manual_automatisms: right, postictal_amnesia: c, postictal_headache, postictal_todds_paresis, postictal_nose_rubbing, postictal_coughing	CP	awake	cryptogenic	temporal	right	50	43	male	1
628	surf30_pat_93902_3_id_93901102_0107.mat	93902	3	2008-02-20 02:31:00	2008-02-20 02:32:00	140.8	140.8	26.4	88	rhythmic delta waves	CZ,PZ,P4,C4	oral_automatisms, clonic_movements, vocalisation, postictal_headache, postictal_todds_paresis	SG	sleep stage II	cryptogenic	temporal	right	50	43	male	1
629	surf30_pat_93902_4_id_93901102_0111.mat	93902	4	2008-02-20 05:48:00	2008-02-20 05:49:00	99.2	99.2	18.6	62	rhythmic delta waves	P4,C4,P8,CZ,PZ,FZ,F4	oral_automatisms, eye_version, head_version, ictal_complex_speech, postictal_amnesia: c, postictal_headache, postictal_todds_paresis, postictal_nose_rubbing	CP	sleep stage II	cryptogenic	temporal	right	50	43	male	1
630	surf30_pat_93902_5_id_93901102_0114.mat	93902	5	2008-02-20 09:10:00	2008-02-20 09:11:00	131.2	131.2	24.6	82	rhythmic theta waves	C4,P4,CZ,PZ	ictal_complex_speech, postictal_amnesia: c, postictal_headache, postictal_todds_paresis	CP	sleep stage II	cryptogenic	temporal	right	50	43	male	1
631	surf30_pat_93902_6_id_93901102_0116.mat	93902	6	2008-02-20 11:32:00	2008-02-20 11:33:00	108.8	108.8	20.4	68	rhythmic delta waves	FZ,CZ,PZ,F3,C3,C4,P3,F7,FT9,SP1,T7,P7	oral_automatisms, ictal_complex_speech, postictal_amnesia: c, postictal_headache, postictal_todds_paresis	CP	sleep stage II	cryptogenic	temporal	right	50	43	male	1
632	surf30_pat_93902_7_id_93902102_0001.mat	93902	7	2008-02-20 18:48:00	2008-02-20 18:49:00	65.6	65.6	12.3	41	rhythmic delta waves	F4,FZ,CZ,PZ,O1	oral_automatisms, manual_automatisms: left, ictal_complex_speech, postictal_amnesia: c, postictal_headache, postictal_todds_paresis, postictal_nose_rubbing	CP	awake	cryptogenic	temporal	right	50	43	male	1
633	surf30_pat_93902_8_id_93902102_0010.mat	93902	8	2008-02-21 04:02:00	2008-02-21 04:02:00	28.8	28.8	5.4	18	rhythmic delta waves	PZ,P3,FZ,F3	oral_automatisms, postictal_amnesia: c, postictal_headache, postictal_todds_paresis	CP	sleep stage II	cryptogenic	temporal	right	50	43	male	1
634	surf30_pat_93902_9_id_93902102_0016.mat	93902	9	2008-02-21 09:21:00	2008-02-21 09:21:00	40	40	7.5	25	rhythmic delta waves	P4,PZ,O1,C4	oral_automatisms, manual_automatisms: left, ictal_complex_speech, postictal_headache, postictal_todds_paresis	UC	awake	cryptogenic	temporal	right	50	43	male	1
635	surf30_pat_96002_1_id_96000102_0026.mat	96002	1	2008-04-08 17:10:00	2008-04-08 17:11:00	70.4	70.4	13.2	44	rhythmic theta waves	C4,P4,SP2,T8,P8	other_subjective_symptoms, oral_automatisms, manual_automatisms: right, dystonic_posturing, restlessness, other_motor_symptoms_desc: Drehung Kopf+Rumpf li., other_vegetative_symptoms_desc: hyperventiliert, postictal_amnesia: c, other_postictal_aphasia, postictal_headache, postictal_todds_paresis	CP	awake	hippocampal sclerosis	temporal	bilateral	50	5	female	1
636	surf30_pat_96002_2_id_96000102_0043.mat	96002	2	2008-04-09 10:26:00	2008-04-09 10:27:00	92.8	92.8	17.4	58	rhythmic theta waves	SP2,FT10	staring, oral_automatisms, manual_automatisms: left, tonic_posturing: bilateral, other_motor_symptoms_desc: Drehung Kopf+Rumpf li., ?Dystonie li.?, tachycardia, other_vegetative_symptoms_desc: hyperventiliert, postictal_amnesia: c, other_postictal_aphasia, postictal_headache, postictal_todds_paresis	CP	awake	hippocampal sclerosis	temporal	bilateral	50	5	female	1
637	surf30_pat_96002_3_id_96000102_0045.mat	96002	3	2008-04-09 11:53:00	2008-04-09 11:54:00	99.2	99.2	18.6	62	rhythmic theta waves	SP2,FT10,T8,P8	other_subjective_symptoms, oral_automatisms, manual_automatisms: right, tonic_posturing: bilateral, restlessness, other_motor_symptoms_desc: Drehung Kopf li., ?Dystonie li.?, tachycardia, other_vegetative_symptoms_desc: hyperventiliert, postictal_amnesia: c, other_postictal_aphasia, postictal_headache, postictal_todds_paresis	CP	awake	hippocampal sclerosis	temporal	bilateral	50	5	female	1
638	surf30_pat_96002_4_id_96000102_0051.mat	96002	4	2008-04-09 17:46:00	2008-04-09 17:47:00	113.6	113.6	21.3	71	rhythmic theta waves	SP2,FT10	other_subjective_symptoms, staring, lid_myoclonus, other_motor_symptoms_desc: Drehung Kopf+Rumpf li., tachycardia, postictal_amnesia: c, other_postictal_aphasia, postictal_headache, postictal_todds_paresis	CP	awake	hippocampal sclerosis	temporal	bilateral	50	5	female	1
639	surf30_pat_96002_5_id_96000102_0057.mat	96002	5	2008-04-10 00:05:00	2008-04-10 00:07:00	140.8	140.8	26.4	88	rhythmic delta waves	F8,FT10,SP2	oral_automatisms, manual_automatisms: right, restlessness, other_motor_symptoms_desc: Drehg.Kopf li.,?Tonisierung+Kloni li.,Dystonie re?, tachycardia, other_vegetative_symptoms_desc: hyperventiliert, postictal_amnesia: c, other_postictal_aphasia, postictal_headache, postictal_todds_paresis	CP	awake	hippocampal sclerosis	temporal	bilateral	50	5	female	1
640	surf30_pat_96002_6_id_96000102_0057.mat	96002	6	2008-04-10 00:17:00	2008-04-10 00:23:00	529.6	529.6	99.3	331	rhythmic delta waves	F8,FT10,SP2	oral_automatisms, manual_automatisms: left, other_motor_symptoms_desc: Dystonie re.?,Kloni li.?Drehg.Kopf re., tachycardia, postictal_amnesia: c, other_postictal_aphasia, postictal_headache, postictal_todds_paresis	CP	awake	hippocampal sclerosis	temporal	bilateral	50	5	female	1
641	surf30_pat_96002_7_id_96000102_0082.mat	96002	7	2008-04-11 00:44:00	2008-04-11 00:45:00	121.6	121.6	22.8	76	rhythmic alpha waves	SP2,FT10	oral_automatisms, manual_automatisms: left, restlessness, other_vegetative_symptoms_desc: hyperventiliert, postictal_amnesia: c, other_postictal_aphasia, postictal_headache, postictal_todds_paresis	UC	awake	hippocampal sclerosis	temporal	bilateral	50	5	female	1
642	surf30_pat_96002_8_id_96000102_0100.mat	96002	8	2008-04-11 18:57:00	2008-04-11 18:58:00	88	88	16.5	55	rhythmic theta waves	SP2,FT10,SP1,FT9	behavioral_arrest, oral_automatisms, dystonic_posturing, restlessness, other_motor_symptoms_desc: Tonisierung re.?Kloni li.?, postictal_amnesia: c, other_postictal_aphasia, postictal_headache, postictal_todds_paresis	CP	awake	hippocampal sclerosis	temporal	bilateral	50	5	female	1
643	surf30_pat_96002_9_id_96000102_0136.mat	96002	9	2008-04-13 06:20:00	2008-04-13 06:21:00	115.2	115.2	21.6	72	rhythmic alpha waves	FT10,F8	behavioral_arrest, oral_automatisms, restlessness, other_motor_symptoms_desc: Tonisierung li.?,Drehung Kopf li., other_vegetative_symptoms_desc: hyperventiliert, postictal_amnesia: c, other_postictal_aphasia, postictal_headache, postictal_todds_paresis	CP	awake	hippocampal sclerosis	temporal	bilateral	50	5	female	1
644	surf30_pat_103002_1_id_103001102_0019.mat	103002	1	2008-07-09 11:42:00	2008-07-09 11:43:00	72	72	13.5	45	rhythmic theta waves	F4,C4,F8,FT10,SP2	oral_automatisms, manual_automatisms: right, other_ictal_aphasia, postictal_amnesia: c, postictal_headache, postictal_todds_paresis, postictal_nose_rubbing	CP	awake	inflammation	frontal	bilateral	20	11	male	1
645	surf30_pat_103002_2_id_103001102_0026.mat	103002	2	2008-07-09 18:40:00	2008-07-09 18:41:00	88	88	16.5	55	rhythmic delta waves	F4,C4,F8,FT10,SP2,T8	behavioral_arrest, manual_automatisms: right, clonic_movements, other_ictal_aphasia, postictal_amnesia: c, other_postictal_aphasia, postictal_headache, postictal_todds_paresis, postictal_nose_rubbing	CP	awake	inflammation	frontal	bilateral	20	11	male	1
646	surf30_pat_103002_3_id_103001102_0030.mat	103002	3	2008-07-09 22:20:00	2008-07-09 22:21:00	99.2	99.2	18.6	62	repetitive spiking	PO2,PO8,O2	behavioral_arrest, staring, tonic_posturing: left, grimacing, clonic_movements, other_ictal_aphasia, postictal_amnesia: c, other_postictal_aphasia, postictal_headache, postictal_todds_paresis	CP	awake	inflammation	frontal	bilateral	20	11	male	1
647	surf30_pat_103002_4_id_103001102_0037.mat	103002	4	2008-07-10 05:29:00	2008-07-10 05:29:00	43.2	43.2	8.1	27		early:	oral_automatisms, clonic_movements, other_ictal_aphasia, postictal_amnesia: c, postictal_headache, postictal_todds_paresis, postictal_nose_rubbing, postictal_coughing	CP	awake	inflammation	frontal	bilateral	20	11	male	1
648	surf30_pat_103002_5_id_103001102_0050.mat	103002	5	2008-07-10 18:38:00	2008-07-10 18:38:00	14.4	14.4	2.7	9	rhythmic alpha waves	F8,F4	tonic_posturing: left, clonic_movements, lid_myoclonus, vocalisation, other_ictal_aphasia, other_postictal_aphasia, postictal_headache, postictal_todds_paresis	UC	awake	inflammation	frontal	bilateral	20	11	male	1
649	surf30_pat_103002_6_id_103001102_0052.mat	103002	6	2008-07-10 20:21:00	2008-07-10 20:23:00	190.4	190.4	35.7	119	repetitive spiking	PO2,PO8,O2	tonic_posturing: left, clonic_movements, lid_myoclonus, vocalisation, other_ictal_aphasia, other_postictal_aphasia, postictal_headache, postictal_todds_paresis	SG	awake	inflammation	frontal	bilateral	20	11	male	1
650	surf30_pat_103002_7_id_103001102_0069.mat	103002	7	2008-07-11 12:54:00	2008-07-11 12:55:00	86.4	86.4	16.2	54	repetitive spiking	PO2,PO8,O2	grimacing, postictal_amnesia: c, other_postictal_aphasia, postictal_headache, postictal_todds_paresis, postictal_nose_rubbing	CP	awake	inflammation	frontal	bilateral	20	11	male	1
651	surf30_pat_103002_8_id_103001102_0074.mat	103002	8	2008-07-11 17:50:00	2008-07-11 17:51:00	73.6	73.6	13.8	46	rhythmic beta waves	FP1,P8,FP2,O2,F3,PO8,F4,CP6,C3,C4,P3,P4,O1,O2,F7,F8,T7,T8,P7,P8,FZ,CZ,PZ,FT9,FT10,CP1,CP2,CP5,CP6,PO1,PO2,PO7,PO8	oral_automatisms, manual_automatisms: right, postictal_headache, postictal_todds_paresis	UC	awake	inflammation	frontal	bilateral	20	11	male	1
652	surf30_pat_109502_1_id_109500102_0067.mat	109502	1	2009-06-18 10:00:00	2009-06-18 10:02:00	238.4	238.4	44.7	149	rhythmic theta waves	P7,P3		CP	awake	cryptogenic	temporal	right	50	40	male	1
653	surf30_pat_109502_2_id_109500102_0070.mat	109502	2	2009-06-18 13:09:00	2009-06-18 13:12:00	376	376	70.5	235	rhythmic theta waves	F8,T8,P8,CP6,PO8,FZ,CZ,F4		CP	awake	cryptogenic	temporal	right	50	40	male	1
654	surf30_pat_109502_3_id_109500102_0077.mat	109502	3	2009-06-18 19:42:00	2009-06-18 19:45:00	246.4	246.4	46.2	154	rhythmic theta waves	FT9,SP1,T7,F7		CP	awake	cryptogenic	temporal	right	50	40	male	1
655	surf30_pat_109502_4_id_109500102_0079.mat	109502	4	2009-06-18 21:44:00	2009-06-18 21:48:00	432	432	81	270	rhythmic theta waves	CP6,C4,F4,P4,P8,PO8		CP	awake	cryptogenic	temporal	right	50	40	male	1
656	surf30_pat_109502_5_id_109500102_0083.mat	109502	5	2009-06-19 02:17:00	2009-06-19 02:21:00	372.8	372.8	69.9	233	rhythmic theta waves	T7,SP1,FT9,C3		CP	sleep stage I	cryptogenic	temporal	right	50	40	male	1
657	surf30_pat_109502_6_id_109500102_0090.mat	109502	6	2009-06-19 07:56:00	2009-06-19 07:58:00	272	272	51	170	rhythmic theta waves	PO8,T8,C4,P8,FZ,CZ		UC	awake	cryptogenic	temporal	right	50	40	male	1
658	surf30_pat_109502_7_id_109500102_0094.mat	109502	7	2009-06-19 10:59:00	2009-06-19 11:00:00	99.2	99.2	18.6	62	rhythmic theta waves	T7,P7		CP	awake	cryptogenic	temporal	right	50	40	male	1
659	surf30_pat_109502_8_id_109500102_0096.mat	109502	8	2009-06-19 12:13:00	2009-06-19 12:15:00	220.8	220.8	41.4	138	rhythmic theta waves	P8		CP	awake	cryptogenic	temporal	right	50	40	male	1
660	surf30_pat_109502_9_id_109500102_0099.mat	109502	9	2009-06-19 15:47:00	2009-06-19 15:50:00	372.8	372.8	69.9	233	rhythmic theta waves	P8		CP	awake	cryptogenic	temporal	right	50	40	male	1
661	surf30_pat_109502_10_id_109500102_0142.mat	109502	10	2009-06-21 10:17:00	2009-06-21 10:20:00	262.4	262.4	49.2	164	rhythmic theta waves	P8		UC	awake	cryptogenic	temporal	right	50	40	male	1
662	surf30_pat_111902_1_id_111900102_0052.mat	111902	1	2009-07-22 16:59:00	2009-07-22 17:05:00	577.6	577.6	108.3	361	rhythmic delta waves	F3,C3		SG	awake	cryptogenic	central	left	42	0	male	1
663	surf30_pat_111902_2_id_111900102_0068.mat	111902	2	2009-07-23 07:46:00	2009-07-23 07:47:00	118.4	118.4	22.2	74	rhythmic theta waves	C3,P3		UC	awake	cryptogenic	central	left	42	0	male	1
664	surf30_pat_111902_3_id_111900102_0072.mat	111902	3	2009-07-23 12:03:00	2009-07-23 12:08:00	425.6	425.6	79.8	266	rhythmic sharp waves	C3,P3		SG	awake	cryptogenic	central	left	42	0	male	1
665	surf30_pat_111902_4_id_111900102_0075.mat	111902	4	2009-07-23 14:56:00	2009-07-23 14:59:00	273.6	273.6	51.3	171		early:		SP	awake	cryptogenic	central	left	42	0	male	1
666	surf30_pat_111902_5_id_111900102_0081.mat	111902	5	2009-07-23 21:16:00	2009-07-23 21:20:00	353.6	353.6	66.3	221	rhythmic theta waves	P3,C3,CZ,PZ		SG	awake	cryptogenic	central	left	42	0	male	1
667	surf30_pat_111902_6_id_111900102_0092.mat	111902	6	2009-07-24 07:23:00	2009-07-24 07:28:00	499.2	499.2	93.6	312	rhythmic sharp waves	C3,P3,T7,P7		SG	awake	cryptogenic	central	left	42	0	male	1
668	surf30_pat_111902_7_id_111900102_0095.mat	111902	7	2009-07-24 10:22:00	2009-07-24 10:38:00	1454.4	1454.4	272.7	909		early:		SP	awake	cryptogenic	central	left	42	0	male	1
669	surf30_pat_111902_8_id_111900102_0101.mat	111902	8	2009-07-24 15:55:00	2009-07-24 16:01:00	512	512	96	320	rhythmic theta waves	C3		SG	awake	cryptogenic	central	left	42	0	male	1
670	surf30_pat_114902_1_id_114900102_0000.mat	114902	1	2009-07-20 14:00:00	2009-07-20 14:01:00	40	40	7.5	25		early:		SP	awake	cortical dysplasia	temporal	left	16	15	female	1
671	surf30_pat_114902_2_id_114900102_0019.mat	114902	2	2009-07-21 08:30:00	2009-07-21 08:30:00	20.8	20.8	3.9	13	rhythmic sharp waves	F7,FT9,T7,P7		SP	awake	cortical dysplasia	temporal	left	16	15	female	1
672	surf30_pat_114902_3_id_114900102_0021.mat	114902	3	2009-07-21 10:05:00	2009-07-21 10:05:00	16	16	3	10	rhythmic theta waves	P8,O2		SP	awake	cortical dysplasia	temporal	left	16	15	female	1
673	surf30_pat_114902_4_id_114900102_0025.mat	114902	4	2009-07-21 14:42:00	2009-07-21 14:45:00	241.6	241.6	45.3	151	rhythmic beta waves	P8,O2		CP	awake	cortical dysplasia	temporal	left	16	15	female	1
674	surf30_pat_114902_5_id_114900102_0030.mat	114902	5	2009-07-21 19:42:00	2009-07-21 19:44:00	140.8	140.8	26.4	88	rhythmic sharp waves	F7,FT9,SP1,T7,P7		CP	awake	cortical dysplasia	temporal	left	16	15	female	1
675	surf30_pat_114902_6_id_114900102_0041.mat	114902	6	2009-07-22 05:59:00	2009-07-22 06:01:00	168	168	31.5	105	rhythmic theta waves	P8,T8		SG	sleep stage II	cortical dysplasia	temporal	left	16	15	female	1
676	surf30_pat_114902_7_id_114900102_0044.mat	114902	7	2009-07-22 09:29:00	2009-07-22 09:31:00	171.2	171.2	32.1	107	rhythmic theta waves	P8		SG	awake	cortical dysplasia	temporal	left	16	15	female	1
677	surf30_pat_114902_8_id_114900102_0052.mat	114902	8	2009-07-22 17:18:00	2009-07-22 17:19:00	100.8	100.8	18.9	63	repetitive spiking	F7,FT9,SP1,T7,FZ		UC	awake	cortical dysplasia	temporal	left	16	15	female	1
678	surf30_pat_114902_9_id_114900102_0071.mat	114902	9	2009-07-23 11:52:00	2009-07-23 11:54:00	174.4	174.4	32.7	109	rhythmic alpha waves	P8,O2		CP	awake	cortical dysplasia	temporal	left	16	15	female	1
679	surf30_pat_114902_10_id_114900102_0075.mat	114902	10	2009-07-23 15:53:00	2009-07-23 15:55:00	128	128	24	80	rhythmic alpha waves	P8,O2		CP	awake	cortical dysplasia	temporal	left	16	15	female	1
680	surf30_pat_114902_11_id_114900102_0076.mat	114902	11	2009-07-23 17:21:00	2009-07-23 17:22:00	120	120	22.5	75	rhythmic theta waves	P8,T8		CP	awake	cortical dysplasia	temporal	left	16	15	female	1
681	surf30_pat_114902_12_id_114900102_0093.mat	114902	12	2009-07-24 09:27:00	2009-07-24 09:28:00	120	120	22.5	75	rhythmic theta waves	F8,FT10,SP2		CP	awake	cortical dysplasia	temporal	left	16	15	female	1
682	surfPA_pat_1233703_1_id_12337010503_024.mat	1233703	1	2008-05-10 13:58:00	2008-05-10 13:59:00	96	96	18	60	rhythmic theta waves	F8,T8,F4,C4	other_subjective_symptoms, behavioral_arrest, staring, clonic_movements, head_version, vocalisation, other_motor_symptoms_desc: 0, tachycardia, hypersalivation, other_vegetative_symptoms_desc: 0, no_ictal_speech, postictal_headache, postictal_todds_paresis	UC	awake	inflammation	temporal	right	42	7	female	1
683	surfPA_pat_1233703_2_id_12337010503_070.mat	1233703	2	2008-05-12 08:39:00	2008-05-12 08:40:00	65.6	65.6	12.3	41	rhythmic theta waves	F4,C4,P4	other_subjective_symptoms, restlessness, hypomotor, vocalisation, other_motor_symptoms, other_motor_symptoms_desc: blowing and sighing, tachycardia, other_vegetative_symptoms_desc: 0, no_ictal_speech, postictal_headache, postictal_todds_paresis, commentary: first restlessness then hypomotor	UC	sleep stage I	inflammation	temporal	right	42	7	female	1
684	surfPA_pat_1233703_3_id_12337010603_017.mat	1233703	3	2008-05-13 08:31:00	2008-05-13 08:31:00	38.4	38.4	7.2	24	rhythmic theta waves	F8,T8,FP2,F4,C4	other_subjective_symptoms, restlessness, hypomotor, vocalisation, other_motor_symptoms, other_motor_symptoms_desc: blowing, tachycardia, other_vegetative_symptoms_desc: 0, no_ictal_speech, postictal_headache, postictal_todds_paresis, commentary: hypomotor then restlessness then hypomotor again	CP	sleep stage I	inflammation	temporal	right	42	7	female	1
685	surfPA_pat_1233803_1_id_12338011403_068.mat	1233803	1	2008-05-26 07:12:00	2008-05-26 07:16:00	380.8	380.8	71.4	238	rhythmic alpha waves	F7,T7,P7,FT9,T9,TP9	other_subjective_symptoms, staring, oral_automatisms, dystonic_posturing, myoclonic_movements, head_version, other_motor_symptoms_desc: 0, other_vegetative_symptoms_desc: 0, no_ictal_speech, postictal_amnesia: c, postictal_headache, postictal_todds_paresis	CP	sleep stage III/IV	hippocampal sclerosis	temporal	left	29	17	female	1
686	surfPA_pat_1233803_2_id_12338011703_016.mat	1233803	2	2008-05-27 07:07:00	2008-05-27 07:08:00	115.2	115.2	21.6	72	rhythmic alpha waves	F7,T7,P7,FT9,T9,TP9	other_subjective_symptoms, oral_automatisms, eye_version, head_version, other_motor_symptoms_desc: 0, other_vegetative_symptoms_desc: 0, no_ictal_speech, postictal_amnesia: c, postictal_headache, postictal_todds_paresis	CP	sleep stage III/IV	hippocampal sclerosis	temporal	left	29	17	female	1
687	surfPA_pat_1233803_3_id_12338011903_005.mat	1233803	3	2008-05-27 13:20:00	2008-05-27 13:22:00	161.6	161.6	30.3	101	rhythmic alpha waves	F7,T7,P7,FT9,T9,TP9	other_subjective_symptoms, oral_automatisms, manual_automatisms: left, dystonic_posturing, body_version, vocalisation, other_motor_symptoms_desc: 0, tachycardia, other_vegetative_symptoms_desc: 0, no_ictal_speech, postictal_amnesia: c, postictal_expressive_aphasia, postictal_perceptive_aphasia, postictal_headache, postictal_todds_paresis	CP	awake	hippocampal sclerosis	temporal	left	29	17	female	1
688	surfPA_pat_1234303_1_id_12343011503_000.mat	1234303	1	2008-06-03 08:18:00	2008-06-03 08:20:00	206.4	206.4	38.7	129	rhythmic delta waves	F7,T7,P7,FT9,T9,TP9	other_subjective_symptoms, oral_automatisms, clonic_movements, other_motor_symptoms_desc: 0, tachycardia, other_vegetative_symptoms_desc: 0, no_ictal_speech, postictal_amnesia: c, postictal_headache, postictal_todds_paresis	SG	REM	inflammation	temporal	left	30	25	male	1
689	surfPA_pat_1234303_2_id_12343011603_004.mat	1234303	2	2008-06-03 12:32:00	2008-06-03 12:34:00	185.6	185.6	34.8	116	rhythmic delta waves	F7,T7,P7,FT9,T9,TP9	other_subjective_symptoms, oral_automatisms, dystonic_posturing, eye_version, other_motor_symptoms_desc: 0, tachycardia, other_vegetative_symptoms, other_vegetative_symptoms_desc: mydriasis, ascendant heat sensation, no_ictal_speech, ictal_expressive_aphasia, postictal_headache, postictal_todds_paresis	SP	awake	inflammation	temporal	left	30	25	male	1
690	surfPA_pat_1234303_3_id_12343011603_005.mat	1234303	3	2008-06-03 13:39:00	2008-06-03 13:40:00	94.4	94.4	17.7	59	rhythmic delta waves	FT9,T9,TP9	other_subjective_symptoms, oral_automatisms, other_motor_symptoms_desc: 0, tachycardia, other_vegetative_symptoms, other_vegetative_symptoms_desc: mydriasis, no_ictal_speech, ictal_expressive_aphasia, postictal_headache, postictal_todds_paresis	SP	sleep stage I	inflammation	temporal	left	30	25	male	1
691	surfPA_pat_1234303_4_id_12343011603_006.mat	1234303	4	2008-06-03 14:25:00	2008-06-03 14:26:00	116.8	116.8	21.9	73	rhythmic delta waves	FT9,T9,TP9	other_subjective_symptoms, dystonic_posturing, other_motor_symptoms_desc: 0, tachycardia, other_vegetative_symptoms_desc: 0, no_ictal_speech, ictal_expressive_aphasia, postictal_headache, postictal_todds_paresis	SP	sleep stage I	inflammation	temporal	left	30	25	male	1
692	surfPA_pat_1234303_5_id_12343011703_001.mat	1234303	5	2008-06-03 16:46:00	2008-06-03 16:47:00	112	112	21	70	rhythmic delta waves	FT9,T9,TP9	other_subjective_symptoms, oral_automatisms, eye_version, head_version, other_motor_symptoms_desc: 0, tachycardia, other_vegetative_symptoms_desc: 0, no_ictal_speech, postictal_headache, postictal_todds_paresis	SP	sleep stage I	inflammation	temporal	left	30	25	male	1
693	surfPA_pat_1234303_6_id_12343011703_012.mat	1234303	6	2008-06-04 03:06:00	2008-06-04 03:07:00	76.8	76.8	14.4	48	rhythmic theta waves	F7,T7,P7,FT9,T9,TP9	other_subjective_symptoms, other_motor_symptoms_desc: 0, tachycardia, other_vegetative_symptoms_desc: 0, no_ictal_speech, postictal_headache, postictal_todds_paresis, commentary: was back to the camera	UC	REM	inflammation	temporal	left	30	25	male	1
694	surfPA_pat_1234303_7_id_12343011703_017.mat	1234303	7	2008-06-04 07:11:00	2008-06-04 07:11:00	30.4	30.4	5.7	19	rhythmic delta waves	F7,T7,P7,FT9,T9,TP9	other_subjective_symptoms, other_motor_symptoms_desc: 0, tachycardia, other_vegetative_symptoms_desc: 0, no_ictal_speech, postictal_headache, postictal_todds_paresis, commentary: no evident clinical sign but seizure felt by the patient	SP	sleep stage I	inflammation	temporal	left	30	25	male	1
695	surfPA_pat_1235003_1_id_12350010203_001.mat	1235003	1	2008-04-30 10:36:00	2008-04-30 10:36:00	33.6	33.6	6.3	21	rhythmic delta waves	T7,P7,FT9,T9,TP9	other_subjective_symptoms, other_motor_symptoms, other_motor_symptoms_desc: blowing, tachycardia, other_vegetative_symptoms_desc: 0, no_ictal_speech, postictal_headache, postictal_todds_paresis, commentary: was out of the camera	SP	awake	hippocampal sclerosis	temporal	right	34	12	male	1
696	surfPA_pat_1235003_2_id_12350010203_006.mat	1235003	2	2008-04-30 15:01:00	2008-04-30 15:01:00	22.4	22.4	4.2	14	rhythmic delta waves	F7,T7,P7,FT9,T9,TP9	other_subjective_symptoms, laughing, other_motor_symptoms_desc: 0, other_vegetative_symptoms_desc: 0, no_ictal_speech, ictal_expressive_aphasia, postictal_headache, postictal_todds_paresis	SP	awake	hippocampal sclerosis	temporal	right	34	12	male	1
697	surfPA_pat_1235003_3_id_12350010303_015.mat	1235003	3	2008-05-01 06:14:00	2008-05-01 06:14:00	28.8	28.8	5.4	18	rhythmic delta waves	F7,T7,FT9,T9,TP9	other_subjective_symptoms, lid_myoclonus, eye_version, other_motor_symptoms_desc: 0, other_vegetative_symptoms_desc: 0, no_ictal_speech, postictal_headache, postictal_todds_paresis, commentary: few symptoms	SP	awake	hippocampal sclerosis	temporal	right	34	12	male	1
698	surfPA_pat_1235103_1_id_12351010103_000.mat	1235103	1	2008-04-29 08:43:00	2008-04-29 08:45:00	158.4	158.4	29.7	99	repetitive spiking	P7,OZ,O1	other_subjective_symptoms, tonic_posturing: bilateral, dystonic_posturing, myoclonic_movements, head_version, body_version, hypermotor, other_motor_symptoms_desc: 0, other_vegetative_symptoms_desc: 0, postictal_amnesia: n, postictal_headache, postictal_todds_paresis	SG	sleep stage III/IV	cryptogenic	temporal	bilateral	19	14	male	1
699	surfPA_pat_1235103_2_id_12351010403_011.mat	1235103	2	2008-05-01 02:08:00	2008-05-01 02:09:00	41.6	41.6	7.8	26	repetitive spiking	P8	other_subjective_symptoms, other_motor_symptoms_desc: 0, other_vegetative_symptoms_desc: 0, postictal_amnesia: n, postictal_headache, postictal_todds_paresis, commentary: he wake up and blinking	UC	sleep stage III/IV	cryptogenic	temporal	bilateral	19	14	male	1
700	surfPA_pat_1235103_3_id_12351010703_004.mat	1235103	3	2008-05-02 20:23:00	2008-05-02 20:24:00	96	96	18	60	low amplitude fast activity (lafa)	FT10,T10,TP10,F8,T8	other_subjective_symptoms, atonia, clonic_movements, eye_version, head_version, other_motor_symptoms_desc: 00, other_vegetative_symptoms_desc: 0, postictal_amnesia: n, postictal_headache, postictal_todds_paresis	UC	awake	cryptogenic	temporal	bilateral	19	14	male	1
701	surfPA_pat_1235103_4_id_12351010703_024.mat	1235103	4	2008-05-03 14:35:00	2008-05-03 14:35:00	28.8	28.8	5.4	18	low amplitude fast activity (lafa)	P8	other_subjective_symptoms, hypermotor_movements, eye_version, other_motor_symptoms_desc: 0, other_vegetative_symptoms_desc: 00, postictal_amnesia: n, postictal_headache, postictal_todds_paresis	UC	unclear	cryptogenic	temporal	bilateral	19	14	male	1
702	surfPA_pat_1235103_5_id_12351010903_001.mat	1235103	5	2008-05-04 18:05:00	2008-05-04 18:06:00	112	112	21	70	low amplitude fast activity (lafa)	P8	other_subjective_symptoms, clonic_movements, eye_version, head_version, other_motor_symptoms_desc: 0, other_vegetative_symptoms_desc: 0, postictal_amnesia: n, postictal_headache, postictal_todds_paresis	UC	sleep stage III/IV	cryptogenic	temporal	bilateral	19	14	male	1
703	surfPA_pat_1235103_6_id_12351010903_004.mat	1235103	6	2008-05-04 20:56:00	2008-05-04 20:57:00	153.6	153.6	28.8	96	low amplitude fast activity (lafa)	P8	other_subjective_symptoms, oral_automatisms, dystonic_posturing, clonic_movements, eye_version, head_version, other_motor_symptoms_desc: 0, other_vegetative_symptoms_desc: 0, postictal_amnesia: n, postictal_headache, postictal_todds_paresis	UC	sleep stage III/IV	cryptogenic	temporal	bilateral	19	14	male	1
704	surfPA_pat_1235103_7_id_12351010903_013.mat	1235103	7	2008-05-05 05:12:00	2008-05-05 05:14:00	156.8	156.8	29.4	98	low amplitude fast activity (lafa)	O1,P7	other_subjective_symptoms, clonic_movements, myoclonic_movements, body_version, other_motor_symptoms_desc: 0, other_vegetative_symptoms_desc: 0, postictal_amnesia: n, postictal_headache, postictal_todds_paresis	SG	sleep stage III/IV	cryptogenic	temporal	bilateral	19	14	male	1
705	surfPA_pat_1299403_1_id_12994010103_55209.mat	1299403	1	2011-05-17 03:24:00	2011-05-17 03:25:00	104	104	19.5	65	rhythmic delta waves	FT9,T9,TP9,F7,T7	psychic, other_subjective_symptoms, other_motor_symptoms_desc: 0, tachycardia, other_vegetative_symptoms, other_vegetative_symptoms_desc: Seems to stop respirating and restart respirating again at the end of the seizure, postictal_amnesia: -, postictal_headache, postictal_todds_paresis, postictal_coughing	UC	REM	cryptogenic	temporal	left	45	13	male	1
706	surfPA_pat_1299403_2_id_12994010103_55455.mat	1299403	2	2011-05-20 01:31:00	2011-05-20 01:32:00	102.4	102.4	19.2	64	rhythmic delta waves	Fp1,F3,F7,T7,FT9,T9,TP9	psychic, other_subjective_symptoms, staring, manual_automatisms: right, other_motor_symptoms, other_motor_symptoms_desc: Open his eyes, tachycardia, postictal_amnesia: -, postictal_headache, postictal_todds_paresis	UC	REM	cryptogenic	temporal	left	45	13	male	1
707	surfPA_pat_1299403_3_id_12994010103_55125.mat	1299403	3	2011-05-16 05:21:00	2011-05-16 05:22:00	96	96	18	60	rhythmic delta waves	FT9,T9,TP9,F7,T7	psychic, other_subjective_symptoms, behavioral_arrest, manual_automatisms: right, clonic_movements, head_version, other_motor_symptoms_desc: 0, tachycardia, postictal_amnesia: -, postictal_headache, postictal_todds_paresis, commentary: Post ictal deglutition	UC	unclear	cryptogenic	temporal	left	45	13	male	1
708	surfPA_pat_1300003_1_id_13000010103_52030.mat	1300003	1	2011-04-06 09:53:00	2011-04-06 09:54:00	96	96	18	60	low amplitude fast activity (lafa)	P8	other_subjective_symptoms, manual_automatisms: bilateral, eye_version, head_version, other_motor_symptoms, other_motor_symptoms_desc: Clonic move. Of head and chin, tachycardia, postictal_amnesia: -, postictal_headache, postictal_todds_paresis, commentary: During hyperventilation open his eyes with the onset	UC	awake	hippocampal sclerosis	temporal	left	36	1	female	1
709	surfPA_pat_1300003_2_id_13000010103_52066.mat	1300003	2	2011-04-06 22:16:00	2011-04-06 22:17:00	102.4	102.4	19.2	64	low amplitude fast activity (lafa)	P8	other_subjective_symptoms, manual_automatisms: bilateral, eye_version, head_version, other_motor_symptoms_desc: 0, tachycardia, extrasystoles, postictal_amnesia: -, postictal_headache, postictal_todds_paresis	UC	awake	hippocampal sclerosis	temporal	left	36	1	female	1
710	surfPA_pat_1300003_3_id_13000010103_52341.mat	1300003	3	2011-04-11 07:37:00	2011-04-11 07:38:00	110.4	110.4	20.7	69	rhythmic theta waves	P8	other_subjective_symptoms, staring, manual_automatisms: bilateral, other_motor_symptoms, other_motor_symptoms_desc: clinging of eyes, tachycardia, extrasystoles, postictal_amnesia: -, postictal_headache, postictal_todds_paresis	UC	sleep stage II	hippocampal sclerosis	temporal	left	36	1	female	1
711	surfPA_pat_1300003_4_id_13000010103_52575.mat	1300003	4	2011-04-14 01:51:00	2011-04-14 01:52:00	115.2	115.2	21.6	72	low amplitude fast activity (lafa)	P8	manual_automatisms: right, dystonic_posturing, head_version, vocalisation, other_motor_symptoms_desc: 0, postictal_amnesia: -, postictal_headache, postictal_todds_paresis, commentary: ECG arefaced	UC	sleep stage II	hippocampal sclerosis	temporal	left	36	1	female	1
712	surfPA_pat_1300003_5_id_13000010103_52575.mat	1300003	5	2011-04-14 02:23:00	2011-04-14 02:23:00	72	72	13.5	45	rhythmic theta waves	T8	other_subjective_symptoms, manual_automatisms: left, eye_version, head_version, tachycardia, extrasystoles, postictal_amnesia: -, postictal_headache, postictal_todds_paresis	UC	unclear	hippocampal sclerosis	temporal	left	36	1	female	1
713	surfPA_pat_1300003_6_id_13000010103_52575.mat	1300003	6	2011-04-14 03:21:00	2011-04-14 03:22:00	129.6	129.6	24.3	81	rhythmic theta waves	P8		UC	sleep stage II	hippocampal sclerosis	temporal	left	36	1	female	1
714	surfPA_pat_1305803_1_id_13058010103_30541.mat	1305803	1	2010-09-12 08:15:00	2010-09-12 08:17:00	216	216	40.5	135	rhythmic theta waves	F7,T7,P7,FT9,T9,C3,P3		CP	awake	cryptogenic	hemisphere	left	19	16	male	1
715	surfPA_pat_1305803_2_id_13058010103_30638.mat	1305803	2	2010-09-13 09:18:00	2010-09-13 09:19:00	166.4	166.4	31.2	104	rhythmic delta waves	O1,P7		CP	awake	cryptogenic	hemisphere	left	19	16	male	1
716	surfPA_pat_1305803_3_id_13058010103_30913.mat	1305803	3	2010-09-16 09:48:00	2010-09-16 09:50:00	230.4	230.4	43.2	144	rhythmic sharp waves	O1,F7,T7,P7,FT9,T9,TP9	oral_automatisms, head_version, other_motor_symptoms, other_motor_symptoms_desc: dend foreward. Waddles., tachycardia, other_vegetative_symptoms, other_vegetative_symptoms_desc: hyperventilation, postictal_amnesia: -, postictal_headache, postictal_todds_paresis	CP	awake	cryptogenic	hemisphere	left	19	16	male	1
717	surfPA_pat_1306003_1_id_13060010103_30208.mat	1306003	1	2010-09-09 00:58:00	2010-09-09 00:59:00	72	72	13.5	45	rhythmic theta waves	F8,T8,FT10,T10	other_subjective_symptoms, other_motor_symptoms_desc: 0, other_vegetative_symptoms_desc: 0, postictal_amnesia: -, postictal_headache, postictal_todds_paresis, commentary: Wakes from his sleep. mumble and smile	UC	sleep stage III/IV	hippocampal sclerosis	temporal	bilateral	50	5	female	1
718	surfPA_pat_1306003_2_id_13060010103_30308.mat	1306003	2	2010-09-10 02:00:00	2010-09-10 02:02:00	190.4	190.4	35.7	119	rhythmic theta waves	FT10,T10,TP10	other_subjective_symptoms, oral_automatisms, other_motor_symptoms_desc: 0, postictal_amnesia: -, postictal_headache, postictal_todds_paresis, commentary: Starts moaning then smile	UC	REM	hippocampal sclerosis	temporal	bilateral	50	5	female	1
719	surfPA_pat_1306003_3_id_13060010103_30308.mat	1306003	3	2010-09-10 03:37:00	2010-09-10 03:39:00	248	248	46.5	155	rhythmic theta waves	FT10,T10,TP10,T8		SG	REM	hippocampal sclerosis	temporal	bilateral	50	5	female	1
720	surfPA_pat_1306003_4_id_13060010103_30327.mat	1306003	4	2010-09-10 05:05:00	2010-09-10 05:06:00	105.6	105.6	19.8	66	rhythmic theta waves	FT9,T9,FT10,T10,TP10,F7		UC	sleep stage II	hippocampal sclerosis	temporal	bilateral	50	5	female	1
721	surfPA_pat_1306003_5_id_13060010103_30804.mat	1306003	5	2010-09-15 03:28:00	2010-09-15 03:29:00	91.2	91.2	17.1	57	rhythmic theta waves	FT10,T10,FT9,T9,TP9,ECG1		UC	unclear	hippocampal sclerosis	temporal	bilateral	50	5	female	1
722	surfPA_pat_1306003_6_id_13060010103_30804.mat	1306003	6	2010-09-15 04:21:00	2010-09-15 04:23:00	228.8	228.8	42.9	143	rhythmic theta waves	FT10,T10,TP10		SG	sleep stage I	hippocampal sclerosis	temporal	bilateral	50	5	female	1
723	surfPA_pat_1306003_7_id_13060010103_30900.mat	1306003	7	2010-09-16 06:29:00	2010-09-16 06:31:00	185.6	185.6	34.8	116	rhythmic theta waves	FT10,T10,TP10		UC	sleep stage I	hippocampal sclerosis	temporal	bilateral	50	5	female	1
724	surfPA_pat_1306203_1_id_13062010103_31903.mat	1306203	1	2010-09-26 10:13:00	2010-09-26 10:14:00	46.4	46.4	8.7	29	rhythmic theta waves	F8,F4		CP	awake	cryptogenic	frontal	right	47	22	male	1
725	surfPA_pat_1306203_2_id_13062010103_31903.mat	1306203	2	2010-09-26 13:21:00	2010-09-26 13:21:00	30.4	30.4	5.7	19	rhythmic theta waves	F4,TP10		CP	awake	cryptogenic	frontal	right	47	22	male	1
726	surfPA_pat_1306203_3_id_13062010103_31318.mat	1306203	3	2010-09-19 21:08:00	2010-09-19 21:09:00	102.4	102.4	19.2	64	rhythmic delta waves	Fp2,F4,F8	other_subjective_symptoms, behavioral_arrest, body_version, vocalisation, other_motor_symptoms, other_motor_symptoms_desc: Drop his head. Automatism of lower limb., extrasystoles, postictal_amnesia: -, postictal_headache, postictal_todds_paresis, postictal_nose_rubbing	CP	awake	cryptogenic	frontal	right	47	22	male	1
727	surfPA_pat_1306203_4_id_13062010103_31411.mat	1306203	4	2010-09-20 19:59:00	2010-09-20 20:00:00	64	64	12	40	rhythmic delta waves	FT10,T10,F8		CP	awake	cryptogenic	frontal	right	47	22	male	1
728	surfPA_pat_1306203_5_id_13062010103_31463.mat	1306203	5	2010-09-21 09:56:00	2010-09-21 09:56:00	68.8	68.8	12.9	43	rhythmic theta waves	P8,Fp2,F4,F8		CP	awake	cryptogenic	frontal	right	47	22	male	1
729	surfPA_pat_1306203_6_id_13062010103_31570.mat	1306203	6	2010-09-22 19:42:00	2010-09-22 19:44:00	147.2	147.2	27.6	92	rhythmic delta waves	Fp2,F4,FT10,T10,F8,Fpz	behavioral_arrest, other_motor_symptoms, other_motor_symptoms_desc: automatism of lower limbs, postictal_amnesia: -, postictal_headache, postictal_todds_paresis	CP	awake	cryptogenic	frontal	right	47	22	male	1
730	surfPA_pat_1306203_7_id_13062010103_31770.mat	1306203	7	2010-09-25 00:15:00	2010-09-25 00:17:00	137.6	137.6	25.8	86	rhythmic theta waves	F4,C4,F8		CP	REM	cryptogenic	frontal	right	47	22	male	1
731	surfPA_pat_1306203_8_id_13062010103_31770.mat	1306203	8	2010-09-25 01:00:00	2010-09-25 01:03:00	246.4	246.4	46.2	154	rhythmic theta waves	F7,T7,FT9,T9,FT10,T10,F3,C3,F4,C4		CP	REM	cryptogenic	frontal	right	47	22	male	1
732	surfPA_pat_1306203_9_id_13062010103_31789.mat	1306203	9	2010-09-25 07:27:00	2010-09-25 07:28:00	68.8	68.8	12.9	43	rhythmic theta waves	F4,F8	behavioral_arrest, vocalisation, other_motor_symptoms, other_motor_symptoms_desc: wake up suddenly, postictal_amnesia: -, postictal_headache, postictal_todds_paresis	UC	sleep stage II	cryptogenic	frontal	right	47	22	male	1
733	surfPA_pat_1306203_10_id_13062010103_31827.mat	1306203	10	2010-09-25 13:41:00	2010-09-25 13:41:00	36.8	36.8	6.9	23	rhythmic theta waves	F8,F4		CP	awake	cryptogenic	frontal	right	47	22	male	1
734	surfPA_pat_1306203_11_id_13062010103_31827.mat	1306203	11	2010-09-25 16:43:00	2010-09-25 16:43:00	83.2	83.2	15.6	52	rhythmic theta waves	F8,F4		CP	awake	cryptogenic	frontal	right	47	22	male	1
735	surfPA_pat_1306203_12_id_13062010103_31846.mat	1306203	12	2010-09-25 19:59:00	2010-09-25 19:59:00	27.2	27.2	5.1	17	rhythmic theta waves	F8,F4		CP	awake	cryptogenic	frontal	right	47	22	male	1
736	surfPA_pat_1306203_13_id_13062010103_31884.mat	1306203	13	2010-09-26 04:42:00	2010-09-26 04:42:00	57.6	57.6	10.8	36	rhythmic theta waves	F4,F8		CP	REM	cryptogenic	frontal	right	47	22	male	1
737	surfPA_pat_1306203_14_id_13062010103_31884.mat	1306203	14	2010-09-26 07:15:00	2010-09-26 07:16:00	65.6	65.6	12.3	41	rhythmic theta waves	F8,F4		CP	sleep stage II	cryptogenic	frontal	right	47	22	male	1
738	surfPA_pat_1306903_1_id_13069010103_27653.mat	1306903	1	2010-07-07 08:46:00	2010-07-07 08:49:00	280	280	52.5	175	rhythmic alpha waves	Fz,Cz,F4,C4,P7,FT9,T9,TP9	other_subjective_symptoms, behavioral_arrest, clonic_movements, vocalisation, other_motor_symptoms, other_motor_symptoms_desc: Put his head down. Secondry generalised fit, asystoly, bradycardia, other_vegetative_symptoms_desc: 0, postictal_amnesia: -, postictal_headache, postictal_todds_paresis	SG	awake	cryptogenic	temporal	left	42	36	male	1
739	surfPA_pat_1306903_2_id_13069010103_27686.mat	1306903	2	2010-07-07 18:45:00	2010-07-07 18:47:00	214.4	214.4	40.2	134	polyspikes	Fz,Cz,Pz,F3,C3,P3,F7,T7,P7,FT9,T9,TP9,FT10,T10,TP10,F4,C4,P4,T8		SG	awake	cryptogenic	temporal	left	42	36	male	1
740	surfPA_pat_1306903_3_id_13069010103_27742.mat	1306903	3	2010-07-08 08:58:00	2010-07-08 09:01:00	233.6	233.6	43.8	146	amplitude depression	F7,T7,P7,FT9,T9	other_subjective_symptoms, behavioral_arrest, oral_automatisms, head_version, vocalisation, other_motor_symptoms_desc: 0, postictal_amnesia: -, postictal_headache, postictal_todds_paresis	CP	awake	cryptogenic	temporal	left	42	36	male	1
741	surfPA_pat_1306903_4_id_13069010103_27783.mat	1306903	4	2010-07-08 18:39:00	2010-07-08 18:40:00	136	136	25.5	85	rhythmic theta waves	F7,T7,P7,FT9,T9,TP9,FT10,T10,TP10,F8,T8	behavioral_arrest, other_motor_symptoms_desc: 0, bradycardia, postictal_amnesia: -, postictal_headache, postictal_todds_paresis, commentary: seizure happened during meal as most of seizures of this patient.His face was covered.	CP	awake	cryptogenic	temporal	left	42	36	male	1
742	surfPA_pat_1306903_5_id_13069010103_27839.mat	1306903	5	2010-07-09 08:48:00	2010-07-09 08:49:00	121.6	121.6	22.8	76	rhythmic theta waves	F7,T7,P7,FT9,T9,TP9		CP	awake	cryptogenic	temporal	left	42	36	male	1
743	surfPA_pat_1306903_6_id_13069010103_28096.mat	1306903	6	2010-07-09 18:29:00	2010-07-09 18:31:00	198.4	198.4	37.2	124	rhythmic theta waves	F7,T7,P7,FT9,T9,TP9		CP	awake	cryptogenic	temporal	left	42	36	male	1
744	surfPA_pat_1306903_7_id_13069010103_28230.mat	1306903	7	2010-07-10 18:25:00	2010-07-10 18:26:00	99.2	99.2	18.6	62	rhythmic delta waves	F7,T7,P7,FT9,T9,TP9,ECG1	other_subjective_symptoms, other_motor_symptoms, other_motor_symptoms_desc: During meal turns the frok in circle, postictal_amnesia: -, postictal_headache, postictal_todds_paresis	CP	awake	cryptogenic	temporal	left	42	36	male	1
745	surfPA_pat_1306903_8_id_13069010103_28291.mat	1306903	8	2010-07-11 08:32:00	2010-07-11 08:34:00	188.8	188.8	35.4	118	rhythmic delta waves	F7,T7,P7,FT9,T9,TP9	oral_automatisms, vocalisation, other_motor_symptoms, other_motor_symptoms_desc: crisping of hands. Put down his head, postictal_amnesia: -, postictal_headache, postictal_todds_paresis	CP	awake	cryptogenic	temporal	left	42	36	male	1
746	surfPA_pat_1306903_9_id_13069010103_28324.mat	1306903	9	2010-07-11 18:33:00	2010-07-11 18:35:00	214.4	214.4	40.2	134	rhythmic theta waves	T7,P7,FT9,T9,TP9,ECG1	behavioral_arrest, other_motor_symptoms, other_motor_symptoms_desc: during meal crisping of his left hand, postictal_amnesia: -, postictal_headache, postictal_todds_paresis	CP	awake	cryptogenic	temporal	left	42	36	male	1
747	surfPA_pat_1306903_10_id_13069010103_28595.mat	1306903	10	2010-07-14 18:24:00	2010-07-14 18:27:00	196.8	196.8	36.9	123	rhythmic delta waves	Fp1,F3,F7,T7,P7,FT9,T9,TP9	behavioral_arrest, other_motor_symptoms, other_motor_symptoms_desc: During meal crisping his left hand, postictal_amnesia: -, postictal_headache, postictal_todds_paresis	CP	awake	cryptogenic	temporal	left	42	36	male	1
748	surfPA_pat_1306903_11_id_13069010103_28683.mat	1306903	11	2010-07-15 16:32:00	2010-07-15 16:34:00	129.6	129.6	24.3	81	rhythmic delta waves	F7,T7,P7,FT9,T9,TP9,ECG1	behavioral_arrest, oral_automatisms, other_motor_symptoms_desc: 0, other_vegetative_symptoms_desc: 0, postictal_amnesia: -, postictal_headache, postictal_todds_paresis	CP	awake	cryptogenic	temporal	left	42	36	male	1
749	surfPA_pat_1306903_12_id_13069010103_28749.mat	1306903	12	2010-07-16 10:51:00	2010-07-16 10:53:00	225.6	225.6	42.3	141	rhythmic delta waves	F7,T7,P7,FT9,T9,TP9	behavioral_arrest, oral_automatisms, other_motor_symptoms, other_motor_symptoms_desc: Criping his left hand, postictal_amnesia: -, postictal_perceptive_aphasia, postictal_headache, postictal_todds_paresis	CP	awake	cryptogenic	temporal	left	42	36	male	1
750	surfPA_pat_1307003_2_id_13070010103_29513.mat	1307003	2	2010-07-27 18:57:00	2010-07-27 18:58:00	68.8	68.8	12.9	43	rhythmic theta waves	P8,TP10,P4	other_subjective_symptoms, other_motor_symptoms_desc: 0, no_ictal_speech, postictal_amnesia: n, postictal_headache, postictal_todds_paresis	SP	awake	cryptogenic	temporal	right	25	15	male	1
751	surfPA_pat_1307003_3_id_13070010103_29611.mat	1307003	3	2010-07-29 12:31:00	2010-07-29 12:33:00	185.6	185.6	34.8	116	rhythmic theta waves	FT10,T10,TP10,F8,T8		SG	awake	cryptogenic	temporal	right	25	15	male	1
752	surfPA_pat_1307103_1_id_13071010103_28823.mat	1307103	1	2010-07-17 13:56:00	2010-07-17 13:57:00	67.2	67.2	12.6	42	low amplitude fast activity (lafa)	T7,P7,C3,Cz	other_subjective_symptoms, vocalisation, other_motor_symptoms, other_motor_symptoms_desc: moves a litle bit, postictal_amnesia: c, postictal_headache, postictal_todds_paresis	CP	awake	cryptogenic	temporal	left	37	19	female	1
753	surfPA_pat_1307103_2_id_13071010103_28871.mat	1307103	2	2010-07-18 13:11:00	2010-07-18 13:11:00	86.4	86.4	16.2	54	low amplitude fast activity (lafa)	F3,C3,FT9,T9,TP9,T10,TP10	behavioral_arrest, head_version, other_motor_symptoms, other_motor_symptoms_desc: flex his neck, rub his face, postictal_amnesia: c, postictal_headache, postictal_todds_paresis	CP	awake	cryptogenic	temporal	left	37	19	female	1
754	surfPA_pat_1307103_3_id_13071010103_28955.mat	1307103	3	2010-07-20 11:39:00	2010-07-20 11:40:00	89.6	89.6	16.8	56	low amplitude fast activity (lafa)	T7,P7	behavioral_arrest, body_version, other_motor_symptoms_desc: 0, postictal_amnesia: c, postictal_headache, postictal_todds_paresis	CP	sleep stage I	cryptogenic	temporal	left	37	19	female	1
755	surfPA_pat_1307103_4_id_13071010103_28967.mat	1307103	4	2010-07-20 18:08:00	2010-07-20 18:09:00	27.2	27.2	5.1	17	low amplitude fast activity (lafa)	F3,C3,T7,P7	other_subjective_symptoms, other_motor_symptoms, other_motor_symptoms_desc: minimal manipulation of objects, postictal_amnesia: c, postictal_headache, postictal_todds_paresis	CP	awake	cryptogenic	temporal	left	37	19	female	1
756	surfPA_pat_1307103_5_id_13071010103_28967.mat	1307103	5	2010-07-20 20:50:00	2010-07-20 20:51:00	38.4	38.4	7.2	24	rhythmic sharp waves	F7,T7,P7,FT9,T9,TP9	other_subjective_symptoms, manual_automatisms: undecidable, other_motor_symptoms, other_motor_symptoms_desc: turns away from TV. some manual automatism, postictal_amnesia: c, postictal_headache, postictal_todds_paresis	CP	awake	cryptogenic	temporal	left	37	19	female	1
757	surfPA_pat_1307103_6_id_13071010103_28967.mat	1307103	6	2010-07-20 21:11:00	2010-07-20 21:12:00	94.4	94.4	17.7	59	rhythmic sharp waves	F7,T7,P7,FT9,T9,TP9	oral_automatisms, manual_automatisms: undecidable, vocalisation, other_motor_symptoms_desc: 0, postictal_amnesia: c, postictal_headache, postictal_todds_paresis	CP	awake	cryptogenic	temporal	left	37	19	female	1
758	surfPA_pat_1307103_7_id_13071010203_29262.mat	1307103	7	2010-07-25 08:48:00	2010-07-25 08:49:00	75.2	75.2	14.1	47	rhythmic sharp waves	F7,T7,P7,FT9,T9,TP9,F3,C3		CP	awake	cryptogenic	temporal	left	37	19	female	1
759	surfPA_pat_1307103_8_id_13071010203_29275.mat	1307103	8	2010-07-25 16:42:00	2010-07-25 16:44:00	134.4	134.4	25.2	84	rhythmic theta waves	F3,C3,F7,T7,P7,FT9,T9,TP9	other_subjective_symptoms, behavioral_arrest, manual_automatisms: right, vocalisation, other_motor_symptoms, other_motor_symptoms_desc: some manual automatism of right hand, postictal_amnesia: c, postictal_headache, postictal_todds_paresis	CP	awake	cryptogenic	temporal	left	37	19	female	1
760	surfPA_pat_1307103_9_id_13071010203_29507.mat	1307103	9	2010-07-27 18:53:00	2010-07-27 18:54:00	102.4	102.4	19.2	64	rhythmic theta waves	F3,C3,F7,T7,P7,FT9,T9,TP9	behavioral_arrest, vocalisation, other_motor_symptoms, other_motor_symptoms_desc: Some manual automatism, bilateral???, postictal_amnesia: c, postictal_headache, postictal_todds_paresis	CP	awake	cryptogenic	temporal	left	37	19	female	1
761	surfPA_pat_1307103_10_id_13071010203_29566.mat	1307103	10	2010-07-28 17:11:00	2010-07-28 17:12:00	91.2	91.2	17.1	57	low amplitude fast activity (lafa)	F7,T7,P7,F3,C3	other_subjective_symptoms, manual_automatisms: undecidable, other_motor_symptoms, other_motor_symptoms_desc: touch his face. Some manual automatism bilateral??, postictal_amnesia: c, postictal_headache, postictal_todds_paresis	CP	awake	cryptogenic	temporal	left	37	19	female	1
762	surfPA_pat_1307403_1_id_13074010103_33829.mat	1307403	1	2010-10-23 14:52:00	2010-10-23 14:54:00	171.2	171.2	32.1	107	low amplitude fast activity (lafa)	FT9,T9,TP9,ECG1,T7	other_subjective_symptoms, oral_automatisms, manual_automatisms: right, dystonic_posturing, head_version, other_motor_symptoms, other_motor_symptoms_desc: Possible motor deficit of left upper limb, tachycardia, postictal_amnesia: c, postictal_headache, postictal_todds_paresis, commentary: Last part of fit is out of the field of camera	CP	awake	hippocampal sclerosis	temporal	left	19	8	male	1
763	surfPA_pat_1307403_2_id_13074010103_33956.mat	1307403	2	2010-10-25 15:03:00	2010-10-25 15:04:00	118.4	118.4	22.2	74	repetitive spiking	FT10,T10,TP10,F8,T8,F7,T7,P7,FT9,T9,TP9		CP	awake	hippocampal sclerosis	temporal	left	19	8	male	1
764	surfPA_pat_1307403_3_id_13074010103_34807.mat	1307403	3	2010-10-28 11:09:00	2010-10-28 11:11:00	116.8	116.8	21.9	73	rhythmic theta waves	F7,T7,P7,FT9,T9,TP9	other_subjective_symptoms, oral_automatisms, dystonic_posturing, eye_version, head_version, other_motor_symptoms_desc: 0, negative_myoclonus, postictal_amnesia: c, postictal_headache, postictal_todds_paresis	CP	awake	hippocampal sclerosis	temporal	left	19	8	male	1
765	surfPA_pat_1307403_4_id_13074010103_34867.mat	1307403	4	2010-10-28 16:59:00	2010-10-28 17:01:00	201.6	201.6	37.8	126	rhythmic theta waves	F7,T7,P7,FT9,T9,TP9,FT10,T10,TP10	other_subjective_symptoms, oral_automatisms, manual_automatisms: right, dystonic_posturing, other_motor_symptoms, other_motor_symptoms_desc: Motor deficit of left side, negative_myoclonus, flush, postictal_amnesia: c, postictal_headache, postictal_todds_paresis, commentary: out of the field od camera the rest of fit	CP	awake	hippocampal sclerosis	temporal	left	19	8	male	1
766	surfPA_pat_1307403_5_id_13074010103_35146.mat	1307403	5	2010-10-29 16:51:00	2010-10-29 16:54:00	256	256	48	160	low amplitude fast activity (lafa)	F7,T7,P7,FT9,T9,TP9	other_subjective_symptoms, oral_automatisms, manual_automatisms: right, dystonic_posturing, other_motor_symptoms, other_motor_symptoms_desc: Motor deficit of left side, negative_myoclonus, flush, other_vegetative_symptoms_desc: 0, postictal_amnesia: c, postictal_headache, postictal_todds_paresis	CP	awake	hippocampal sclerosis	temporal	left	19	8	male	1
767	surfPA_pat_1307403_6_id_13074010103_35451.mat	1307403	6	2010-11-02 14:09:00	2010-11-02 14:11:00	155.2	155.2	29.1	97	rhythmic theta waves	F7,T7,FT9,T9,TP9	other_subjective_symptoms, oral_automatisms, manual_automatisms: right, dystonic_posturing, head_version, other_motor_symptoms, other_motor_symptoms_desc: Motor deficit of left side, negative_myoclonus, tachycardia, postictal_amnesia: c, postictal_headache, postictal_todds_paresis, commentary: Myradasis	CP	awake	hippocampal sclerosis	temporal	left	19	8	male	1
768	surfPA_pat_1307503_1_id_13075010103_33404.mat	1307503	1	2010-10-18 14:46:00	2010-10-18 14:46:00	43.2	43.2	8.1	27	low amplitude fast activity (lafa)	Fp2,F4,C4,F8,Cz		SP	awake	cryptogenic	hemisphere	right	24	6	female	1
769	surfPA_pat_1307503_2_id_13075010103_33420.mat	1307503	2	2010-10-18 17:26:00	2010-10-18 17:26:00	56	56	10.5	35	amplitude depression	C4	other_subjective_symptoms, dystonic_posturing, clonic_movements, head_version, other_motor_symptoms, other_motor_symptoms_desc: Contraction of right arm, postictal_amnesia: -, postictal_headache, postictal_todds_paresis, commentary: post ictal tapping of right hand. The is a rapid post ictal returning to normal state	SP	awake	cryptogenic	hemisphere	right	24	6	female	1
770	surfPA_pat_1307503_3_id_13075010103_33420.mat	1307503	3	2010-10-18 19:01:00	2010-10-18 19:01:00	33.6	33.6	6.3	21	low amplitude fast activity (lafa)	F4,C4,Cz,Pz	tonic_posturing: bilateral, dystonic_posturing, head_version, other_motor_symptoms, other_motor_symptoms_desc: unfolds her legs, tachycardia, postictal_amnesia: -, postictal_headache, postictal_todds_paresis	SP	awake	cryptogenic	hemisphere	right	24	6	female	1
771	surfPA_pat_1307503_4_id_13075010103_33420.mat	1307503	4	2010-10-18 21:02:00	2010-10-18 21:03:00	36.8	36.8	6.9	23	low amplitude fast activity (lafa)	C4	other_subjective_symptoms, tonic_posturing: bilateral, dystonic_posturing, head_version, other_motor_symptoms_desc: 0, tachycardia, postictal_amnesia: -, postictal_headache, postictal_todds_paresis	SP	awake	cryptogenic	hemisphere	right	24	6	female	1
772	surfPA_pat_1307503_5_id_13075010103_33435.mat	1307503	5	2010-10-18 22:35:00	2010-10-18 22:36:00	43.2	43.2	8.1	27	low amplitude fast activity (lafa)	F4,C4,Fz,Cz		UC	sleep stage II	cryptogenic	hemisphere	right	24	6	female	1
773	surfPA_pat_1307503_6_id_13075010103_33435.mat	1307503	6	2010-10-18 23:31:00	2010-10-18 23:32:00	54.4	54.4	10.2	34	low amplitude fast activity (lafa)	F4,C4,Fz,Cz	other_subjective_symptoms, dystonic_posturing, other_motor_symptoms, other_motor_symptoms_desc: left arm apart or remote from the bady, tachycardia, postictal_amnesia: -, postictal_headache, postictal_todds_paresis, commentary: seizure during sleep	UC	sleep stage II	cryptogenic	hemisphere	right	24	6	female	1
774	surfPA_pat_1307503_7_id_13075010103_33435.mat	1307503	7	2010-10-19 00:33:00	2010-10-19 00:34:00	49.6	49.6	9.3	31	low amplitude fast activity (lafa)	F4,C4,Cz	other_subjective_symptoms, dystonic_posturing, other_motor_symptoms, other_motor_symptoms_desc: left arm is apart or remote form the bady, tachycardia, postictal_amnesia: -, postictal_headache, postictal_todds_paresis, commentary: seizure during sleep	UC	sleep stage II	cryptogenic	hemisphere	right	24	6	female	1
775	surfPA_pat_1307503_8_id_13075010103_33447.mat	1307503	8	2010-10-19 02:35:00	2010-10-19 02:35:00	51.2	51.2	9.6	32	low amplitude fast activity (lafa)	F4,C4	other_subjective_symptoms, dystonic_posturing, other_motor_symptoms, other_motor_symptoms_desc: left arm is apart from the bady, extrasystoles, postictal_amnesia: -, postictal_headache, postictal_todds_paresis	UC	sleep stage II	cryptogenic	hemisphere	right	24	6	female	1
776	surfPA_pat_1307503_9_id_13075010103_33447.mat	1307503	9	2010-10-19 03:56:00	2010-10-19 03:56:00	35.2	35.2	6.6	22	low amplitude fast activity (lafa)	F4,C4,Fz,Cz	dystonic_posturing, other_motor_symptoms, other_motor_symptoms_desc: left arm is apart from the bady, postictal_amnesia: -, postictal_headache, postictal_todds_paresis	UC	sleep stage II	cryptogenic	hemisphere	right	24	6	female	1
777	surfPA_pat_1307503_10_id_13075010103_33447.mat	1307503	10	2010-10-19 05:01:00	2010-10-19 05:01:00	40	40	7.5	25	low amplitude fast activity (lafa)	Cz,C4		UC	sleep stage II	cryptogenic	hemisphere	right	24	6	female	1
778	surfPA_pat_1307503_11_id_13075010103_33447.mat	1307503	11	2010-10-19 06:04:00	2010-10-19 06:04:00	48	48	9	30	low amplitude fast activity (lafa)	Cz		UC	sleep stage II	cryptogenic	hemisphere	right	24	6	female	1
779	surfPA_pat_1307503_12_id_13075010103_33592.mat	1307503	12	2010-10-19 17:30:00	2010-10-19 17:30:00	33.6	33.6	6.3	21	low amplitude fast activity (lafa)	F4,C4		SP	awake	cryptogenic	hemisphere	right	24	6	female	1
780	surfPA_pat_1307503_13_id_13075010103_33598.mat	1307503	13	2010-10-19 22:07:00	2010-10-19 22:08:00	28.8	28.8	5.4	18	low amplitude fast activity (lafa)	C4		SP	awake	cryptogenic	hemisphere	right	24	6	female	1
781	surfPA_pat_1307503_14_id_13075010103_33598.mat	1307503	14	2010-10-20 01:29:00	2010-10-20 01:30:00	44.8	44.8	8.4	28	low amplitude fast activity (lafa)	C4,Cz	other_subjective_symptoms, dystonic_posturing, head_version, other_motor_symptoms, other_motor_symptoms_desc: Elevation of right dystonic arm, tachycardia, postictal_amnesia: -, postictal_headache, postictal_todds_paresis, commentary: Seizure during sleep	UC	sleep stage II	cryptogenic	hemisphere	right	24	6	female	1
782	surfPA_pat_1307503_15_id_13075010103_33604.mat	1307503	15	2010-10-20 02:54:00	2010-10-20 02:55:00	43.2	43.2	8.1	27	low amplitude fast activity (lafa)	Cz,C4		UC	sleep stage II	cryptogenic	hemisphere	right	24	6	female	1
783	surfPA_pat_1307503_16_id_13075010103_33604.mat	1307503	16	2010-10-20 04:33:00	2010-10-20 04:33:00	46.4	46.4	8.7	29	low amplitude fast activity (lafa)	C4,Cz		UC	sleep stage II	cryptogenic	hemisphere	right	24	6	female	1
784	surfPA_pat_1307503_17_id_13075010103_33604.mat	1307503	17	2010-10-20 05:48:00	2010-10-20 05:49:00	41.6	41.6	7.8	26	low amplitude fast activity (lafa)	Cz,C4	other_subjective_symptoms, dystonic_posturing, head_version, other_motor_symptoms, tachycardia, postictal_amnesia: -, postictal_headache, postictal_todds_paresis, commentary: During sleep and ECG shows artefact	UC	sleep stage II	cryptogenic	hemisphere	right	24	6	female	1
785	surfPA_pat_1307803_1_id_13078010103_36433.mat	1307803	1	2010-11-14 08:50:00	2010-11-14 08:51:00	78.4	78.4	14.7	49	rhythmic sharp waves	FT9,T9,TP9,F7,T7	other_subjective_symptoms, manual_automatisms: bilateral, body_version, other_motor_symptoms, other_motor_symptoms_desc: automatism in form of swaying of trunk and head, tachycardia, ictal_stereotypic_speech, postictal_amnesia: -, postictal_headache, postictal_todds_paresis, postictal_nose_rubbing	CP	awake	Left temporal cyst	temporal	left	19	16	male	1
786	surfPA_pat_1307803_2_id_13078010103_36454.mat	1307803	2	2010-11-14 13:33:00	2010-11-14 13:34:00	88	88	16.5	55	rhythmic delta waves	F7,T7,P7,FT9,T9,TP9		CP	awake	Left temporal cyst	temporal	left	19	16	male	1
787	surfPA_pat_1307803_3_id_13078010103_37668.mat	1307803	3	2010-11-23 06:35:00	2010-11-23 06:36:00	142.4	142.4	26.7	89	rhythmic delta waves	F7,T7,P7,FT9,T9,TP9		SG	sleep stage I	Left temporal cyst	temporal	left	19	16	male	1
788	surfPA_pat_1307803_4_id_13078010103_38670.mat	1307803	4	2010-11-30 09:29:00	2010-11-30 09:30:00	131.2	131.2	24.6	82	rhythmic delta waves	F7,T7,P7,FT9,T9,TP9,FT10,T10,F8		CP	awake	Left temporal cyst	temporal	left	19	16	male	1
789	surfPA_pat_1308403_1_id_13084010103_32403.mat	1308403	1	2010-10-04 19:09:00	2010-10-04 19:12:00	212.8	212.8	39.9	133	rhythmic theta waves	FT10,T10,TP10,F8,T8	behavioral_arrest, other_motor_symptoms_desc: 0, postictal_amnesia: n, postictal_headache, postictal_todds_paresis	SP	awake	tumor	temporal	bilateral	18	16	male	1
790	surfPA_pat_1308403_2_id_13084010103_32689.mat	1308403	2	2010-10-07 19:15:00	2010-10-07 19:16:00	35.2	35.2	6.6	22	rhythmic theta waves	early:	other_subjective_symptoms, behavioral_arrest, other_motor_symptoms_desc: 0, postictal_amnesia: p, postictal_headache, postictal_todds_paresis	CP	awake	tumor	temporal	bilateral	18	16	male	1
791	surfPA_pat_1308403_3_id_13084010103_32732.mat	1308403	3	2010-10-08 09:23:00	2010-10-08 09:25:00	180.8	180.8	33.9	113	rhythmic theta waves	T8,P8	behavioral_arrest, head_version, other_motor_symptoms, other_motor_symptoms_desc: rubbing his eyes and his forehead by his left hand, postictal_amnesia: p, postictal_headache, postictal_todds_paresis	CP	awake	tumor	temporal	bilateral	18	16	male	1
792	surfPA_pat_1308503_1_id_13085010103_32448.mat	1308503	1	2010-10-05 04:13:00	2010-10-05 04:16:00	321.6	321.6	60.3	201	rhythmic sharp waves	P7,O1	other_subjective_symptoms, oral_automatisms, other_motor_symptoms, other_motor_symptoms_desc: Rubbing his face by left hand. Automatism in form of hyperventilation., tachycardia, postictal_amnesia: -, postictal_headache, postictal_todds_paresis	CP	sleep stage II	cryptogenic	temporal	left	19	16	male	1
793	surfPA_pat_1308503_2_id_13085010103_32472.mat	1308503	2	2010-10-05 09:35:00	2010-10-05 09:37:00	198.4	198.4	37.2	124	low amplitude fast activity (lafa)	P7	other_subjective_symptoms, clonic_movements, head_version, other_motor_symptoms_desc: 0, postictal_amnesia: -, postictal_headache, postictal_todds_paresis, commentary: Begining is out of field of camera	CP	awake	cryptogenic	temporal	left	19	16	male	1
794	surfPA_pat_1308503_3_id_13085010103_32513.mat	1308503	3	2010-10-05 20:40:00	2010-10-05 20:42:00	148.8	148.8	27.9	93	low amplitude fast activity (lafa)	P7		UC	awake	cryptogenic	temporal	left	19	16	male	1
795	surfPA_pat_1308503_4_id_13085010103_32551.mat	1308503	4	2010-10-06 06:11:00	2010-10-06 06:13:00	193.6	193.6	36.3	121	low amplitude fast activity (lafa)	F7,T7,P7,FT9,T9,TP9,ECG1,O1	other_subjective_symptoms, clonic_movements, head_version, other_motor_symptoms, other_motor_symptoms_desc: Wake up and hyperventilate, tachycardia, postictal_amnesia: -, postictal_headache, postictal_todds_paresis	CP	sleep stage II	cryptogenic	temporal	left	19	16	male	1
796	surfPA_pat_1308503_5_id_13085010103_32567.mat	1308503	5	2010-10-06 09:08:00	2010-10-06 09:10:00	192	192	36	120	low amplitude fast activity (lafa)	P7	behavioral_arrest, staring, oral_automatisms, clonic_movements, head_version, other_motor_symptoms, other_motor_symptoms_desc: Rubbing his nose with left hand. Geranlised tonic clonic convulsion, postictal_amnesia: -, postictal_headache, postictal_todds_paresis	SG	awake	cryptogenic	temporal	left	19	16	male	1
797	surfPA_pat_1308603_1_id_13086010103_33204.mat	1308603	1	2010-10-15 04:01:00	2010-10-15 04:03:00	163.2	163.2	30.6	102	rhythmic theta waves	FT10,T10,TP10,F8,T8	other_subjective_symptoms, manual_automatisms: left, dystonic_posturing, head_version, other_motor_symptoms, other_motor_symptoms_desc: force respiration. Moving his left arm, asystoly, bradycardia, other_vegetative_symptoms_desc: 0, postictal_amnesia: -, postictal_headache, postictal_todds_paresis	UC	sleep stage I	cryptogenic	temporal	right	35	1	male	1
798	surfPA_pat_1308603_2_id_13086010103_33258.mat	1308603	2	2010-10-15 09:45:00	2010-10-15 09:48:00	286.4	286.4	53.7	179	rhythmic theta waves	FT10,T10,TP10,F8,T8,FT9,T9,TP9	other_subjective_symptoms, manual_automatisms: left, eye_version, head_version, vocalisation, other_motor_symptoms, other_motor_symptoms_desc: Put his head down., asystoly, bradycardia, postictal_amnesia: p, postictal_psychic_alterations, postictal_headache, postictal_todds_paresis, commentary: Pupils dilated. Had asystole with syncopal manifestations (fall with jerking)	CP	awake	cryptogenic	temporal	right	35	1	male	1
799	surfPA_pat_1308603_3_id_13086010103_33277.mat	1308603	3	2010-10-15 16:13:00	2010-10-15 16:18:00	545.6	545.6	102.3	341	rhythmic theta waves	FT10,T10,TP10,F8,T8		CP	awake	cryptogenic	temporal	right	35	1	male	1
800	surfPA_pat_1308603_4_id_13086010103_33372.mat	1308603	4	2010-10-18 09:21:00	2010-10-18 09:23:00	232	232	43.5	145	amplitude depression	FT10,T10,TP10,T8	psychic, other_subjective_symptoms, behavioral_arrest, manual_automatisms: left, other_motor_symptoms_desc: 0, postictal_amnesia: p, postictal_headache, postictal_todds_paresis	CP	awake	cryptogenic	temporal	right	35	1	male	1
801	surfPA_pat_1309803_1_id_13098010103_36957.mat	1309803	1	2010-11-18 18:37:00	2010-11-18 18:39:00	185.6	185.6	34.8	116	rhythmic theta waves	O1,T7	other_subjective_symptoms, behavioral_arrest, oral_automatisms, dystonic_posturing, clonic_movements, vocalisation, other_motor_symptoms, other_motor_symptoms_desc: Rubbing his nose with both hands, tachycardia, other_vegetative_symptoms, other_vegetative_symptoms_desc: Hyperventilation, postictal_amnesia: -, postictal_headache, postictal_todds_paresis, commentary: Possible ictal right side negle…	CP	awake	cryptogenic	temporal	left	19	16	male	1
802	surfPA_pat_1309803_2_id_13098010103_37874.mat	1309803	2	2010-11-23 19:25:00	2010-11-23 19:28:00	278.4	278.4	52.2	174	low amplitude fast activity (lafa)	T7	behavioral_arrest, oral_automatisms, clonic_movements, eye_version, head_version, vocalisation, other_motor_symptoms, other_motor_symptoms_desc: Generalised tonic clonic convulsion, tachycardia, other_vegetative_symptoms, other_vegetative_symptoms_desc: Hyperventilation, postictal_amnesia: -	SG	awake	cryptogenic	temporal	left	19	16	male	1
803	surfPA_pat_1309803_3_id_13098010103_37895.mat	1309803	3	2010-11-24 04:38:00	2010-11-24 04:38:00	81.6	81.6	15.3	51	low amplitude fast activity (lafa)	F7,T7,P7,FT9,T9,TP9	behavioral_arrest, manual_automatisms: bilateral, other_motor_symptoms, other_motor_symptoms_desc: Discret movements of head and hands, tachycardia, extrasystoles, other_vegetative_symptoms, other_vegetative_symptoms_desc: Hyperventilation, postictal_amnesia: -, postictal_headache, postictal_todds_paresis	CP	sleep stage III/IV	cryptogenic	temporal	left	19	16	male	1
804	surfPA_pat_1309803_4_id_13098010103_37912.mat	1309803	4	2010-11-24 07:29:00	2010-11-24 07:31:00	172.8	172.8	32.4	108	low amplitude fast activity (lafa)	P7		UC	sleep stage II	cryptogenic	temporal	left	19	16	male	1
805	surfPA_pat_1309803_5_id_13098010103_38141.mat	1309803	5	2010-11-25 01:40:00	2010-11-25 01:42:00	219.2	219.2	41.1	137	low amplitude fast activity (lafa)	P7	other_subjective_symptoms, other_motor_symptoms, other_motor_symptoms_desc: wake up from sleep and adjust himself in the bed, tachycardia, extrasystoles, other_vegetative_symptoms, other_vegetative_symptoms_desc: Hyperventilation, postictal_amnesia: -, postictal_headache, postictal_todds_paresis	UC	sleep stage III/IV	cryptogenic	temporal	left	19	16	male	1
806	surfPA_pat_1309803_6_id_13098010103_38167.mat	1309803	6	2010-11-25 12:15:00	2010-11-25 12:18:00	260.8	260.8	48.9	163	low amplitude fast activity (lafa)	O1,P7		SG	sleep stage III/IV	cryptogenic	temporal	left	19	16	male	1
807	surfPA_pat_1310803_1_id_13108010103_50247.mat	1310803	1	2011-03-17 16:55:00	2011-03-17 16:56:00	110.4	110.4	20.7	69	rhythmic theta waves	T7	epigastric, visual, oral_automatisms, hypermotor_movements, head_version, tachycardia, postictal_amnesia: c, postictal_headache, postictal_todds_paresis, commentary: Sniffing during fit	CP	unclear	trauma	temporal	left	38	27	female	1
808	surfPA_pat_1310803_2_id_13108010103_50535.mat	1310803	2	2011-03-21 04:06:00	2011-03-21 04:07:00	110.4	110.4	20.7	69	rhythmic theta waves	FT9,T9,TP9,T7	epigastric, visual, oral_automatisms, head_version, other_motor_symptoms, other_motor_symptoms_desc: Moves his right hand, no_ictal_speech, postictal_amnesia: c, postictal_headache, postictal_todds_paresis, postictal_nose_rubbing, commentary: Sniffing during seizure	CP	unclear	trauma	temporal	left	38	27	female	1
809	surfPA_pat_1310803_3_id_13108010103_50615.mat	1310803	3	2011-03-22 07:50:00	2011-03-22 07:51:00	107.2	107.2	20.1	67	rhythmic theta waves	FT9,T9,TP9,T7	tachycardia, commentary: Sniffing during fit and the patient is out of field of camera	CP	awake	trauma	temporal	left	38	27	female	1
810	surfPA_pat_1310803_4_id_13108010103_50912.mat	1310803	4	2011-03-23 06:39:00	2011-03-23 06:40:00	112	112	21	70	rhythmic theta waves	FT9,T9,TP9,T7	epigastric, visual, oral_automatisms, head_version, other_motor_symptoms, other_motor_symptoms_desc: open his eyes, postictal_amnesia: c, postictal_headache, postictal_todds_paresis, commentary: Sniffing during seizure	CP	awake	trauma	temporal	left	38	27	female	1
811	surfPA_pat_1311003_1_id_13110010103_51574.mat	1311003	1	2011-03-31 09:54:00	2011-03-31 09:55:00	32	32	6	20	rhythmic theta waves	F7,T7,FT9,T9,TP9	postictal_amnesia: -, commentary: out of the field of camera. ECG is artifacted	UC	awake	hippocampal sclerosis	temporal	left	57	3	female	1
812	surfPA_pat_1311003_2_id_13110010103_51600.mat	1311003	2	2011-03-31 17:45:00	2011-03-31 17:46:00	96	96	18	60	rhythmic theta waves	F7,T7,FT9,T9,TP9		UC	awake	hippocampal sclerosis	temporal	left	57	3	female	1
813	surfPA_pat_1311003_3_id_13110010103_51811.mat	1311003	3	2011-04-03 18:53:00	2011-04-03 18:53:00	46.4	46.4	8.7	29	rhythmic theta waves	FT9,T9,TP9,F7,T7	other_subjective_symptoms, oral_automatisms, manual_automatisms: right, other_motor_symptoms, other_motor_symptoms_desc: Hold a paper with left hand and keep it., other_vegetative_symptoms_desc: 0, postictal_amnesia: -, postictal_headache, postictal_todds_paresis, commentary: exploratory attitude during seizure	UC	awake	hippocampal sclerosis	temporal	left	57	3	female	1
814	surfPA_pat_1312603_1_id_13126010103_9404.mat	1312603	1	2010-01-07 03:13:00	2010-01-07 03:15:00	163.2	163.2	30.6	102	rhythmic delta waves	P8,Fp2,F4,F8,T8	behavioral_arrest, oral_automatisms, manual_automatisms: bilateral, vocalisation, other_motor_symptoms, other_motor_symptoms_desc: moves slightly his buttock, postictal_amnesia: -, postictal_headache, postictal_todds_paresis	CP	awake	cryptogenic	hemisphere	right	22	12	female	1
815	surfPA_pat_1312603_2_id_13126010103_9404.mat	1312603	2	2010-01-07 05:49:00	2010-01-07 05:51:00	220.8	220.8	41.4	138	rhythmic delta waves	Fp1,F3,Fp2,F4,F8,T8		SG	awake	cryptogenic	hemisphere	right	22	12	female	1
816	surfPA_pat_1312603_3_id_13126010103_9410.mat	1312603	3	2010-01-07 07:30:00	2010-01-07 07:32:00	235.2	235.2	44.1	147	rhythmic delta waves	Fp2,F4,Fpz,Fp1		SG	awake	cryptogenic	hemisphere	right	22	12	female	1
817	surfPA_pat_1312603_4_id_13126010103_9424.mat	1312603	4	2010-01-07 12:08:00	2010-01-07 12:11:00	270.4	270.4	50.7	169	rhythmic sharp waves	Fp1,F3,F4,C4,P7		SG	awake	cryptogenic	hemisphere	right	22	12	female	1
818	surfPA_pat_1312703_1_id_13127010103_9214.mat	1312703	1	2010-01-04 21:58:00	2010-01-04 21:59:00	36.8	36.8	6.9	23	rhythmic delta waves	FT9,T9,TP9,F7,T7		UC	sleep stage II	hippocampal sclerosis	temporal	right	54	11	female	1
819	surfPA_pat_1312703_2_id_13127010103_9214.mat	1312703	2	2010-01-04 22:27:00	2010-01-04 22:27:00	25.6	25.6	4.8	16	rhythmic delta waves	F7,T7,FT9,T9,TP9	other_subjective_symptoms, manual_automatisms: right, other_motor_symptoms_desc: 0, postictal_amnesia: -, postictal_headache, postictal_todds_paresis	UC	sleep stage II	hippocampal sclerosis	temporal	right	54	11	female	1
820	surfPA_pat_1312703_3_id_13127010103_9320.mat	1312703	3	2010-01-06 00:02:00	2010-01-06 00:02:00	57.6	57.6	10.8	36	amplitude depression	FT9,T9,TP9	other_subjective_symptoms, behavioral_arrest, manual_automatisms: right, other_motor_symptoms, other_motor_symptoms_desc: Moves his lower limbs and truns in bed, postictal_amnesia: -, postictal_headache, postictal_todds_paresis, commentary: 0	UC	sleep stage II	hippocampal sclerosis	temporal	right	54	11	female	1
821	surfPA_pat_1312703_4_id_13127010103_9339.mat	1312703	4	2010-01-06 03:56:00	2010-01-06 03:57:00	75.2	75.2	14.1	47	amplitude depression	F7,T7,FT9,T9,TP9	other_subjective_symptoms, behavioral_arrest, other_motor_symptoms, other_motor_symptoms_desc: move his two hand, postictal_amnesia: -, postictal_headache, postictal_todds_paresis	UC	sleep stage II	hippocampal sclerosis	temporal	right	54	11	female	1
822	surfPA_pat_1312703_5_id_13127010103_9339.mat	1312703	5	2010-01-06 07:12:00	2010-01-06 07:14:00	204.8	204.8	38.4	128	amplitude depression	FT10,T10,FT9,T9		UC	sleep stage II	hippocampal sclerosis	temporal	right	54	11	female	1
823	surfPA_pat_1312703_6_id_13127010103_9397.mat	1312703	6	2010-01-07 00:32:00	2010-01-07 00:33:00	65.6	65.6	12.3	41	amplitude depression	F7,T7,P7,FT9,T9,TP9	behavioral_arrest, other_motor_symptoms, other_motor_symptoms_desc: moves his left arm, postictal_amnesia: -, postictal_headache, postictal_todds_paresis	UC	sleep stage II	hippocampal sclerosis	temporal	right	54	11	female	1
824	surfPA_pat_1312803_1_id_13128010103_7135.mat	1312803	1	2009-12-05 03:03:00	2009-12-05 03:04:00	49.6	49.6	9.3	31	rhythmic sharp waves	FT9,T9,TP9,F7,T7	staring, vocalisation, other_motor_symptoms_desc: 0, tachycardia, other_vegetative_symptoms_desc: 0, no_ictal_speech, postictal_amnesia: c, postictal_headache, postictal_todds_paresis	CP	sleep stage III/IV	vascular hypoxia	temporal	left	35	10	male	1
825	surfPA_pat_1312803_2_id_13128010103_7638.mat	1312803	2	2009-12-10 19:10:00	2009-12-10 19:12:00	160	160	30	100	low amplitude fast activity (lafa)	F7,T7,P7	other_subjective_symptoms, behavioral_arrest, oral_automatisms, dystonic_posturing, hypomotor, clonic_movements, vocalisation, other_motor_symptoms, other_motor_symptoms_desc: blowing, other_vegetative_symptoms_desc: 0, no_ictal_speech, postictal_amnesia: c, postictal_headache, postictal_todds_paresis	UC	awake	vascular hypoxia	temporal	left	35	10	male	1
826	surfPA_pat_1312803_3_id_13128010103_7697.mat	1312803	3	2009-12-11 08:07:00	2009-12-11 08:07:00	81.6	81.6	15.3	51	low amplitude fast activity (lafa)	O1	other_subjective_symptoms, staring, oral_automatisms, clonic_movements, vocalisation, other_motor_symptoms, other_motor_symptoms_desc: blowing, other_vegetative_symptoms_desc: 0, no_ictal_speech, postictal_amnesia: c, postictal_headache, postictal_todds_paresis	SP	unclear	vascular hypoxia	temporal	left	35	10	male	1
827	surfPA_pat_1312903_1_id_13129010103_6573.mat	1312903	1	2009-11-28 02:58:00	2009-11-28 02:59:00	102.4	102.4	19.2	64	rhythmic alpha waves	F7,Fp1,F3	other_subjective_symptoms, oral_automatisms, dystonic_posturing, head_version, vocalisation, other_motor_symptoms_desc: 0, other_vegetative_symptoms_desc: 0, no_ictal_speech, postictal_amnesia: c, postictal_headache, postictal_todds_paresis	CP	sleep stage II	cortical dysplasia	frontal	left	19	5	female	1
828	surfPA_pat_1312903_2_id_13129010103_6573.mat	1312903	2	2009-11-28 04:49:00	2009-11-28 04:50:00	156.8	156.8	29.4	98	rhythmic theta waves	F3,F7,T7	other_subjective_symptoms, behavioral_arrest, oral_automatisms, manual_automatisms: right, vocalisation, other_motor_symptoms_desc: 0, other_vegetative_symptoms_desc: 0, no_ictal_speech, postictal_amnesia: c, postictal_headache, postictal_todds_paresis	CP	sleep stage I	cortical dysplasia	frontal	left	19	5	female	1
829	surfPA_pat_1312903_3_id_13129010103_6586.mat	1312903	3	2009-11-28 09:28:00	2009-11-28 09:29:00	105.6	105.6	19.8	66	rhythmic theta waves	Fpz,T9,Fp1,F3,F7,T7	other_subjective_symptoms, oral_automatisms, vocalisation, other_motor_symptoms_desc: 0, other_vegetative_symptoms_desc: 0, no_ictal_speech, postictal_amnesia: c, postictal_headache, postictal_todds_paresis, commentary: no video avalaible	CP	awake	cortical dysplasia	frontal	left	19	5	female	1
830	surfPA_pat_1312903_4_id_13129010103_7051.mat	1312903	4	2009-12-04 03:02:00	2009-12-04 03:04:00	120	120	22.5	75	rhythmic alpha waves	F3,F7	other_subjective_symptoms, oral_automatisms, manual_automatisms: right, dystonic_posturing, vocalisation, other_motor_symptoms_desc: 0, other_vegetative_symptoms_desc: 0, no_ictal_speech, postictal_amnesia: -, postictal_headache, postictal_todds_paresis	UC	sleep stage I	cortical dysplasia	frontal	left	19	5	female	1
831	surfPA_pat_1312903_5_id_13129010103_7206.mat	1312903	5	2009-12-06 03:37:00	2009-12-06 03:38:00	110.4	110.4	20.7	69	rhythmic theta waves	F7,T7,F3,C3	other_subjective_symptoms, oral_automatisms, dystonic_posturing, vocalisation, other_motor_symptoms_desc: 0, other_vegetative_symptoms_desc: 0, no_ictal_speech, postictal_amnesia: -, postictal_headache, postictal_todds_paresis	UC	sleep stage I	cortical dysplasia	frontal	left	19	5	female	1
832	surfPA_pat_1313003_1_id_13130010103_7086.mat	1313003	1	2009-12-04 11:04:00	2009-12-04 11:04:00	70.4	70.4	13.2	44	rhythmic theta waves	F7,T7,P7,FT9,T9	epigastric, other_subjective_symptoms, other_motor_symptoms_desc: 0, ictal_expressive_aphasia, postictal_amnesia: n, postictal_expressive_aphasia, postictal_headache, postictal_todds_paresis	SP	awake	hippocampal sclerosis	temporal	left	36	1	female	1
833	surfPA_pat_1313003_2_id_13130010103_7307.mat	1313003	2	2009-12-05 10:48:00	2009-12-05 10:49:00	35.2	35.2	6.6	22	rhythmic theta waves	T7,P7,FT9,T9	epigastric, psychic, other_subjective_symptoms, other_motor_symptoms_desc: 0, postictal_amnesia: n, postictal_headache, postictal_todds_paresis	SP	awake	hippocampal sclerosis	temporal	left	36	1	female	1
834	surfPA_pat_1313003_3_id_13130010103_7341.mat	1313003	3	2009-12-06 11:36:00	2009-12-06 11:37:00	97.6	97.6	18.3	61	rhythmic theta waves	FT10,T10,TP10,F8,FT9,T9,TP9,T7	other_subjective_symptoms, other_motor_symptoms, other_motor_symptoms_desc: facial grimacing, postictal_amnesia: n, postictal_headache, postictal_todds_paresis	SP	awake	hippocampal sclerosis	temporal	left	36	1	female	1
835	surfPA_pat_1313003_4_id_13130010103_7347.mat	1313003	4	2009-12-06 16:56:00	2009-12-06 16:57:00	62.4	62.4	11.7	39	rhythmic theta waves	F7,T7,P7,FT9,T9	epigastric, other_subjective_symptoms, postictal_amnesia: -, commentary: patient is out of the field of video	UC	awake	hippocampal sclerosis	temporal	left	36	1	female	1
836	surfPA_pat_1313003_5_id_13130010103_7749.mat	1313003	5	2009-12-12 04:00:00	2009-12-12 04:01:00	94.4	94.4	17.7	59	rhythmic theta waves	F7,T7,P7,FT9,T9	epigastric, other_motor_symptoms_desc: get up from sleep, commentary: seizure had happened during sleep with a little symptoms	UC	sleep stage II	hippocampal sclerosis	temporal	left	36	1	female	1
837	surfPA_pat_1313003_6_id_13130010103_7814.mat	1313003	6	2009-12-13 03:01:00	2009-12-13 03:02:00	102.4	102.4	19.2	64	rhythmic theta waves	FT10,T10,T8		UC	sleep stage I	hippocampal sclerosis	temporal	left	36	1	female	1
838	surfPA_pat_1313003_7_id_13130010103_7814.mat	1313003	7	2009-12-13 03:13:00	2009-12-13 03:14:00	132.8	132.8	24.9	83	rhythmic delta waves	FT10,T10,F8,T8		UC	sleep stage II	hippocampal sclerosis	temporal	left	36	1	female	1
839	surfPA_pat_1313003_8_id_13130010103_7853.mat	1313003	8	2009-12-13 22:26:00	2009-12-13 22:27:00	67.2	67.2	12.6	42	rhythmic theta waves	P7,FT9,T9	epigastric, other_subjective_symptoms, tachycardia, postictal_amnesia: -, postictal_headache, postictal_todds_paresis	UC	awake	hippocampal sclerosis	temporal	left	36	1	female	1
840	surfPA_pat_1313403_1_id_13134010103_8448.mat	1313403	1	2009-12-21 00:32:00	2009-12-21 00:34:00	248	248	46.5	155	low amplitude fast activity (lafa)	FT10,T10,TP10	other_subjective_symptoms, behavioral_arrest, staring, oral_automatisms, manual_automatisms: bilateral, hypomotor, vocalisation, other_motor_symptoms_desc: 0, tachycardia, other_vegetative_symptoms_desc: 0, ictal_stereotypic_speech, postictal_amnesia: c, postictal_headache, postictal_todds_paresis	CP	REM	hippocampal sclerosis	temporal	left	46	38	female	1
841	surfPA_pat_1313403_2_id_13134010103_8469.mat	1313403	2	2009-12-21 04:41:00	2009-12-21 04:43:00	192	192	36	120	low amplitude fast activity (lafa)	FT10,T10,TP10	other_subjective_symptoms, staring, oral_automatisms, grimacing, vocalisation, other_motor_symptoms_desc: 0, tachycardia, other_vegetative_symptoms_desc: 0, ictal_stereotypic_speech, postictal_amnesia: c, postictal_perceptive_aphasia, postictal_psychic_alterations, postictal_headache, postictal_todds_paresis, postictal_nose_rubbing	CP	REM	hippocampal sclerosis	temporal	left	46	38	female	1
842	surfPA_pat_1313403_3_id_13134010103_8469.mat	1313403	3	2009-12-21 06:59:00	2009-12-21 07:01:00	233.6	233.6	43.8	146	rhythmic theta waves	FT10,T10,TP10,F8,T8	epigastric, other_subjective_symptoms, behavioral_arrest, staring, oral_automatisms, manual_automatisms: right, grimacing, vocalisation, other_motor_symptoms_desc: 0, tachycardia, other_vegetative_symptoms_desc: 0, no_ictal_speech, postictal_amnesia: c, postictal_perceptive_aphasia, postictal_headache, postictal_todds_paresis, postictal_nose_rubbing	CP	awake	hippocampal sclerosis	temporal	left	46	38	female	1
843	surfPA_pat_1313403_4_id_13134010103_8531.mat	1313403	4	2009-12-21 22:58:00	2009-12-21 22:59:00	164.8	164.8	30.9	103	low amplitude fast activity (lafa)	FT10,T10,TP10	other_subjective_symptoms, behavioral_arrest, staring, manual_automatisms: left, grimacing, hypomotor, vocalisation, other_motor_symptoms_desc: 0, tachycardia, other_vegetative_symptoms_desc: 0, no_ictal_speech, postictal_amnesia: c, postictal_headache, postictal_todds_paresis, postictal_nose_rubbing	CP	sleep stage II	hippocampal sclerosis	temporal	left	46	38	female	1
844	surfPA_pat_1313403_5_id_13134010103_8543.mat	1313403	5	2009-12-22 03:08:00	2009-12-22 03:10:00	177.6	177.6	33.3	111	low amplitude fast activity (lafa)	FT10,T10,TP10	other_subjective_symptoms, behavioral_arrest, oral_automatisms, vocalisation, other_motor_symptoms_desc: 0, tachycardia, other_vegetative_symptoms_desc: 0, no_ictal_speech, postictal_amnesia: c, postictal_headache, postictal_todds_paresis, postictal_nose_rubbing	CP	sleep stage II	hippocampal sclerosis	temporal	left	46	38	female	1
845	surfPA_pat_1313903_1_id_13139010103_11949.mat	1313903	1	2010-02-03 16:11:00	2010-02-03 16:12:00	46.4	46.4	8.7	29	repetitive spiking	F8,T8,FT10,T10	other_subjective_symptoms, other_motor_symptoms_desc: 0, postictal_amnesia: n, postictal_headache, postictal_todds_paresis	SP	awake	cortical dysplasia	temporal	left	27	6	male	1
846	surfPA_pat_1313903_2_id_13139010103_12084.mat	1313903	2	2010-02-05 15:20:00	2010-02-05 15:21:00	41.6	41.6	7.8	26	low amplitude fast activity (lafa)	F8,T8,FT10,T10,F7,F3	other_subjective_symptoms, other_motor_symptoms_desc: 0, postictal_amnesia: n, postictal_headache, postictal_todds_paresis	SP	awake	cortical dysplasia	temporal	left	27	6	male	1
847	surfPA_pat_1313903_3_id_13139010103_12266.mat	1313903	3	2010-02-08 10:12:00	2010-02-08 10:12:00	48	48	9	30	rhythmic theta waves	F8,T8,FT10,T10		SP	awake	cortical dysplasia	temporal	left	27	6	male	1
848	surfPA_pat_1313903_4_id_13139010103_12437.mat	1313903	4	2010-02-10 21:51:00	2010-02-10 21:52:00	57.6	57.6	10.8	36	rhythmic theta waves	FT10,T10,F8,T8,P8		CP	awake	cortical dysplasia	temporal	left	27	6	male	1
849	surfPA_pat_1314103_1_id_13141010103_12492.mat	1314103	1	2010-02-11 08:58:00	2010-02-11 09:00:00	108.8	108.8	20.4	68	low amplitude fast activity (lafa)	F3,C3		CP	awake	Left temporal cyst	temporal	left	17	3	female	1
850	surfPA_pat_1314103_2_id_13141010103_12885.mat	1314103	2	2010-02-15 20:02:00	2010-02-15 20:02:00	40	40	7.5	25	repetitive spiking	FT10,T10,TP10	other_subjective_symptoms, behavioral_arrest, staring, other_motor_symptoms, other_motor_symptoms_desc: Elevate her head, other_vegetative_symptoms_desc: 0, postictal_amnesia: -, postictal_headache, postictal_todds_paresis	CP	awake	Left temporal cyst	temporal	left	17	3	female	1
851	surfPA_pat_1314103_3_id_13141010103_12885.mat	1314103	3	2010-02-15 20:30:00	2010-02-15 20:31:00	43.2	43.2	8.1	27	rhythmic theta waves	O1,F7,T7	other_subjective_symptoms, other_motor_symptoms_desc: 0, postictal_amnesia: -, postictal_headache, postictal_todds_paresis, commentary: There is no clear symptoms	UC	awake	Left temporal cyst	temporal	left	17	3	female	1
852	surfPA_pat_1314103_4_id_13141010103_12949.mat	1314103	4	2010-02-16 16:30:00	2010-02-16 16:31:00	131.2	131.2	24.6	82	rhythmic theta waves	F7,T7,Fz,Cz,F3	other_subjective_symptoms, behavioral_arrest, staring, oral_automatisms, other_motor_symptoms_desc: 0, tachycardia, other_vegetative_symptoms_desc: 0, postictal_amnesia: -, postictal_headache, postictal_todds_paresis	CP	awake	Left temporal cyst	temporal	left	17	3	female	1
853	surfPA_pat_1314103_5_id_13141010103_12968.mat	1314103	5	2010-02-16 19:24:00	2010-02-16 19:24:00	44.8	44.8	8.4	28	rhythmic delta waves	F7,T7,P7,FT9,T9,TP9	commentary: out of the field of camera	UC	awake	Left temporal cyst	temporal	left	17	3	female	1
854	surfPA_pat_1314103_6_id_13141010103_13112.mat	1314103	6	2010-02-18 10:46:00	2010-02-18 10:46:00	46.4	46.4	8.7	29	rhythmic theta waves	F3,C3,Fz,Cz,F7		CP	awake	Left temporal cyst	temporal	left	17	3	female	1
855	surfPA_pat_1314703_1_id_13147010103_9572.mat	1314703	1	2010-01-09 20:07:00	2010-01-09 20:09:00	212.8	212.8	39.9	133	cessation of interictal activity (only)	F7,T7,P7,FT9,T9,TP9	other_subjective_symptoms, oral_automatisms, manual_automatisms: bilateral, dystonic_posturing, other_motor_symptoms, other_motor_symptoms_desc: blowing, tachycardia, other_vegetative_symptoms_desc: 0, no_ictal_speech, postictal_amnesia: -, postictal_headache, postictal_todds_paresis	UC	awake	hippocampal sclerosis	temporal	left	32	10	male	1
856	surfPA_pat_1314703_2_id_13147010103_9610.mat	1314703	2	2010-01-10 04:32:00	2010-01-10 04:34:00	174.4	174.4	32.7	109	amplitude depression	F7,T7,P7,FT9,T9,TP9	other_subjective_symptoms, oral_automatisms, manual_automatisms: bilateral, dystonic_posturing, eye_version, other_motor_symptoms_desc: 0, other_vegetative_symptoms_desc: 0, no_ictal_speech, postictal_amnesia: -, postictal_headache, postictal_todds_paresis	UC	sleep stage I	hippocampal sclerosis	temporal	left	32	10	male	1
857	surfPA_pat_1314703_3_id_13147010103_9610.mat	1314703	3	2010-01-10 07:00:00	2010-01-10 07:02:00	168	168	31.5	105	amplitude depression	F7,T7,P7,FT9,T9,TP9	other_subjective_symptoms, staring, oral_automatisms, manual_automatisms: bilateral, dystonic_posturing, eye_version, other_motor_symptoms_desc: 0, tachycardia, other_vegetative_symptoms_desc: 0, no_ictal_speech, postictal_amnesia: c, postictal_psychic_alterations, postictal_headache, postictal_todds_paresis, commentary: SG	SG	awake	hippocampal sclerosis	temporal	left	32	10	male	1
858	surfPA_pat_1314703_4_id_13147010103_9629.mat	1314703	4	2010-01-10 09:50:00	2010-01-10 09:52:00	164.8	164.8	30.9	103	amplitude depression	F7,T7,P7,FT9,T9,TP9	other_subjective_symptoms, oral_automatisms, manual_automatisms: bilateral, dystonic_posturing, clonic_movements, other_motor_symptoms_desc: 0, tachycardia, other_vegetative_symptoms_desc: 0, no_ictal_speech, postictal_amnesia: c, postictal_psychic_alterations, postictal_headache, postictal_todds_paresis, commentary: SG	SG	sleep stage I	hippocampal sclerosis	temporal	left	32	10	male	1
859	surfPA_pat_1314703_5_id_13147010103_9629.mat	1314703	5	2010-01-10 11:14:00	2010-01-10 11:16:00	124.8	124.8	23.4	78	amplitude depression	F7,T7,P7,FT9,T9,TP9	other_subjective_symptoms, oral_automatisms, manual_automatisms: bilateral, dystonic_posturing, other_motor_symptoms_desc: 0, other_vegetative_symptoms_desc: 0, no_ictal_speech, postictal_amnesia: -, postictal_headache, postictal_todds_paresis	UC	awake	hippocampal sclerosis	temporal	left	32	10	male	1
860	surfPA_pat_1314703_6_id_13147010103_9648.mat	1314703	6	2010-01-10 12:20:00	2010-01-10 12:22:00	203.2	203.2	38.1	127	cessation of interictal activity (only)	F7,T7,P7,FT9,T9,TP9	other_subjective_symptoms, oral_automatisms, manual_automatisms: bilateral, dystonic_posturing, clonic_movements, other_motor_symptoms_desc: 0, tachycardia, other_vegetative_symptoms_desc: 0, no_ictal_speech, postictal_amnesia: c, postictal_headache, postictal_todds_paresis, commentary: SG	SG	awake	hippocampal sclerosis	temporal	left	32	10	male	1
861	surfPA_pat_1314803_1_id_13148010103_10712.mat	1314803	1	2010-01-21 12:47:00	2010-01-21 12:51:00	371.2	371.2	69.6	232	rhythmic theta waves	F7	other_subjective_symptoms, other_motor_symptoms_desc: slowing of motor activity, postictal_amnesia: -, postictal_headache, postictal_todds_paresis	UC	awake	cryptogenic	hemisphere	left	23	10	female	1
862	surfPA_pat_1314803_2_id_13148010103_10853.mat	1314803	2	2010-01-22 17:30:00	2010-01-22 17:30:00	43.2	43.2	8.1	27	rhythmic delta waves	FT9,T9,F7,T7	postictal_amnesia: -, commentary: Sen from her back	UC	awake	cryptogenic	hemisphere	left	23	10	female	1
863	surfPA_pat_1314803_3_id_13148010103_10853.mat	1314803	3	2010-01-22 17:30:00	2010-01-22 17:38:00	728	728	136.5	455	low amplitude fast activity (lafa)	F3,C3	postictal_amnesia: -, postictal_headache, postictal_todds_paresis, commentary: very minimal symptoms	UC	awake	cryptogenic	hemisphere	left	23	10	female	1
864	surfPA_pat_1314803_4_id_13148010103_11133.mat	1314803	4	2010-01-25 15:09:00	2010-01-25 15:12:00	224	224	42	140	rhythmic delta waves	F7,F3	commentary: out of the field of camera	UC	awake	cryptogenic	hemisphere	left	23	10	female	1
865	surfPA_pat_1314803_5_id_13148010103_11133.mat	1314803	5	2010-01-25 19:14:00	2010-01-25 19:20:00	606.4	606.4	113.7	379	rhythmic theta waves	F7		SG	awake	cryptogenic	hemisphere	left	23	10	female	1
866	surfPA_pat_1314803_6_id_13148010103_11218.mat	1314803	6	2010-01-26 18:42:00	2010-01-26 18:46:00	384	384	72	240	rhythmic delta waves	F3,C3,F7,T7,P7,FT9,T9		CP	awake	cryptogenic	hemisphere	left	23	10	female	1
867	surfPA_pat_1314803_7_id_13148010103_11380.mat	1314803	7	2010-01-28 00:08:00	2010-01-28 00:10:00	161.6	161.6	30.3	101	rhythmic sharp waves	FT9,T9,F7,T7	other_subjective_symptoms, other_motor_symptoms, other_motor_symptoms_desc: ocular movements at the end of fit, postictal_amnesia: -, postictal_headache, postictal_todds_paresis	UC	sleep stage II	cryptogenic	hemisphere	left	23	10	female	1
868	surfPA_pat_1314803_8_id_13148010103_11399.mat	1314803	8	2010-01-28 03:22:00	2010-01-28 03:23:00	78.4	78.4	14.7	49	rhythmic sharp waves	F7,T7,P7,FT9,T9	postictal_amnesia: -, commentary: Subtle symptoms. Fit while sleeping	UC	sleep stage II	cryptogenic	hemisphere	left	23	10	female	1
869	surfPA_pat_1314803_9_id_13148010103_11418.mat	1314803	9	2010-01-28 11:22:00	2010-01-28 11:24:00	150.4	150.4	28.2	94	rhythmic delta waves	FT9,T9,F7,T7		SG	awake	cryptogenic	hemisphere	left	23	10	female	1
870	surfPA_pat_1315003_1_id_13150010103_11684.mat	1315003	1	2010-01-31 17:49:00	2010-01-31 17:50:00	145.6	145.6	27.3	91	rhythmic delta waves	P4,O2,P8	other_subjective_symptoms, behavioral_arrest, oral_automatisms, dystonic_posturing, eye_version, head_version, tachycardia, other_vegetative_symptoms_desc: 0, postictal_amnesia: p, postictal_headache, postictal_restlessness, postictal_todds_paresis	CP	awake	cryptogenic	temporal	right	50	31	male	1
871	surfPA_pat_1315003_2_id_13150010103_11763.mat	1315003	2	2010-02-01 15:25:00	2010-02-01 15:26:00	88	88	16.5	55	rhythmic delta waves	T8,P8,C4,P4,O2,Cz,Pz		SP	awake	cryptogenic	temporal	right	50	31	male	1
872	surfPA_pat_1315003_3_id_13150010103_11791.mat	1315003	3	2010-02-01 22:57:00	2010-02-01 22:58:00	92.8	92.8	17.4	58	rhythmic delta waves	C4,P4,O2,T8,P8	epigastric, other_subjective_symptoms, tonic_posturing: left, head_version, body_version, other_motor_symptoms, other_motor_symptoms_desc: body drops on thr right side, tachycardia, postictal_amnesia: p, postictal_headache, postictal_todds_paresis	CP	awake	cryptogenic	temporal	right	50	31	male	1
873	surfPA_pat_1315003_4_id_13150010103_11803.mat	1315003	4	2010-02-02 05:07:00	2010-02-02 05:08:00	80	80	15	50	rhythmic theta waves	F8,T8,P8	epigastric, other_subjective_symptoms, behavioral_arrest, oral_automatisms, dystonic_posturing, head_version, body_version, other_motor_symptoms, other_motor_symptoms_desc: shacking ofr left arm, tachycardia, postictal_amnesia: p, postictal_headache, postictal_todds_paresis	CP	sleep stage II	cryptogenic	temporal	right	50	31	male	1
874	surfPA_pat_1315003_5_id_13150010103_11803.mat	1315003	5	2010-02-02 07:00:00	2010-02-02 07:01:00	75.2	75.2	14.1	47	rhythmic delta waves	F8,T8,P8	epigastric, other_subjective_symptoms, behavioral_arrest, oral_automatisms, eye_version, head_version, other_motor_symptoms, other_motor_symptoms_desc: Shacking his left arm, tachycardia, postictal_amnesia: p, postictal_headache, postictal_todds_paresis	CP	sleep stage II	cryptogenic	temporal	right	50	31	male	1
875	surfPA_pat_1315203_1_id_13152010103_18237.mat	1315203	1	2010-04-07 00:16:00	2010-04-07 00:17:00	96	96	18	60	low amplitude fast activity (lafa)	F4	other_subjective_symptoms, other_motor_symptoms, other_motor_symptoms_desc: Pelvic thrusting, postictal_amnesia: -, postictal_headache, postictal_todds_paresis	UC	REM	vascular hypoxia	frontal	right	21	18	male	1
876	surfPA_pat_1315203_2_id_13152010103_18466.mat	1315203	2	2010-04-08 21:15:00	2010-04-08 21:15:00	62.4	62.4	11.7	39	rhythmic delta waves	FT10,T10,F8,T8		CP	awake	vascular hypoxia	frontal	right	21	18	male	1
877	surfPA_pat_1315203_3_id_13152010103_18614.mat	1315203	3	2010-04-09 07:53:00	2010-04-09 07:54:00	48	48	9	30	rhythmic theta waves	Fp2,F4,Fz,F8	other_subjective_symptoms, other_motor_symptoms, other_motor_symptoms_desc: swaying movements of lower limbs, bradycardia, postictal_amnesia: -, postictal_headache, postictal_todds_paresis	UC	REM	vascular hypoxia	frontal	right	21	18	male	1
878	surfPA_pat_1315203_4_id_13152010103_18958.mat	1315203	4	2010-04-10 19:14:00	2010-04-10 19:14:00	43.2	43.2	8.1	27	rhythmic theta waves	FT10,T10,F8,T8	manual_automatisms: right, other_motor_symptoms, other_motor_symptoms_desc: pelvic thrusting, postictal_amnesia: p, postictal_headache, postictal_todds_paresis	CP	awake	vascular hypoxia	frontal	right	21	18	male	1
879	surfPA_pat_1315403_1_id_13154010103_19539.mat	1315403	1	2010-04-14 09:11:00	2010-04-14 09:12:00	108.8	108.8	20.4	68	rhythmic theta waves	FT10,T10,TP10,F8,T8	other_subjective_symptoms, behavioral_arrest, other_motor_symptoms, other_motor_symptoms_desc: some non specific movements, postictal_amnesia: -, postictal_headache, postictal_todds_paresis	UC	awake	cortical dysplasia	temporal	right	19	19	male	1
880	surfPA_pat_1315403_2_id_13154010103_19539.mat	1315403	2	2010-04-14 10:58:00	2010-04-14 10:59:00	100.8	100.8	18.9	63	rhythmic sharp waves	FT10,T10,TP10,F8,T8		UC	awake	cortical dysplasia	temporal	right	19	19	male	1
881	surfPA_pat_1315403_3_id_13154010103_19539.mat	1315403	3	2010-04-14 11:11:00	2010-04-14 11:13:00	147.2	147.2	27.6	92	rhythmic sharp waves	FT10,T10,TP10,F8,T8	other_subjective_symptoms, other_motor_symptoms, other_motor_symptoms_desc: he wiped his eyes and stretched them, other_vegetative_symptoms_desc: 0, postictal_amnesia: -, postictal_headache, postictal_todds_paresis	UC	awake	cortical dysplasia	temporal	right	19	19	male	1
882	surfPA_pat_1315403_4_id_13154010103_19565.mat	1315403	4	2010-04-14 22:39:00	2010-04-14 22:41:00	265.6	265.6	49.8	166	rhythmic sharp waves	FT10,T10,TP10,F8,T8		SG	awake	cortical dysplasia	temporal	right	19	19	male	1
883	surfPA_pat_1315403_5_id_13154010103_19584.mat	1315403	5	2010-04-15 07:02:00	2010-04-15 07:04:00	222.4	222.4	41.7	139	rhythmic theta waves	F7,T7,P7,FT9,T9,TP9		SG	sleep stage I	cortical dysplasia	temporal	right	19	19	male	1
884	surfPA_pat_1315403_6_id_13154010103_19599.mat	1315403	6	2010-04-15 11:16:00	2010-04-15 11:19:00	248	248	46.5	155	rhythmic theta waves	FT9,T9,TP9		SG	awake	cortical dysplasia	temporal	right	19	19	male	1
885	surfPA_pat_1316003_1_id_13160010103_14641.mat	1316003	1	2010-03-06 00:36:00	2010-03-06 00:36:00	12.8	12.8	2.4	8	low amplitude fast activity (lafa)	F3,C3,F4,Cz	other_subjective_symptoms, other_motor_symptoms, other_motor_symptoms_desc: shaking movements of the right shoulder, postictal_amnesia: -, postictal_headache, postictal_todds_paresis	UC	sleep stage II	hippocampal sclerosis	temporal	bilateral	50	5	female	1
886	surfPA_pat_1316003_2_id_13160010103_14780.mat	1316003	2	2010-03-06 21:39:00	2010-03-06 21:39:00	17.6	17.6	3.3	11	low amplitude fast activity (lafa)	Cz,Fz,Cz	other_subjective_symptoms, oral_automatisms, clonic_movements, other_motor_symptoms_desc: 0, postictal_amnesia: -, postictal_headache, postictal_todds_paresis	UC	sleep stage II	hippocampal sclerosis	temporal	bilateral	50	5	female	1
887	surfPA_pat_1316003_3_id_13160010103_14780.mat	1316003	3	2010-03-07 02:17:00	2010-03-07 02:17:00	9.6	9.6	1.8	6	rhythmic theta waves	early:		UC	REM	hippocampal sclerosis	temporal	bilateral	50	5	female	1
888	surfPA_pat_1316303_1_id_13163010103_14883.mat	1316303	1	2010-03-09 04:34:00	2010-03-09 04:35:00	81.6	81.6	15.3	51	rhythmic theta waves	F7,T7,FT9,T9,TP9	other_subjective_symptoms, behavioral_arrest, oral_automatisms, manual_automatisms: right, dystonic_posturing, vocalisation, other_motor_symptoms_desc: 0, other_vegetative_symptoms_desc: 0, no_ictal_speech, postictal_amnesia: c, postictal_psychic_alterations, postictal_headache, postictal_todds_paresis, postictal_nose_rubbing, postictal_coughing	CP	sleep stage II	hippocampal sclerosis	temporal	left	42	3	female	1
889	surfPA_pat_1316303_2_id_13163010103_15474.mat	1316303	2	2010-03-13 08:30:00	2010-03-13 08:31:00	144	144	27	90	rhythmic theta waves	FT9,T9,TP9,F7,T7	other_subjective_symptoms, behavioral_arrest, oral_automatisms, manual_automatisms: right, vocalisation, other_motor_symptoms_desc: 0, other_vegetative_symptoms_desc: 0, no_ictal_speech, postictal_amnesia: -, postictal_headache, postictal_todds_paresis, postictal_nose_rubbing, postictal_coughing	UC	REM	hippocampal sclerosis	temporal	left	42	3	female	1
890	surfPA_pat_1316303_3_id_13163010103_15799.mat	1316303	3	2010-03-16 11:17:00	2010-03-16 11:19:00	132.8	132.8	24.9	83	rhythmic alpha waves	FT9,T9,F7,T7	other_subjective_symptoms, oral_automatisms, manual_automatisms: right, vocalisation, other_motor_symptoms_desc: 0, other_vegetative_symptoms_desc: 0, no_ictal_speech, postictal_amnesia: c, postictal_perceptive_aphasia, postictal_psychic_alterations, postictal_headache, postictal_todds_paresis, postictal_nose_rubbing, postictal_coughing	CP	awake	hippocampal sclerosis	temporal	left	42	3	female	1
891	surfPA_pat_1316403_1_id_13164010103_17355.mat	1316403	1	2010-03-29 08:25:00	2010-03-29 08:27:00	142.4	142.4	26.7	89	rhythmic delta waves	Fz,Cz,F7,T7,Fp1,F3,C3	behavioral_arrest, staring, oral_automatisms, manual_automatisms: right, other_motor_symptoms, other_motor_symptoms_desc: Nose wippinf by left hand, other_vegetative_symptoms_desc: 0, postictal_amnesia: p, postictal_headache, postictal_todds_paresis	CP	awake	trauma	hemisphere	bilateral	27	13	male	1
892	surfPA_pat_1316403_2_id_13164010103_17451.mat	1316403	2	2010-03-30 11:19:00	2010-03-30 11:20:00	129.6	129.6	24.3	81	rhythmic delta waves	Fz,Cz,F7,T7,F3,C3	behavioral_arrest, staring, manual_automatisms: right, other_motor_symptoms_desc: 0, postictal_amnesia: p, postictal_anomia, postictal_headache, postictal_todds_paresis	CP	awake	trauma	hemisphere	bilateral	27	13	male	1
893	surfPA_pat_1316403_3_id_13164010103_17462.mat	1316403	3	2010-03-30 14:21:00	2010-03-30 14:23:00	128	128	24	80	rhythmic delta waves	Fz,Cz,F7,T7,Fp1,F3,F4,C4	postictal_todds_paresis, commentary: out of the field of camera. Post ictal oral automatism	CP	awake	trauma	hemisphere	bilateral	27	13	male	1
894	surfPA_pat_1316403_4_id_13164010103_17481.mat	1316403	4	2010-03-30 20:34:00	2010-03-30 20:35:00	104	104	19.5	65	rhythmic delta waves	Fpz,Fz,Cz,Fp2,F4,C4,F7,T7	staring, oral_automatisms, other_motor_symptoms, other_motor_symptoms_desc: nose wipping by left hand, ictal_stereotypic_speech, postictal_amnesia: p, postictal_headache, postictal_todds_paresis, commentary: in the inital part of fil he was out of the field of camera	CP	awake	trauma	hemisphere	bilateral	27	13	male	1
895	surfPA_pat_1316403_5_id_13164010103_17481.mat	1316403	5	2010-03-30 23:23:00	2010-03-30 23:25:00	169.6	169.6	31.8	106	rhythmic delta waves	F7,T7,Fp1,F3,C3,Fpz,Fz,Cz	behavioral_arrest, manual_automatisms: right, other_motor_symptoms, other_motor_symptoms_desc: nose wipping with left hand, other_vegetative_symptoms_desc: 0, postictal_amnesia: p, postictal_headache, postictal_todds_paresis	CP	awake	trauma	hemisphere	bilateral	27	13	male	1
896	surfPA_pat_1316403_6_id_13164010103_17511.mat	1316403	6	2010-03-31 10:04:00	2010-03-31 10:06:00	147.2	147.2	27.6	92	rhythmic delta waves	Fpz,Fz,Fp1,F3,F7,T7,P7,FT9,T9,TP9	other_subjective_symptoms, oral_automatisms, manual_automatisms: right, vocalisation, other_motor_symptoms, other_motor_symptoms_desc: nose wipping with left hand, other_vegetative_symptoms_desc: 0, postictal_amnesia: p, postictal_headache, postictal_todds_paresis	CP	awake	trauma	hemisphere	bilateral	27	13	male	1
897	surfPA_pat_1316403_7_id_13164010103_17517.mat	1316403	7	2010-03-31 11:21:00	2010-03-31 11:22:00	164.8	164.8	30.9	103	rhythmic delta waves	F7,T7,Fp2,F4,Fp1,F3,Fpz,Fz,Cz	staring, manual_automatisms: right, vocalisation, other_motor_symptoms_desc: 0, other_vegetative_symptoms_desc: 0, postictal_amnesia: p, postictal_headache, postictal_todds_paresis	CP	awake	trauma	hemisphere	bilateral	27	13	male	1
898	surfPA_pat_1316403_8_id_13164010103_17517.mat	1316403	8	2010-03-31 12:41:00	2010-03-31 12:43:00	150.4	150.4	28.2	94	rhythmic delta waves	Fpz,Fz,Fp1,F3,C3,F7,T7,P7,FT9,T9	other_subjective_symptoms, oral_automatisms, manual_automatisms: bilateral, grimacing, other_motor_symptoms, other_motor_symptoms_desc: Nose wipping by left hand, other_vegetative_symptoms_desc: 0, postictal_amnesia: -, postictal_headache, postictal_todds_paresis	UC	awake	trauma	hemisphere	bilateral	27	13	male	1
899	surfPA_pat_1316403_9_id_13164010103_17517.mat	1316403	9	2010-03-31 14:29:00	2010-03-31 14:30:00	168	168	31.5	105	rhythmic delta waves	Fpz,Fz,F7,T7	other_subjective_symptoms, behavioral_arrest, oral_automatisms, manual_automatisms: right, other_motor_symptoms, other_motor_symptoms_desc: nose wipping with left hand, other_vegetative_symptoms_desc: 0, postictal_amnesia: -, postictal_headache, postictal_restlessness, postictal_todds_paresis	UC	awake	trauma	hemisphere	bilateral	27	13	male	1
900	surfPA_pat_1316403_10_id_13164010103_17536.mat	1316403	10	2010-03-31 20:16:00	2010-03-31 20:17:00	102.4	102.4	19.2	64	rhythmic delta waves	F7,T7,F4,C4,Fpz,Fz,Cz,Fp1,F3	other_subjective_symptoms, behavioral_arrest, oral_automatisms, grimacing, other_motor_symptoms_desc: 0, other_vegetative_symptoms_desc: 0, postictal_amnesia: -, postictal_headache, postictal_todds_paresis	UC	awake	trauma	hemisphere	bilateral	27	13	male	1
901	surfPA_pat_1316403_11_id_13164010103_17671.mat	1316403	11	2010-04-01 10:56:00	2010-04-01 10:57:00	145.6	145.6	27.3	91	rhythmic delta waves	F7,T7,P7,O2,Fpz,Fz,Fp1,F3,C3	other_subjective_symptoms, oral_automatisms, manual_automatisms: right, head_version, other_motor_symptoms_desc: 0, other_vegetative_symptoms_desc: 0, ictal_stereotypic_speech, postictal_amnesia: p, postictal_headache, postictal_todds_paresis	CP	awake	trauma	hemisphere	bilateral	27	13	male	1
902	surfPA_pat_1316503_1_id_13165010103_16607.mat	1316503	1	2010-03-21 17:45:00	2010-03-21 17:47:00	110.4	110.4	20.7	69	rhythmic theta waves	FT10,T10,F8,T8	other_subjective_symptoms, head_version, other_motor_symptoms_desc: 0, postictal_amnesia: -, postictal_headache, postictal_todds_paresis, commentary: out of the field of camera the rest of seizure	UC	awake	tumor	temporal	right	36	33	male	1
903	surfPA_pat_1316503_2_id_13165010103_17328.mat	1316503	2	2010-03-29 04:08:00	2010-03-29 04:10:00	166.4	166.4	31.2	104	rhythmic sharp waves	F8,T8,FT10,T10		UC	sleep stage II	tumor	temporal	right	36	33	male	1
904	surfPA_pat_1316503_3_id_13165010103_17364.mat	1316503	3	2010-03-29 05:53:00	2010-03-29 05:54:00	166.4	166.4	31.2	104	rhythmic sharp waves	F8,T8,FT10,T10	other_subjective_symptoms, head_version, other_motor_symptoms, other_motor_symptoms_desc: moving his lower limbs, postictal_amnesia: -, postictal_headache, postictal_todds_paresis	UC	sleep stage II	tumor	temporal	right	36	33	male	1
905	surfPA_pat_1316503_4_id_13165010103_17408.mat	1316503	4	2010-03-29 18:55:00	2010-03-29 18:57:00	164.8	164.8	30.9	103	rhythmic delta waves	FT10,T10,F8,T8	other_subjective_symptoms, behavioral_arrest, other_motor_symptoms_desc: 0, postictal_amnesia: -, postictal_headache, postictal_todds_paresis	UC	awake	tumor	temporal	right	36	33	male	1
906	surfPA_pat_1316503_5_id_13165010103_17408.mat	1316503	5	2010-03-29 22:45:00	2010-03-29 22:47:00	148.8	148.8	27.9	93	rhythmic theta waves	FT10,T10,F8,T8	other_subjective_symptoms, other_motor_symptoms, other_motor_symptoms_desc: small non clonic movements of both lower limbs, postictal_amnesia: -, postictal_headache, postictal_todds_paresis	UC	sleep stage I	tumor	temporal	right	36	33	male	1
907	surfPA_pat_1316503_6_id_13165010103_17420.mat	1316503	6	2010-03-30 02:54:00	2010-03-30 02:56:00	163.2	163.2	30.6	102	rhythmic theta waves	F8,T8,FT10,T10	other_subjective_symptoms, other_motor_symptoms, other_motor_symptoms_desc: small non clonic movements of the right lower limb, other_vegetative_symptoms_desc: 0, postictal_amnesia: -, postictal_headache, postictal_todds_paresis	UC	sleep stage I	tumor	temporal	right	36	33	male	1
908	surfPA_pat_1316503_7_id_13165010103_17434.mat	1316503	7	2010-03-30 06:40:00	2010-03-30 06:41:00	169.6	169.6	31.8	106	rhythmic sharp waves	F8,T8,FT10,T10	other_subjective_symptoms, other_motor_symptoms, other_motor_symptoms_desc: small non clonic movements of lower limbs, other_vegetative_symptoms_desc: 0, postictal_amnesia: -, postictal_headache, postictal_todds_paresis	UC	REM	tumor	temporal	right	36	33	male	1
909	surfPA_pat_1317003_1_id_13170010103_25159.mat	1317003	1	2010-06-09 08:00:00	2010-06-09 08:01:00	116.8	116.8	21.9	73	rhythmic theta waves	FT9,T9,TP9,F7,T7		CP	awake	trauma	temporal	left	32	22	female	1
910	surfPA_pat_1317003_2_id_13170010103_25438.mat	1317003	2	2010-06-13 07:34:00	2010-06-13 07:35:00	81.6	81.6	15.3	51	rhythmic alpha waves	F7,T7,P7,FT9,T9,TP9,Fp1,F3,Fpz		CP	awake	trauma	temporal	left	32	22	female	1
911	surfPA_pat_1317003_3_id_13170010103_25607.mat	1317003	3	2010-06-15 08:29:00	2010-06-15 08:30:00	140.8	140.8	26.4	88	rhythmic theta waves	Fpz,Fp1,F3,F7,T7,P7,FT9,T9		CP	awake	trauma	temporal	left	32	22	female	1
912	surfPA_pat_1317003_4_id_13170010103_25610.mat	1317003	4	2010-06-15 10:15:00	2010-06-15 10:17:00	188.8	188.8	35.4	118	rhythmic theta waves	FT9,T9,TP9		CP	awake	trauma	temporal	left	32	22	female	1
913	surfPA_pat_1317203_1_id_13172010103_25354.mat	1317203	1	2010-06-11 20:39:00	2010-06-11 20:41:00	144	144	27	90	amplitude depression	T7,P7,FT9,T9,TP9	other_subjective_symptoms, manual_automatisms: right, dystonic_posturing, eye_version, other_motor_symptoms_desc: 0, ictal_stereotypic_speech, postictal_amnesia: -, postictal_headache, postictal_todds_paresis	CP	awake	trauma	temporal	left	37	2	male	1
914	surfPA_pat_1317203_2_id_13172010103_25550.mat	1317203	2	2010-06-14 16:52:00	2010-06-14 16:53:00	113.6	113.6	21.3	71	rhythmic alpha waves	FT9,T9,TP9,F7,T7	other_subjective_symptoms, manual_automatisms: bilateral, dystonic_posturing, vocalisation, other_motor_symptoms_desc: 0, tachycardia, other_vegetative_symptoms_desc: 0, postictal_amnesia: -, postictal_headache, postictal_todds_paresis	CP	awake	trauma	temporal	left	37	2	male	1
915	surfPA_pat_1317203_3_id_13172010103_25680.mat	1317203	3	2010-06-16 14:11:00	2010-06-16 14:12:00	72	72	13.5	45	rhythmic theta waves	F7,T7,P7,FT9,T9,TP9	other_subjective_symptoms, manual_automatisms: bilateral, dystonic_posturing, other_motor_symptoms_desc: 0, ictal_stereotypic_speech, postictal_amnesia: -, postictal_headache, postictal_todds_paresis	CP	awake	trauma	temporal	left	37	2	male	1
916	surfPA_pat_1317203_4_id_13172010103_25694.mat	1317203	4	2010-06-16 17:08:00	2010-06-16 17:09:00	134.4	134.4	25.2	84	rhythmic alpha waves	FT9,T9,TP9	other_subjective_symptoms, manual_automatisms: right, other_motor_symptoms, other_motor_symptoms_desc: motor automatism mainly in the right lower limb, other_vegetative_symptoms_desc: 0, ictal_stereotypic_speech, postictal_amnesia: -, postictal_headache, postictal_todds_paresis	CP	awake	trauma	temporal	left	37	2	male	1
917	surfPA_pat_1317303_1_id_13173010103_25268.mat	1317303	1	2010-06-10 15:02:00	2010-06-10 15:03:00	54.4	54.4	10.2	34	rhythmic theta waves	FT9,T9,TP9,F7,T7,FT10,T10		CP	sleep stage II	hippocampal sclerosis	temporal	right	54	11	female	1
918	surfPA_pat_1317303_2_id_13173010103_25307.mat	1317303	2	2010-06-11 03:54:00	2010-06-11 03:54:00	67.2	67.2	12.6	42	rhythmic theta waves	FT9,T9,TP9,F7,T7	manual_automatisms: left, head_version, other_motor_symptoms, other_motor_symptoms_desc: wake up from sleep, clap the bed by his right hand, postictal_amnesia: -, postictal_headache, postictal_todds_paresis	UC	sleep stage II	hippocampal sclerosis	temporal	right	54	11	female	1
919	surfPA_pat_1317303_3_id_13173010103_25307.mat	1317303	3	2010-06-11 06:14:00	2010-06-11 06:15:00	70.4	70.4	13.2	44	rhythmic alpha waves	FT10,T10		UC	sleep stage II	hippocampal sclerosis	temporal	right	54	11	female	1
920	surfPA_pat_1317303_4_id_13173010103_25323.mat	1317303	4	2010-06-11 08:32:00	2010-06-11 08:33:00	86.4	86.4	16.2	54	amplitude depression	FT10,T10,TP10,F8,T8,P8		SG	awake	hippocampal sclerosis	temporal	right	54	11	female	1
921	surfPA_pat_1317303_5_id_13173010103_25329.mat	1317303	5	2010-06-11 13:26:00	2010-06-11 13:27:00	48	48	9	30	rhythmic theta waves	FT10,T10,TP10,F8,T8,P8,F7,T7,P7,FT9,T9,TP9	postictal_amnesia: -, commentary: out of field of camera	UC	awake	hippocampal sclerosis	temporal	right	54	11	female	1
922	surfPA_pat_1317403_1_id_13174010103_26226.mat	1317403	1	2010-06-19 16:45:00	2010-06-19 16:46:00	91.2	91.2	17.1	57	rhythmic sharp waves	Fp2,F4,FT10,T10,F8,Fpz	other_subjective_symptoms, body_version, vocalisation, other_motor_symptoms, other_motor_symptoms_desc: Grunt and moves, tachycardia, postictal_amnesia: -, postictal_headache, postictal_todds_paresis	UC	awake	hippocampal sclerosis	temporal	right	23	3	male	1
923	surfPA_pat_1317403_2_id_13174010103_26283.mat	1317403	2	2010-06-20 10:54:00	2010-06-20 10:55:00	86.4	86.4	16.2	54	rhythmic delta waves	Fpz,Fz,Fp2,F4		CP	awake	hippocampal sclerosis	temporal	right	23	3	male	1
924	surfPA_pat_1317403_3_id_13174010103_26302.mat	1317403	3	2010-06-20 15:24:00	2010-06-20 15:25:00	116.8	116.8	21.9	73	rhythmic alpha waves	TP10	other_subjective_symptoms, dystonic_posturing, hypermotor_movements, body_version, tachycardia, postictal_amnesia: -, postictal_headache, postictal_todds_paresis	CP	awake	hippocampal sclerosis	temporal	right	23	3	male	1
925	surfPA_pat_1317903_1_id_13179010103_22124.mat	1317903	1	2010-05-08 11:47:00	2010-05-08 11:48:00	96	89	18	60	low amplitude fast activity (lafa)	F7,T7	other_subjective_symptoms, oral_automatisms, body_version, vocalisation, other_motor_symptoms, other_motor_symptoms_desc: body rocking, postictal_amnesia: -, postictal_headache, postictal_todds_paresis	UC	awake	cryptogenic	temporal	left	23	23	male	1
926	surfPA_pat_1317903_2_id_13179010103_22349.mat	1317903	2	2010-05-10 23:00:00	2010-05-10 23:01:00	78.4	78.4	14.7	49	low amplitude fast activity (lafa)	F7,T7,P7,FT9,T9,TP9,F8,T8,P8,Fp2,F4,F8,T8,P8,Fp2,F4		UC	sleep stage II	cryptogenic	temporal	left	23	23	male	1
927	surfPA_pat_1317903_3_id_13179010103_22594.mat	1317903	3	2010-05-14 02:54:00	2010-05-14 02:55:00	115.2	115.2	21.6	72	polyspikes	Fp1,F3,C3,P3		UC	sleep stage II	cryptogenic	temporal	left	23	23	male	1
928	surfPA_pat_1317903_4_id_13179010103_22787.mat	1317903	4	2010-05-15 02:10:00	2010-05-15 02:11:00	96	96	18	60	rhythmic theta waves	Fp2,F4,Fpz,Fz,Fp1,F3,FT9,T9,TP9,FT10,T10,TP10,F8,F7	other_subjective_symptoms, oral_automatisms, manual_automatisms: left, grimacing, vocalisation, tachycardia, postictal_amnesia: -, postictal_headache, postictal_todds_paresis	UC	REM	cryptogenic	temporal	left	23	23	male	1
929	surfPA_pat_1318803_1_id_13188010403_000.mat	1318803	1	2009-05-11 09:10:00	2009-05-11 09:11:00	126.4	126.4	23.7	79	rhythmic theta waves	FT9,T9,TP9,F7,T7	other_subjective_symptoms, behavioral_arrest, dystonic_posturing, lid_myoclonus, other_motor_symptoms_desc: 0, tachycardia, other_vegetative_symptoms, other_vegetative_symptoms_desc: bilateral mydriasis, no_ictal_speech, postictal_amnesia: -, postictal_expressive_aphasia, postictal_perceptive_aphasia, postictal_psychic_alterations, postictal_headache, postictal_todds_paresis	UC	awake	hippocampal sclerosis	temporal	right	41	19	male	1
930	surfPA_pat_1318803_2_id_13188010403_007.mat	1318803	2	2009-05-11 15:01:00	2009-05-11 15:01:00	83.2	83.2	15.6	52	rhythmic theta waves	F7,T7,P7,FT9,T9,TP9,FT10,T10,TP10,F8,T8	epigastric, other_subjective_symptoms, behavioral_arrest, other_motor_symptoms, other_motor_symptoms_desc: deep breathing once, tachycardia, other_vegetative_symptoms_desc: 0, no_ictal_speech, postictal_amnesia: n, postictal_headache, postictal_todds_paresis	SP	awake	hippocampal sclerosis	temporal	right	41	19	male	1
931	surfPA_pat_1318803_3_id_13188010403_007.mat	1318803	3	2009-05-11 15:15:00	2009-05-11 15:17:00	244.8	244.8	45.9	153	rhythmic theta waves	FT10,T10,TP10,F8,T8	epigastric, other_subjective_symptoms, manual_automatisms: right, head_version, other_motor_symptoms_desc: 0, tachycardia, other_vegetative_symptoms_desc: 0, no_ictal_speech, ictal_expressive_aphasia, ictal_perceptive_aphasia, postictal_amnesia: c, postictal_headache, postictal_todds_paresis, postictal_coughing	CP	awake	hippocampal sclerosis	temporal	right	41	19	male	1
932	surfPA_pat_1318803_4_id_13188010503_001.mat	1318803	4	2009-05-11 17:30:00	2009-05-11 17:33:00	313.6	313.6	58.8	196	rhythmic theta waves	FT10,T10,TP10,F8,T8	epigastric, other_subjective_symptoms, behavioral_arrest, manual_automatisms: right, atonia, dystonic_posturing, vocalisation, other_motor_symptoms_desc: 0, tachycardia, other_vegetative_symptoms_desc: 0, no_ictal_speech, postictal_amnesia: c, postictal_headache, postictal_todds_paresis, postictal_nose_rubbing	CP	awake	hippocampal sclerosis	temporal	right	41	19	male	1
933	surfPA_pat_1318803_5_id_13188010503_002.mat	1318803	5	2009-05-11 19:08:00	2009-05-11 19:10:00	190.4	190.4	35.7	119	rhythmic theta waves	FT10,T10,TP10,F8,T8,P8	epigastric, other_subjective_symptoms, other_motor_symptoms_desc: 0, tachycardia, other_vegetative_symptoms_desc: 0, no_ictal_speech, postictal_amnesia: c, postictal_headache, postictal_todds_paresis	CP	awake	hippocampal sclerosis	temporal	right	41	19	male	1
934	surfPA_pat_1318803_6_id_13188010503_003.mat	1318803	6	2009-05-11 20:04:00	2009-05-11 20:06:00	195.2	195.2	36.6	122	rhythmic theta waves	T8,FT10,T10,TP10	epigastric, other_subjective_symptoms, other_motor_symptoms_desc: 0, tachycardia, other_vegetative_symptoms_desc: 0, no_ictal_speech, postictal_amnesia: c, postictal_headache, postictal_todds_paresis	CP	awake	hippocampal sclerosis	temporal	right	41	19	male	1
935	surfPA_pat_1319103_1_id_13191010103_001.mat	1319103	1	2009-05-12 13:36:00	2009-05-12 13:37:00	32	32	6	20	rhythmic theta waves	FT10,T10,TP10,FT9,T9,TP9	psychic, other_subjective_symptoms, oral_automatisms, other_motor_symptoms_desc: 0, other_vegetative_symptoms_desc: 0, no_ictal_speech, postictal_headache, postictal_todds_paresis	SP	awake	cryptogenic	temporal	right	26	18	male	1
936	surfPA_pat_1319103_2_id_13191010103_006.mat	1319103	2	2009-05-12 18:25:00	2009-05-12 18:26:00	3.2	3.2	0.6	2	rhythmic theta waves	FT9,T9,TP9,FT10,T10,TP10	other_subjective_symptoms, behavioral_arrest, staring, oral_automatisms, manual_automatisms: undecidable, other_motor_symptoms_desc: 0, other_vegetative_symptoms_desc: 0, no_ictal_speech, postictal_headache, postictal_todds_paresis	SP	awake	cryptogenic	temporal	right	26	18	male	1
937	surfPA_pat_1319103_3_id_13191010903_018.mat	1319103	3	2009-05-18 08:32:00	2009-05-18 08:33:00	155.2	155.2	29.1	97	rhythmic delta waves	T10,TP10,F8	other_subjective_symptoms, behavioral_arrest, oral_automatisms, dystonic_posturing, grimacing, eye_version, head_version, other_motor_symptoms_desc: 0, other_vegetative_symptoms_desc: 0, no_ictal_speech, postictal_amnesia: c, postictal_headache, postictal_todds_paresis	CP	awake	cryptogenic	temporal	right	26	18	male	1
938	surfPA_pat_1319103_4_id_13191011603_007.mat	1319103	4	2009-05-21 21:28:00	2009-05-21 21:29:00	68.8	68.8	12.9	43	rhythmic theta waves	F8,T8	other_subjective_symptoms, oral_automatisms, manual_automatisms: right, dystonic_posturing, lid_myoclonus, other_motor_symptoms_desc: 0, other_vegetative_symptoms_desc: 0, no_ictal_speech, postictal_amnesia: c, postictal_psychic_alterations, postictal_headache, postictal_todds_paresis	CP	awake	cryptogenic	temporal	right	26	18	male	1
939	surfPA_pat_1319203_1_id_13192010203_003.mat	1319203	1	2009-03-31 19:29:00	2009-03-31 19:29:00	11.2	11.2	2.1	7	low amplitude fast activity (lafa)	FZ,CZ	other_subjective_symptoms, behavioral_arrest, staring, other_motor_symptoms_desc: 0, other_vegetative_symptoms_desc: 0, postictal_amnesia: n, postictal_headache, postictal_todds_paresis	UC	awake	cryptogenic	none	right	28	12	male	1
940	surfPA_pat_1319203_2_id_13192010203_012.mat	1319203	2	2009-04-01 03:41:00	2009-04-01 03:41:00	12.8	12.8	2.4	8	low amplitude fast activity (lafa)	FZ,CZ	other_subjective_symptoms, body_version, vocalisation, other_motor_symptoms_desc: 0, other_vegetative_symptoms_desc: 0, postictal_amnesia: n, postictal_headache, postictal_todds_paresis, commentary: PAUCISYNTOMATIC NOCTURNAL SEIZURE	UC	sleep stage I	cryptogenic	none	right	28	12	male	1
941	surfPA_pat_1319203_3_id_13192010803_004.mat	1319203	3	2009-04-03 19:49:00	2009-04-03 19:49:00	35.2	35.2	6.6	22	amplitude depression	FT10,T10,TP10,F8,T8,P8,FP2,F4,C4,P4,O2,FPz,FZ,CZ,PZ,OZ,FP1,F3,C3,P3,O1,F7,T7,P7,FT9,T9,TP9	other_subjective_symptoms, behavioral_arrest, staring, vocalisation, other_motor_symptoms_desc: 00, other_vegetative_symptoms_desc: 0, postictal_amnesia: n, postictal_headache, postictal_todds_paresis, commentary: PAUCISYNTOMATIC SEIZURE	UC	awake	cryptogenic	none	right	28	12	male	1
942	surfPA_pat_1319203_4_id_13192010903_017.mat	1319203	4	2009-04-05 06:43:00	2009-04-05 06:45:00	238.4	238.4	44.7	149	amplitude depression	FT10,T10,TP10,F8,T8,P8,FP2,F4,C4,P4,O2,FPz,FZ,CZ,PZ,OZ,FP1,F3,C3,P3,O1,F7,T7,P7,FT9,T9,TP9	other_subjective_symptoms, other_motor_symptoms, other_motor_symptoms_desc: BLINKING, other_vegetative_symptoms_desc: 0, postictal_amnesia: n, postictal_headache, postictal_todds_paresis, commentary: NOCTURNAL PAUCISYNTOMATIC SEIZURE	CP	sleep stage II	cryptogenic	none	right	28	12	male	1
943	surfPA_pat_1319203_5_id_13192010903_019.mat	1319203	5	2009-04-05 09:11:00	2009-04-05 09:13:00	192	192	36	120	amplitude depression	FT10,T10,TP10,F8,T8,P8,FP2,F4,C4,P4,O2,FPz,FZ,CZ,PZ,OZ,FP1,F3,C3,P3,O1,F7,T7,P7,FT9,T9,TP9	other_subjective_symptoms, tonic_posturing: bilateral, dystonic_posturing, grimacing, clonic_movements, head_version, body_version, other_motor_symptoms, other_motor_symptoms_desc: BLINKING, other_vegetative_symptoms_desc: 0, postictal_amnesia: n, postictal_headache, postictal_todds_paresis	SG	sleep stage II	cryptogenic	none	right	28	12	male	1
944	surfPA_pat_1319203_6_id_13192011003_008.mat	1319203	6	2009-04-05 23:06:00	2009-04-05 23:06:00	9.6	9.6	1.8	6	rhythmic alpha waves	FZ,CZ	other_subjective_symptoms, behavioral_arrest, other_motor_symptoms_desc: 0, other_vegetative_symptoms_desc: 0, postictal_amnesia: n, postictal_headache, postictal_todds_paresis, commentary: PAUCISYNTOMATIC SEIZURE	CP	awake	cryptogenic	none	right	28	12	male	1
945	surfPA_pat_1319203_7_id_13192011103_002.mat	1319203	7	2009-04-06 10:26:00	2009-04-06 10:26:00	8	8	1.5	5	rhythmic alpha waves	FZ,CZ	other_subjective_symptoms, behavioral_arrest, other_motor_symptoms_desc: 0, other_vegetative_symptoms_desc: 0, postictal_amnesia: n, postictal_headache, postictal_todds_paresis, commentary: PAUCISYNTOMATIC SEIZURE	UC	awake	cryptogenic	none	right	28	12	male	1
946	surfPA_pat_1319203_8_id_13192011203_004.mat	1319203	8	2009-04-06 18:05:00	2009-04-06 18:05:00	8	8	1.5	5	rhythmic alpha waves	FZ,CZ	other_subjective_symptoms, behavioral_arrest, other_motor_symptoms_desc: 0, other_vegetative_symptoms_desc: 0, postictal_amnesia: n, postictal_headache, postictal_todds_paresis, commentary: PAUCISYNTOMATIC SEIZURE	SP	awake	cryptogenic	none	right	28	12	male	1
947	surfPA_pat_1320503_1_id_13205010103_008.mat	1320503	1	2009-06-10 19:41:00	2009-06-10 19:43:00	244.8	244.8	45.9	153	low amplitude fast activity (lafa)	P7	other_subjective_symptoms, behavioral_arrest, manual_automatisms: left, tonic_posturing: right, clonic_movements, lid_myoclonus, eye_version, head_version, laughing, other_motor_symptoms, other_motor_symptoms_desc: secondary generalized beginning on the left side, other_vegetative_symptoms_desc: 0, no_ictal_speech, postictal_amnesia: c, postictal_headache, postictal_todds_paresis	SG	awake	status epilepticus	temporal	left	16	10	male	1
948	surfPA_pat_1320503_2_id_13205010403_001.mat	1320503	2	2009-06-11 16:42:00	2009-06-11 16:43:00	84.8	84.8	15.9	53	low amplitude fast activity (lafa)	P7	other_subjective_symptoms, behavioral_arrest, hypomotor, other_motor_symptoms, other_motor_symptoms_desc: raising the right shoulder first, other_vegetative_symptoms_desc: 0, no_ictal_speech, postictal_amnesia: c, postictal_headache, postictal_todds_paresis	CP	sleep stage III/IV	status epilepticus	temporal	left	16	10	male	1
949	surfPA_pat_1320503_3_id_13205010403_004.mat	1320503	3	2009-06-11 19:24:00	2009-06-11 19:26:00	228.8	228.8	42.9	143	low amplitude fast activity (lafa)	P7	other_subjective_symptoms, oral_automatisms, clonic_movements, eye_version, head_version, laughing, other_motor_symptoms_desc: 0, hypersalivation, other_vegetative_symptoms_desc: 0, no_ictal_speech, postictal_amnesia: c, postictal_headache, postictal_todds_paresis	SG	awake	status epilepticus	temporal	left	16	10	male	1
950	surfPA_pat_1320503_4_id_13205010403_013.mat	1320503	4	2009-06-12 04:02:00	2009-06-12 04:04:00	206.4	206.4	38.7	129	rhythmic subdelta waves	FT9,T9,P3	other_subjective_symptoms, behavioral_arrest, staring, oral_automatisms, manual_automatisms: left, hypomotor, eye_version, head_version, other_motor_symptoms_desc: 0, other_vegetative_symptoms_desc: 0, no_ictal_speech, postictal_amnesia: c, postictal_headache, postictal_todds_paresis	CP	sleep stage III/IV	status epilepticus	temporal	left	16	10	male	1
951	surfPA_pat_1320603_1_id_13206010103_003.mat	1320603	1	2009-06-12 17:09:00	2009-06-12 17:09:00	25.6	25.6	4.8	16	rhythmic delta waves	FT10,T10,TP10,F8,T8	epigastric, other_subjective_symptoms, other_motor_symptoms_desc: 0, tachycardia, other_vegetative_symptoms_desc: 0, no_ictal_speech, postictal_headache, postictal_todds_paresis	SP	awake	hippocampal sclerosis	temporal	right	40	30	female	1
952	surfPA_pat_1320603_2_id_13206010103_046.mat	1320603	2	2009-06-14 09:02:00	2009-06-14 09:03:00	59.2	59.2	11.1	37	rhythmic delta waves	FT10,T10,F8	epigastric, other_subjective_symptoms, behavioral_arrest, vocalisation, other_motor_symptoms, other_motor_symptoms_desc: swallowing, sniffing, tachycardia, other_vegetative_symptoms_desc: 0, no_ictal_speech, postictal_amnesia: p, postictal_headache, postictal_todds_paresis	CP	awake	hippocampal sclerosis	temporal	right	40	30	female	1
953	surfPA_pat_1320603_3_id_13206011503_004.mat	1320603	3	2009-06-23 13:16:00	2009-06-23 13:21:00	504	504	94.5	315	rhythmic delta waves	F8,T8	other_subjective_symptoms, behavioral_arrest, staring, oral_automatisms, hypomotor, lid_myoclonus, eye_version, other_motor_symptoms_desc: 0, tachycardia, pallor, hyperhydrosis, other_vegetative_symptoms, other_vegetative_symptoms_desc: mydriasis, ictal_expressive_aphasia, postictal_amnesia: p, postictal_headache, postictal_todds_paresis	CP	awake	hippocampal sclerosis	temporal	right	40	30	female	1
954	surfPA_pat_1320903_1_id_13209010503_010.mat	1320903	1	2009-05-17 00:17:00	2009-05-17 00:19:00	168	168	31.5	105	repetitive spiking	FT9,T9,TP9,F7,T7	other_subjective_symptoms, grimacing, clonic_movements, head_version, other_motor_symptoms_desc: 0, tachycardia, other_vegetative_symptoms_desc: 0, no_ictal_speech, postictal_amnesia: c, postictal_psychic_alterations, postictal_headache, postictal_todds_paresis, commentary: secondary generalized	SG	sleep stage III/IV	cryptogenic	temporal	left	29	27	female	1
955	surfPA_pat_1320903_2_id_13209010503_016.mat	1320903	2	2009-05-17 05:00:00	2009-05-17 05:02:00	152	152	28.5	95	repetitive spiking	FT9,T9,TP9	other_subjective_symptoms, clonic_movements, head_version, other_motor_symptoms_desc: 0, tachycardia, other_vegetative_symptoms_desc: 0, no_ictal_speech, postictal_amnesia: c, postictal_psychic_alterations, postictal_headache, postictal_todds_paresis, commentary: secondary generalized	SG	REM	cryptogenic	temporal	left	29	27	female	1
956	surfPA_pat_1320903_3_id_13209011103_000.mat	1320903	3	2009-05-20 09:08:00	2009-05-20 09:09:00	100.8	100.8	18.9	63	rhythmic delta waves	FT10,T10,TP10,F8,T8	other_subjective_symptoms, behavioral_arrest, staring, oral_automatisms, vocalisation, other_motor_symptoms_desc: 0, tachycardia, other_vegetative_symptoms_desc: 0, no_ictal_speech, ictal_expressive_aphasia, postictal_amnesia: c, postictal_headache, postictal_todds_paresis	CP	awake	cryptogenic	temporal	left	29	27	female	1
957	surfPA_pat_1320903_4_id_13209011103_001.mat	1320903	4	2009-05-20 10:06:00	2009-05-20 10:07:00	108.8	108.8	20.4	68	rhythmic delta waves	FT10,T10,TP10,F8,T8	other_subjective_symptoms, behavioral_arrest, staring, oral_automatisms, other_motor_symptoms_desc: 0, tachycardia, other_vegetative_symptoms_desc: 0, no_ictal_speech, postictal_headache, postictal_todds_paresis	UC	awake	cryptogenic	temporal	left	29	27	female	1
958	surfPA_pat_1320903_5_id_13209011103_005.mat	1320903	5	2009-05-20 13:58:00	2009-05-20 13:59:00	88	88	16.5	55	rhythmic delta waves	FT10,T10,TP10,F8,T8	other_subjective_symptoms, behavioral_arrest, oral_automatisms, other_motor_symptoms_desc: 0, tachycardia, other_vegetative_symptoms_desc: 0, no_ictal_speech, postictal_headache, postictal_todds_paresis	UC	awake	cryptogenic	temporal	left	29	27	female	1
959	surfPA_pat_1321003_1_id_13210010103_022.mat	1321003	1	2009-05-23 10:35:00	2009-05-23 10:35:00	46.4	46.4	8.7	29	low amplitude fast activity (lafa)	FT10,T10,TP10,F8,T8,P8	other_subjective_symptoms, behavioral_arrest, oral_automatisms, manual_automatisms: bilateral, other_motor_symptoms_desc: 0, other_vegetative_symptoms_desc: 0, postictal_amnesia: c, postictal_headache, postictal_todds_paresis	CP	awake	hippocampal sclerosis	temporal	left	20		male	1
960	surfPA_pat_1321003_2_id_13210010103_035.mat	1321003	2	2009-05-23 23:27:00	2009-05-23 23:28:00	41.6	41.6	7.8	26	amplitude depression	FT10,T10,TP10,F8,T8,P8	other_subjective_symptoms, behavioral_arrest, oral_automatisms, manual_automatisms: left, other_motor_symptoms_desc: 0, other_vegetative_symptoms_desc: 0, postictal_amnesia: c, postictal_headache, postictal_todds_paresis	CP	awake	hippocampal sclerosis	temporal	left	20		male	1
961	surfPA_pat_1321003_3_id_13210010103_056.mat	1321003	3	2009-05-24 18:52:00	2009-05-24 18:52:00	38.4	38.4	7.2	24	rhythmic theta waves	FP2,F4,FPz	other_subjective_symptoms, oral_automatisms, manual_automatisms: bilateral, other_motor_symptoms_desc: 0, other_vegetative_symptoms_desc: 0, no_ictal_speech, postictal_amnesia: c, postictal_headache, postictal_todds_paresis	CP	awake	hippocampal sclerosis	temporal	left	20		male	1
962	surfPA_pat_1321103_1_id_13211010103_019.mat	1321103	1	2009-05-19 06:35:00	2009-05-19 06:37:00	132.8	132.8	24.9	83	rhythmic delta waves	T7,P7	other_subjective_symptoms, oral_automatisms, manual_automatisms: bilateral, other_motor_symptoms, other_motor_symptoms_desc: blowing, sneezing, tachycardia, other_vegetative_symptoms_desc: 0, no_ictal_speech, postictal_headache, postictal_todds_paresis	CP	sleep stage I	hippocampal sclerosis	temporal	left	38	4	female	1
963	surfPA_pat_1321103_2_id_13211010203_002.mat	1321103	2	2009-05-19 10:33:00	2009-05-19 10:35:00	156.8	156.8	29.4	98	rhythmic theta waves	T7,P7,TP9	other_subjective_symptoms, behavioral_arrest, hypomotor, clonic_movements, other_motor_symptoms_desc: 0, tachycardia, other_vegetative_symptoms_desc: 0, no_ictal_speech, postictal_headache, postictal_todds_paresis	CP	awake	hippocampal sclerosis	temporal	left	38	4	female	1
964	surfPA_pat_1321103_3_id_13211010303_006.mat	1321103	3	2009-05-19 21:56:00	2009-05-19 21:57:00	155.2	155.2	29.1	97	rhythmic theta waves	T7,P7,TP9	epigastric, other_subjective_symptoms, behavioral_arrest, other_motor_symptoms, other_motor_symptoms_desc: breathing deeply, tachycardia, other_vegetative_symptoms_desc: 0, no_ictal_speech, postictal_headache, postictal_todds_paresis	SP	awake	hippocampal sclerosis	temporal	left	38	4	female	1
965	surfPA_pat_1321803_1_id_13218010103_294.mat	1321803	1	2009-09-10 17:07:00	2009-09-10 17:08:00	78.4	78.4	14.7	49	rhythmic theta waves	FT10,T10	other_subjective_symptoms, vocalisation, other_motor_symptoms, other_motor_symptoms_desc: bilateral legs automatisms, swallowing, smiling, other_vegetative_symptoms_desc: 0, no_ictal_speech, postictal_amnesia: -, postictal_headache, postictal_todds_paresis, postictal_nose_rubbing	UC	sleep stage II	several hypoglycemic coma	temporal	right	27	24	female	1
966	surfPA_pat_1321803_2_id_13218010103_366.mat	1321803	2	2009-09-11 22:44:00	2009-09-11 22:45:00	124.8	124.8	23.4	78	rhythmic theta waves	FT10,T10,F8	other_subjective_symptoms, staring, oral_automatisms, vocalisation, other_motor_symptoms, other_motor_symptoms_desc: winking, bilateral legs automatisms, other_vegetative_symptoms_desc: 0, no_ictal_speech, postictal_amnesia: -, postictal_headache, postictal_todds_paresis	UC	sleep stage III/IV	several hypoglycemic coma	temporal	right	27	24	female	1
967	surfPA_pat_1321803_3_id_13218010103_450.mat	1321803	3	2009-09-13 06:50:00	2009-09-13 06:51:00	112	112	21	70	rhythmic theta waves	FT10,T10,F8,T8	other_subjective_symptoms, oral_automatisms, tonic_posturing: left, clonic_movements, vocalisation, other_motor_symptoms_desc: 0, other_vegetative_symptoms_desc: 0, no_ictal_speech, postictal_amnesia: c, postictal_headache, postictal_todds_paresis	CP	sleep stage II	several hypoglycemic coma	temporal	right	27	24	female	1
968	surfPA_pat_1321803_4_id_13218010103_486.mat	1321803	4	2009-09-13 22:06:00	2009-09-13 22:08:00	216	216	40.5	135	rhythmic delta waves	FT9,T9,TP9,F7,T7	other_subjective_symptoms, oral_automatisms, vocalisation, other_motor_symptoms, other_motor_symptoms_desc: left leg automatisms, smiling, other_vegetative_symptoms_desc: 0, no_ictal_speech, postictal_amnesia: c, postictal_headache, postictal_todds_paresis	CP	awake	several hypoglycemic coma	temporal	right	27	24	female	1
969	surfPA_pat_1321803_5_id_13218010103_486.mat	1321803	5	2009-09-13 22:52:00	2009-09-13 22:53:00	145.6	145.6	27.3	91	rhythmic delta waves	F7,T7,FT9,T9,TP9	other_subjective_symptoms, oral_automatisms, vocalisation, other_motor_symptoms_desc: 0, other_vegetative_symptoms_desc: 0, ictal_stereotypic_speech, postictal_amnesia: c, postictal_headache, postictal_todds_paresis	CP	awake	several hypoglycemic coma	temporal	right	27	24	female	1
970	surfPA_pat_1321803_6_id_13218010103_486.mat	1321803	6	2009-09-14	2009-09-14 00:02:00	134.4	134.4	25.2	84	rhythmic delta waves	F7,T7,FT9,T9,TP9	other_subjective_symptoms, oral_automatisms, vocalisation, other_motor_symptoms, other_motor_symptoms_desc: right leg automtisms, other_vegetative_symptoms_desc: 0, ictal_stereotypic_speech, postictal_amnesia: c, postictal_headache, postictal_todds_paresis	CP	awake	several hypoglycemic coma	temporal	right	27	24	female	1
971	surfPA_pat_1321803_7_id_13218010103_498.mat	1321803	7	2009-09-14 04:43:00	2009-09-14 04:44:00	148.8	148.8	27.9	93	rhythmic delta waves	F7,T7,FT9,T9	other_subjective_symptoms, oral_automatisms, clonic_movements, head_version, vocalisation, other_motor_symptoms_desc: 0, other_vegetative_symptoms_desc: 0, no_ictal_speech, postictal_amnesia: c, postictal_headache, postictal_todds_paresis, commentary: SG	CP	sleep stage II	several hypoglycemic coma	temporal	right	27	24	female	1
972	surfPA_pat_1321903_1_id_13219010103_242.mat	1321903	1	2009-09-09 16:13:00	2009-09-09 16:13:00	54.4	54.4	10.2	34	rhythmic theta waves	F3,C3		CP	awake	trauma	temporal	left	41	8	male	1
973	surfPA_pat_1321903_2_id_13219010103_464.mat	1321903	2	2009-09-13 14:07:00	2009-09-13 14:07:00	20.8	20.8	3.9	13	rhythmic sharp waves	F7,T7,P7,FT9,T9,TP9,Fp1,F3	other_subjective_symptoms, other_motor_symptoms, other_motor_symptoms_desc: rubbing his left arm, other_vegetative_symptoms_desc: 0, postictal_amnesia: -, postictal_headache, postictal_todds_paresis	UC	awake	trauma	temporal	left	41	8	male	1
974	surfPA_pat_1321903_3_id_13219010103_751.mat	1321903	3	2009-09-17 15:09:00	2009-09-17 15:10:00	110.4	110.4	20.7	69	rhythmic theta waves	F7,T7,P7,FT9,T9		CP	awake	trauma	temporal	left	41	8	male	1
975	surfPA_pat_1321903_4_id_13219010103_751.mat	1321903	4	2009-09-17 16:02:00	2009-09-17 16:03:00	115.2	115.2	21.6	72	rhythmic theta waves	F7,T7,P7,FT9,T9,TP9		CP	awake	trauma	temporal	left	41	8	male	1
976	surfPA_pat_1321903_5_id_13219010103_751.mat	1321903	5	2009-09-17 17:29:00	2009-09-17 17:30:00	120	120	22.5	75	rhythmic theta waves	F7,T7,P7,FT9,T9,TP9		CP	awake	trauma	temporal	left	41	8	male	1
977	surfPA_pat_1321903_6_id_13219010103_751.mat	1321903	6	2009-09-17 18:31:00	2009-09-17 18:32:00	120	120	22.5	75	rhythmic theta waves	F7,T7,P7,FT9,T9,TP9		CP	awake	trauma	temporal	left	41	8	male	1
978	surfPA_pat_1321903_7_id_13219010103_751.mat	1321903	7	2009-09-17 18:58:00	2009-09-17 19:00:00	139.2	139.2	26.1	87	rhythmic theta waves	F7,T7,P7,FT9,T9,TP9		CP	awake	trauma	temporal	left	41	8	male	1
979	surfPA_pat_1321903_8_id_13219010103_773.mat	1321903	8	2009-09-17 22:53:00	2009-09-17 22:54:00	94.4	94.4	17.7	59	rhythmic theta waves	F7,T7,P7,FT9,T9,TP9		CP	awake	trauma	temporal	left	41	8	male	1
980	surfPA_pat_1321903_9_id_13219010103_794.mat	1321903	9	2009-09-18 01:23:00	2009-09-18 01:24:00	65.6	65.6	12.3	41	rhythmic theta waves	F7,T7,P7,FT9,T9,TP9		SP	awake	trauma	temporal	left	41	8	male	1
981	surfPA_pat_1321903_10_id_13219010103_794.mat	1321903	10	2009-09-18 04:51:00	2009-09-18 04:53:00	108.8	108.8	20.4	68	rhythmic theta waves	F7,T7,P7,FT9,T9,TP9		SP	awake	trauma	temporal	left	41	8	male	1
982	surfPA_pat_1321903_11_id_13219010103_817.mat	1321903	11	2009-09-18 07:44:00	2009-09-18 07:45:00	139.2	139.2	26.1	87	rhythmic theta waves	FT9,T9,TP9,F7,T7		SP	awake	trauma	temporal	left	41	8	male	1
983	surfPA_pat_1322703_1_id_13227011103_011.mat	1322703	1	2009-07-02 01:16:00	2009-07-02 01:17:00	81.6	81.6	15.3	51	rhythmic theta waves	T7,FT9,T9,F7	other_subjective_symptoms, behavioral_arrest, staring, hypomotor, other_motor_symptoms_desc: 0, other_vegetative_symptoms_desc: 0, no_ictal_speech, postictal_psychic_alterations, postictal_headache, postictal_todds_paresis	CP	sleep stage I	hippocampal sclerosis	temporal	left	45	24	female	1
984	surfPA_pat_1322703_2_id_13227011503_003.mat	1322703	2	2009-07-03 17:58:00	2009-07-03 17:59:00	88	88	16.5	55	rhythmic theta waves	F7,T7,FT9,T9,TP9	other_subjective_symptoms, behavioral_arrest, staring, hypomotor, lid_myoclonus, other_motor_symptoms, other_motor_symptoms_desc: swallowing, other_vegetative_symptoms_desc: 0, no_ictal_speech, postictal_headache, postictal_todds_paresis	CP	sleep stage I	hippocampal sclerosis	temporal	left	45	24	female	1
985	surfPA_pat_1322703_3_id_13227011603_013.mat	1322703	3	2009-07-05 23:18:00	2009-07-05 23:18:00	59.2	59.2	11.1	37	rhythmic theta waves	FT9,T9,F7,T7	other_subjective_symptoms, behavioral_arrest, hypomotor, other_motor_symptoms_desc: 0, other_vegetative_symptoms_desc: 0, no_ictal_speech, postictal_headache, postictal_todds_paresis	SP	awake	hippocampal sclerosis	temporal	left	45	24	female	1
986	surfPA_pat_1322803_1_id_13228010503_006.mat	1322803	1	2009-07-03 20:52:00	2009-07-03 20:53:00	104	104	19.5	65	rhythmic theta waves	FT10,T10,TP10,FZ,CZ,PZ,F4,C4,P4	epigastric, psychic, other_subjective_symptoms, behavioral_arrest, hypomotor, other_motor_symptoms_desc: 0, other_vegetative_symptoms_desc: 0, ictal_expressive_aphasia, postictal_amnesia: p, postictal_anomia, postictal_expressive_aphasia, postictal_perceptive_aphasia, postictal_psychic_alterations, postictal_headache, postictal_todds_paresis, postictal_coughing	CP	awake	cns surgery	temporal	right	18	6	male	1
987	surfPA_pat_1322803_2_id_13228010503_023.mat	1322803	2	2009-07-04 12:48:00	2009-07-04 12:49:00	107.2	107.2	20.1	67	rhythmic theta waves	FT10,T10,TP10	epigastric, psychic, other_subjective_symptoms, behavioral_arrest, tonic_posturing: right, eye_version, other_motor_symptoms, other_motor_symptoms_desc: blowing, other_vegetative_symptoms_desc: 0, ictal_expressive_aphasia, ictal_perceptive_aphasia, postictal_amnesia: p, postictal_perceptive_aphasia, postictal_psychic_alterations, postictal_headache, postictal_todds_paresis, commentary: aphasia wh…	CP	awake	cns surgery	temporal	right	18	6	male	1
988	surfPA_pat_1322803_3_id_13228010503_029.mat	1322803	3	2009-07-04 18:15:00	2009-07-04 18:18:00	286.4	286.4	53.7	179	rhythmic theta waves	FPz,FZ,CZ,F4,C4	other_subjective_symptoms, behavioral_arrest, manual_automatisms: right, tonic_posturing: left, clonic_movements, other_motor_symptoms_desc: 0, tachycardia, other_vegetative_symptoms_desc: 0, no_ictal_speech, postictal_amnesia: c, postictal_psychic_alterations, postictal_headache, postictal_todds_paresis, commentary: secondary generalized	SG	awake	cns surgery	temporal	right	18	6	male	1
989	surfPA_pat_1322803_4_id_13228010503_053.mat	1322803	4	2009-07-05 16:56:00	2009-07-05 16:57:00	70.4	70.4	13.2	44	rhythmic theta waves	FP2,F4,C4	other_subjective_symptoms, manual_automatisms: bilateral, other_motor_symptoms_desc: 0, other_vegetative_symptoms_desc: 0, no_ictal_speech, postictal_amnesia: p, postictal_psychic_alterations, postictal_headache, postictal_todds_paresis	UC	awake	cns surgery	temporal	right	18	6	male	1
990	surfPA_pat_1323803_1_id_13238010103_5905.mat	1323803	1	2009-11-20 09:18:00	2009-11-20 09:18:00	30.4	30.4	5.7	19	rhythmic theta waves	F4,C4	other_subjective_symptoms, other_motor_symptoms_desc: 0, other_vegetative_symptoms_desc: 0, no_ictal_speech, postictal_amnesia: n, postictal_headache, postictal_todds_paresis	SP	awake	cortical dysplasia	temporal	right	30	12	male	1
991	surfPA_pat_1323803_2_id_13238010103_5967.mat	1323803	2	2009-11-20 21:45:00	2009-11-20 21:45:00	76.8	76.8	14.4	48	rhythmic theta waves	F4,C4	other_subjective_symptoms, oral_automatisms, manual_automatisms: left, eye_version, head_version, vocalisation, other_motor_symptoms_desc: 0, other_vegetative_symptoms_desc: 0, no_ictal_speech, postictal_amnesia: c, postictal_headache, postictal_todds_paresis	CP	awake	cortical dysplasia	temporal	right	30	12	male	1
992	surfPA_pat_1323803_3_id_13238010103_6315.mat	1323803	3	2009-11-24 16:06:00	2009-11-24 16:06:00	44.8	44.8	8.4	28	rhythmic theta waves	F4,C4	behavioral_arrest, postictal_amnesia: c, commentary: no video avalaible	CP	awake	cortical dysplasia	temporal	right	30	12	male	1
993	surfPA_pat_1323803_4_id_13238010103_6432.mat	1323803	4	2009-11-26 08:02:00	2009-11-26 08:03:00	94.4	94.4	17.7	59	rhythmic theta waves	F4,C4	other_subjective_symptoms, oral_automatisms, eye_version, other_motor_symptoms_desc: 0, tachycardia, other_vegetative_symptoms_desc: 0, no_ictal_speech, postictal_amnesia: c, postictal_headache, postictal_todds_paresis	CP	awake	cortical dysplasia	temporal	right	30	12	male	1
994	surfPA_pat_1323803_5_id_13238010103_6533.mat	1323803	5	2009-11-27 09:40:00	2009-11-27 09:41:00	78.4	78.4	14.7	49	rhythmic theta waves	F4,C4	other_subjective_symptoms, oral_automatisms, eye_version, vocalisation, other_motor_symptoms_desc: 0, tachycardia, other_vegetative_symptoms_desc: 0, no_ictal_speech, postictal_amnesia: c, postictal_headache, postictal_todds_paresis, postictal_nose_rubbing	CP	awake	cortical dysplasia	temporal	right	30	12	male	1
995	surfPA_pat_1324103_1_id_13241010103_2449.mat	1324103	1	2009-10-07 16:21:00	2009-10-07 16:21:00	44.8	44.8	8.4	28	rhythmic alpha waves	FT10,T10,TP10	other_subjective_symptoms, oral_automatisms, other_motor_symptoms_desc: 0, other_vegetative_symptoms_desc: 0, no_ictal_speech, postictal_amnesia: p, postictal_headache, postictal_todds_paresis	CP	awake	hippocampal sclerosis	parietal	right	45	14	male	1
996	surfPA_pat_1324103_2_id_13241010103_2547.mat	1324103	2	2009-10-08 18:28:00	2009-10-08 18:28:00	72	72	13.5	45	rhythmic alpha waves	FT10,T10,TP10,F8	other_subjective_symptoms, behavioral_arrest, staring, manual_automatisms: right, dystonic_posturing, other_motor_symptoms_desc: 0, other_vegetative_symptoms_desc: 0, no_ictal_speech, postictal_amnesia: p, postictal_headache, postictal_todds_paresis	CP	awake	hippocampal sclerosis	parietal	right	45	14	male	1
997	surfPA_pat_1324103_3_id_13241010103_2624.mat	1324103	3	2009-10-09 17:17:00	2009-10-09 17:17:00	54.4	54.4	10.2	34	rhythmic alpha waves	T7,P7,FT9,T9,TP9	other_subjective_symptoms, oral_automatisms, other_motor_symptoms, other_motor_symptoms_desc: sniffing, other_vegetative_symptoms_desc: 0, no_ictal_speech, postictal_amnesia: -, postictal_headache, postictal_todds_paresis, postictal_nose_rubbing	UC	awake	hippocampal sclerosis	parietal	right	45	14	male	1
998	surfPA_pat_1324103_4_id_13241010103_2624.mat	1324103	4	2009-10-09 19:06:00	2009-10-09 19:06:00	20.8	20.8	3.9	13	rhythmic alpha waves	FT9,T9,TP9,FT10,T10,TP10	other_subjective_symptoms, behavioral_arrest, staring, other_motor_symptoms_desc: 0, other_vegetative_symptoms_desc: 0, no_ictal_speech, postictal_amnesia: n, postictal_headache, postictal_todds_paresis	SP	awake	hippocampal sclerosis	parietal	right	45	14	male	1
999	surfPA_pat_1324103_5_id_13241010103_2643.mat	1324103	5	2009-10-09 19:52:00	2009-10-09 19:52:00	17.6	17.6	3.3	11	rhythmic alpha waves	FT10,T10,TP10,F8	other_subjective_symptoms, behavioral_arrest, other_motor_symptoms_desc: 0, other_vegetative_symptoms_desc: 0, no_ictal_speech, postictal_amnesia: n, postictal_headache, postictal_todds_paresis	SP	awake	hippocampal sclerosis	parietal	right	45	14	male	1
1000	surfPA_pat_1324103_6_id_13241010103_2700.mat	1324103	6	2009-10-10 11:20:00	2009-10-10 11:20:00	12.8	12.8	2.4	8	rhythmic alpha waves	T7,P7,FT9,T9,TP9,FT10,T10,TP10,F8,T8	other_subjective_symptoms, behavioral_arrest, other_motor_symptoms_desc: 0, other_vegetative_symptoms_desc: 0, no_ictal_speech, postictal_amnesia: n, postictal_headache, postictal_todds_paresis	SP	awake	hippocampal sclerosis	parietal	right	45	14	male	1
1001	surfPA_pat_1324803_1_id_13248010603_001.mat	1324803	1	2008-06-27 17:04:00	2008-06-27 17:05:00	104	104	19.5	65	rhythmic alpha waves	F4,C4,P4	visual, other_subjective_symptoms, other_motor_symptoms_desc: 0, other_vegetative_symptoms_desc: 0, postictal_amnesia: n, postictal_headache, postictal_todds_paresis	SP	awake	trauma	central	right	46	41	female	1
1002	surfPA_pat_1324803_2_id_13248010703_003.mat	1324803	2	2008-06-28 19:04:00	2008-06-28 19:09:00	513.6	513.6	96.3	321	rhythmic sharp waves	F4,C4,P4	other_subjective_symptoms, behavioral_arrest, other_motor_symptoms_desc: 0, other_vegetative_symptoms_desc: 0, no_ictal_speech, postictal_amnesia: n, postictal_headache, postictal_todds_paresis	SP	awake	trauma	central	right	46	41	female	1
1003	surfPA_pat_1324803_3_id_13248010703_023.mat	1324803	3	2008-06-29 14:15:00	2008-06-29 14:16:00	51.2	51.2	9.6	32	rhythmic theta waves	F4,C4,P4	other_subjective_symptoms, behavioral_arrest, manual_automatisms: left, dystonic_posturing, head_version, other_motor_symptoms_desc: 0, other_vegetative_symptoms_desc: 0, no_ictal_speech, postictal_amnesia: n, postictal_headache, postictal_todds_paresis	SP	awake	trauma	central	right	46	41	female	1
1004	surfPA_pat_1324803_4_id_13248010803_016.mat	1324803	4	2008-06-30 06:22:00	2008-06-30 06:23:00	107.2	107.2	20.1	67	rhythmic alpha waves	F4,C4	other_subjective_symptoms, behavioral_arrest, staring, other_motor_symptoms, other_motor_symptoms_desc: left arm elevation, other_vegetative_symptoms_desc: 0, no_ictal_speech, postictal_amnesia: n, postictal_headache, postictal_todds_paresis	SP	sleep stage II	trauma	central	right	46	41	female	1
1005	surfPA_pat_1324803_5_id_13248011203_013.mat	1324803	5	2008-07-01 03:54:00	2008-07-01 03:55:00	80	80	15	50	rhythmic alpha waves	C4,P4	other_subjective_symptoms, behavioral_arrest, staring, oral_automatisms, other_motor_symptoms_desc: 0, other_vegetative_symptoms_desc: 0, no_ictal_speech, postictal_amnesia: n, postictal_headache, postictal_todds_paresis	SP	sleep stage II	trauma	central	right	46	41	female	1
1006	surfPA_pat_1324803_6_id_13248011403_012.mat	1324803	6	2008-07-02 03:21:00	2008-07-02 03:22:00	62.4	62.4	11.7	39	rhythmic alpha waves	F4,C4,P4	other_subjective_symptoms, clonic_movements, head_version, other_motor_symptoms_desc: 00, other_vegetative_symptoms_desc: 0, postictal_amnesia: n, postictal_headache, postictal_todds_paresis	SP	sleep stage II	trauma	central	right	46	41	female	1
1007	surfPA_pat_1324803_7_id_13248011603_004.mat	1324803	7	2008-07-02 19:51:00	2008-07-02 19:51:00	68.8	68.8	12.9	43	rhythmic delta waves	F4,C4,P4	epigastric, somatosensory, other_subjective_symptoms, other_motor_symptoms_desc: 0, other_vegetative_symptoms_desc: 0, postictal_amnesia: n, postictal_headache, postictal_todds_paresis	SP	awake	trauma	central	right	46	41	female	1
1008	surfPA_pat_1324803_8_id_13248011703_004.mat	1324803	8	2008-07-03 18:32:00	2008-07-03 18:33:00	96	96	18	60	rhythmic delta waves	F4,C4,P4	other_subjective_symptoms, behavioral_arrest, hypomotor, other_motor_symptoms_desc: 0, other_vegetative_symptoms_desc: 0, no_ictal_speech, postictal_amnesia: -, postictal_headache, postictal_todds_paresis	UC	awake	trauma	central	right	46	41	female	1
1009	surfPA_pat_1324803_9_id_13248011703_014.mat	1324803	9	2008-07-04 03:45:00	2008-07-04 03:46:00	96	96	18	60	rhythmic alpha waves	F4,C4,P4	other_subjective_symptoms, behavioral_arrest, staring, oral_automatisms, dystonic_posturing, other_motor_symptoms_desc: 0, tachycardia, other_vegetative_symptoms_desc: 0, no_ictal_speech, postictal_amnesia: -, postictal_headache, postictal_todds_paresis, postictal_nose_rubbing	UC	sleep stage II	trauma	central	right	46	41	female	1
1010	surfPA_pat_1324903_1_id_13249010103_000.mat	1324903	1	2008-06-20 11:51:00	2008-06-20 11:51:00	25.6	25.6	4.8	16	low amplitude fast activity (lafa)	FZ,CZ	other_subjective_symptoms, tonic_posturing: left, grimacing, clonic_movements, eye_version, head_version, body_version, other_motor_symptoms_desc: 0, tachycardia, other_vegetative_symptoms_desc: 0, postictal_amnesia: n, postictal_headache, postictal_todds_paresis	UC	sleep stage I	cryptogenic	central	right	22	10	female	1
1011	surfPA_pat_1324903_2_id_13249010203_003.mat	1324903	2	2008-06-20 17:19:00	2008-06-20 17:19:00	25.6	25.6	4.8	16	low amplitude fast activity (lafa)	CZ	other_subjective_symptoms, tonic_posturing: left, clonic_movements, other_motor_symptoms_desc: 0, tachycardia, other_vegetative_symptoms_desc: 0, postictal_amnesia: n, postictal_headache, postictal_todds_paresis	UC	sleep stage I	cryptogenic	central	right	22	10	female	1
1012	surfPA_pat_1324903_3_id_13249010203_016.mat	1324903	3	2008-06-21 05:46:00	2008-06-21 05:46:00	20.8	20.8	3.9	13	low amplitude fast activity (lafa)	FZ,CZ	other_subjective_symptoms, tonic_posturing: left, clonic_movements, other_motor_symptoms_desc: 0, other_vegetative_symptoms_desc: 0, postictal_amnesia: n, postictal_headache, postictal_todds_paresis	UC	sleep stage I	cryptogenic	central	right	22	10	female	1
1013	surfPA_pat_1324903_4_id_13249010203_018.mat	1324903	4	2008-06-21 07:13:00	2008-06-21 07:13:00	46.4	46.4	8.7	29	low amplitude fast activity (lafa)	FZ,CZ	other_subjective_symptoms, tonic_posturing: left, clonic_movements, head_version, other_motor_symptoms_desc: 0, other_vegetative_symptoms_desc: 0, postictal_amnesia: n, postictal_headache, postictal_todds_paresis	UC	sleep stage I	cryptogenic	central	right	22	10	female	1
1014	surfPA_pat_1324903_5_id_13249010203_023.mat	1324903	5	2008-06-21 11:23:00	2008-06-21 11:23:00	33.6	33.6	6.3	21	low amplitude fast activity (lafa)	FZ,CZ	other_subjective_symptoms, tonic_posturing: left, clonic_movements, other_motor_symptoms_desc: 0, other_vegetative_symptoms_desc: 0, postictal_amnesia: n, postictal_headache, postictal_todds_paresis	UC	sleep stage I	cryptogenic	central	right	22	10	female	1
1015	surfPA_pat_1324903_6_id_13249010203_024.mat	1324903	6	2008-06-21 12:28:00	2008-06-21 12:29:00	27.2	27.2	5.1	17	low amplitude fast activity (lafa)	FZ,CZ	other_subjective_symptoms, tonic_posturing: left, clonic_movements, other_motor_symptoms_desc: 0, other_vegetative_symptoms_desc: 0, postictal_amnesia: n, postictal_headache, postictal_todds_paresis	UC	sleep stage I	cryptogenic	central	right	22	10	female	1
1016	surfPA_pat_1324903_7_id_13249010203_027.mat	1324903	7	2008-06-21 15:48:00	2008-06-21 15:49:00	22.4	22.4	4.2	14	low amplitude fast activity (lafa)	FZ,CZ	other_subjective_symptoms, tonic_posturing: left, clonic_movements, other_motor_symptoms_desc: 0, other_vegetative_symptoms_desc: 0, postictal_amnesia: n, postictal_headache, postictal_todds_paresis	UC	sleep stage I	cryptogenic	central	right	22	10	female	1
1017	surfPA_pat_1324903_8_id_13249010303_005.mat	1324903	8	2008-06-23 13:34:00	2008-06-23 13:35:00	12.8	12.8	2.4	8	low amplitude fast activity (lafa)	FZ,CZ	other_subjective_symptoms, tonic_posturing: left, clonic_movements, other_motor_symptoms_desc: 0, other_vegetative_symptoms_desc: 0, postictal_amnesia: n, postictal_headache, postictal_todds_paresis	SP	sleep stage I	cryptogenic	central	right	22	10	female	1
1018	surfPA_pat_1324903_9_id_13249010303_006.mat	1324903	9	2008-06-23 15:14:00	2008-06-23 15:14:00	22.4	22.4	4.2	14	low amplitude fast activity (lafa)	FZ,CZ	other_subjective_symptoms, tonic_posturing: left, other_motor_symptoms_desc: 0, other_vegetative_symptoms_desc: 0, postictal_amnesia: n, postictal_headache, postictal_todds_paresis	SP	awake	cryptogenic	central	right	22	10	female	1
1019	surfPA_pat_1324903_10_id_13249010303_010.mat	1324903	10	2008-06-23 18:13:00	2008-06-23 18:13:00	36.8	36.8	6.9	23	low amplitude fast activity (lafa)	FZ,CZ	other_subjective_symptoms, tonic_posturing: left, other_motor_symptoms_desc: 0, other_vegetative_symptoms_desc: 0, postictal_amnesia: n, postictal_headache, postictal_todds_paresis	SP	awake	cryptogenic	central	right	22	10	female	1
1020	surfPA_pat_1324903_11_id_13249010303_015.mat	1324903	11	2008-06-23 22:42:00	2008-06-23 22:42:00	4.8	4.8	0.9	3	low amplitude fast activity (lafa)	FZ,CZ	other_subjective_symptoms, tonic_posturing: left, clonic_movements, other_motor_symptoms_desc: 0, other_vegetative_symptoms_desc: 0, postictal_amnesia: n, postictal_headache, postictal_todds_paresis	UC	sleep stage I	cryptogenic	central	right	22	10	female	1
1021	surfPA_pat_1324903_12_id_13249010503_000.mat	1324903	12	2008-06-24 11:21:00	2008-06-24 11:21:00	24	24	4.5	15	low amplitude fast activity (lafa)	FZ,CZ	other_subjective_symptoms, tonic_posturing: left, myoclonic_movements, eye_version, head_version, body_version, other_motor_symptoms_desc: 0, other_vegetative_symptoms_desc: 0, postictal_amnesia: n, postictal_headache, postictal_todds_paresis, commentary: 0	UC	awake	cryptogenic	central	right	22	10	female	1
1022	surfPA_pat_1324903_13_id_13249010603_001.mat	1324903	13	2008-06-24 17:09:00	2008-06-24 17:10:00	24	24	4.5	15	low amplitude fast activity (lafa)	FZ,CZ	other_subjective_symptoms, tonic_posturing: bilateral, clonic_movements, eye_version, head_version, body_version, other_motor_symptoms_desc: 0, other_vegetative_symptoms_desc: 0, postictal_amnesia: n, postictal_headache, postictal_todds_paresis, commentary: 0	UC	awake	cryptogenic	central	right	22	10	female	1
1023	surfPA_pat_1325003_1_id_13250010503_000.mat	1325003	1	2008-07-08 16:20:00	2008-07-08 16:21:00	132.8	132.8	24.9	83	rhythmic delta waves	FP2,F4,FP1,F3,FPz,FZ	other_subjective_symptoms, behavioral_arrest, oral_automatisms, manual_automatisms: right, other_motor_symptoms_desc: 0, other_vegetative_symptoms_desc: 0, postictal_amnesia: -, postictal_headache, postictal_todds_paresis	CP	awake	cryptogenic	hemisphere	right	20	13	female	1
1024	surfPA_pat_1325003_2_id_13250010503_001.mat	1325003	2	2008-07-08 17:17:00	2008-07-08 17:22:00	504	504	94.5	315	rhythmic delta waves	FP1,F3,C3,FPz,FZ,FP2		SG	awake	cryptogenic	hemisphere	right	20	13	female	1
1025	surfPA_pat_1325003_3_id_13250010503_002.mat	1325003	3	2008-07-08 18:24:00	2008-07-08 18:28:00	384	384	72	240	rhythmic beta waves	FZ,CZ,F4		CP	awake	cryptogenic	hemisphere	right	20	13	female	1
1026	surfPA_pat_1325403_1_id_13254010603_023.mat	1325403	1	2008-07-27 13:50:00	2008-07-27 13:52:00	168	168	31.5	105	low amplitude fast activity (lafa)	P7	other_subjective_symptoms, oral_automatisms, manual_automatisms: right, dystonic_posturing, other_motor_symptoms_desc: 0, other_vegetative_symptoms_desc: 0, no_ictal_speech, postictal_amnesia: p, postictal_headache, postictal_todds_paresis	CP	awake	cortical dysplasia	temporal	left	37	11	male	1
1027	surfPA_pat_1325403_2_id_13254010703_006.mat	1325403	2	2008-07-27 21:47:00	2008-07-27 21:48:00	160	160	30	100	low amplitude fast activity (lafa)	T7,P7	other_subjective_symptoms, manual_automatisms: bilateral, hypomotor, vocalisation, other_motor_symptoms_desc: 0, other_vegetative_symptoms_desc: 0, no_ictal_speech, postictal_amnesia: p, postictal_headache, postictal_todds_paresis, postictal_coughing	CP	awake	cortical dysplasia	temporal	left	37	11	male	1
1028	surfPA_pat_1325403_3_id_13254010803_003.mat	1325403	3	2008-07-28 11:58:00	2008-07-28 11:59:00	140.8	140.8	26.4	88	rhythmic alpha waves	P7	other_subjective_symptoms, manual_automatisms: bilateral, other_motor_symptoms_desc: 0, other_vegetative_symptoms_desc: 0, no_ictal_speech, ictal_expressive_aphasia, ictal_perceptive_aphasia, postictal_amnesia: p, postictal_expressive_aphasia, postictal_perceptive_aphasia, postictal_headache, postictal_todds_paresis, postictal_coughing	CP	awake	cortical dysplasia	temporal	left	37	11	male	1
1029	surfPA_pat_1325403_4_id_13254010903_003.mat	1325403	4	2008-07-28 19:06:00	2008-07-28 19:07:00	148.8	148.8	27.9	93	low amplitude fast activity (lafa)	P7	other_subjective_symptoms, oral_automatisms, manual_automatisms: bilateral, dystonic_posturing, other_motor_symptoms_desc: 0, other_vegetative_symptoms_desc: 0, no_ictal_speech, postictal_amnesia: p, postictal_headache, postictal_todds_paresis, postictal_coughing	CP	awake	cortical dysplasia	temporal	left	37	11	male	1
1030	surfPA_pat_1325603_1_id_13256010303_005.mat	1325603	1	2008-06-05 19:28:00	2008-06-05 19:29:00	100.8	100.8	18.9	63	rhythmic alpha waves	T7,P7	other_subjective_symptoms, oral_automatisms, manual_automatisms: bilateral, tonic_posturing: left, vocalisation, other_motor_symptoms_desc: 0, tachycardia, other_vegetative_symptoms_desc: 0, no_ictal_speech, postictal_amnesia: c, postictal_headache, postictal_todds_paresis, postictal_coughing, commentary: language not tested	CP	awake	hippocampal sclerosis	temporal	right	37	16	female	1
1031	surfPA_pat_1325603_2_id_13256010403_000.mat	1325603	2	2008-06-06 09:09:00	2008-06-06 09:10:00	56	56	10.5	35	rhythmic theta waves	FT10,T10,TP10	other_subjective_symptoms, behavioral_arrest, oral_automatisms, manual_automatisms: right, eye_version, other_motor_symptoms_desc: 0, tachycardia, other_vegetative_symptoms_desc: 0, no_ictal_speech, postictal_amnesia: c, postictal_expressive_aphasia, postictal_dysarthria, postictal_headache, postictal_todds_paresis, commentary: language not tested but post ictal speaking alone with aphasia	CP	awake	hippocampal sclerosis	temporal	right	37	16	female	1
1032	surfPA_pat_1325603_3_id_13256010703_006.mat	1325603	3	2008-06-09 21:51:00	2008-06-09 21:52:00	96	96	18	60	rhythmic theta waves	T7,P7	other_subjective_symptoms, behavioral_arrest, oral_automatisms, manual_automatisms: undecidable, tonic_posturing: right, vocalisation, other_motor_symptoms_desc: 0, tachycardia, other_vegetative_symptoms_desc: 0, no_ictal_speech, postictal_amnesia: c, postictal_headache, postictal_todds_paresis	CP	awake	hippocampal sclerosis	temporal	right	37	16	female	1
1033	surfPA_pat_1325603_4_id_13256010703_008.mat	1325603	4	2008-06-09 23:48:00	2008-06-09 23:50:00	140.8	140.8	26.4	88	rhythmic alpha waves	F3	clonic_movements, commentary: no clinical description because no video	SG	REM	hippocampal sclerosis	temporal	right	37	16	female	1
1034	surfPA_pat_1325603_5_id_13256010703_014.mat	1325603	5	2008-06-10 04:51:00	2008-06-10 04:52:00	132.8	132.8	24.9	83	rhythmic alpha waves	F3	clonic_movements, commentary: no clinical description because patient under her sheets then out of video	SG	sleep stage II	hippocampal sclerosis	temporal	right	37	16	female	1
1035	surfPA_pat_1325603_6_id_13256010703_017.mat	1325603	6	2008-06-10 07:38:00	2008-06-10 07:39:00	83.2	83.2	15.6	52	rhythmic delta waves	F3	other_subjective_symptoms, oral_automatisms, tonic_posturing: right, dystonic_posturing, clonic_movements, eye_version, vocalisation, other_motor_symptoms_desc: 0, tachycardia, other_vegetative_symptoms_desc: 0, no_ictal_speech, postictal_headache, postictal_todds_paresis	UC	awake	hippocampal sclerosis	temporal	right	37	16	female	1
1036	surfPA_pat_1325603_7_id_13256010803_000.mat	1325603	7	2008-06-10 08:18:00	2008-06-10 08:19:00	72	72	13.5	45	rhythmic delta waves	F7,T7,P7,FT9,T9	other_subjective_symptoms, behavioral_arrest, manual_automatisms: left, other_motor_symptoms_desc: 0, tachycardia, other_vegetative_symptoms_desc: 0, no_ictal_speech, postictal_headache, postictal_todds_paresis	UC	sleep stage I	hippocampal sclerosis	temporal	right	37	16	female	1
1037	surfPA_pat_1325903_1_id_13259010603_000.mat	1325903	1	2008-06-06 11:59:00	2008-06-06 11:59:00	32	32	6	20	rhythmic theta waves	P7,FT9,T9,TP9	other_subjective_symptoms, oral_automatisms, manual_automatisms: left, vocalisation, other_motor_symptoms_desc: 0, tachycardia, other_vegetative_symptoms_desc: 0, no_ictal_speech, postictal_headache, postictal_todds_paresis	CP	sleep stage I	cryptogenic	frontal	right	41	23	male	1
1038	surfPA_pat_1325903_2_id_13259010603_001.mat	1325903	2	2008-06-06 12:40:00	2008-06-06 12:41:00	67.2	67.2	12.6	42	rhythmic theta waves	FT9,T9,TP9	other_subjective_symptoms, oral_automatisms, manual_automatisms: left, clonic_movements, other_motor_symptoms, other_motor_symptoms_desc: baille, tachycardia, other_vegetative_symptoms, other_vegetative_symptoms_desc: mydriasis, ictal_expressive_aphasia, postictal_amnesia: c, postictal_expressive_aphasia, postictal_headache, postictal_todds_paresis	CP	sleep stage II	cryptogenic	frontal	right	41	23	male	1
1039	surfPA_pat_1325903_3_id_13259010603_003.mat	1325903	3	2008-06-06 14:26:00	2008-06-06 14:26:00	43.2	43.2	8.1	27	rhythmic theta waves	FT9,T9,TP9	other_subjective_symptoms, manual_automatisms: left, other_motor_symptoms_desc: 0, tachycardia, other_vegetative_symptoms, other_vegetative_symptoms_desc: mydriasis, postictal_amnesia: c, postictal_headache, postictal_todds_paresis	CP	sleep stage II	cryptogenic	frontal	right	41	23	male	1
1040	surfPA_pat_1325903_4_id_13259010703_011.mat	1325903	4	2008-06-07 02:34:00	2008-06-07 02:35:00	80	80	15	50	rhythmic theta waves	P7,FT9,T9,TP9	other_subjective_symptoms, oral_automatisms, manual_automatisms: right, restlessness, eye_version, other_motor_symptoms_desc: 0, tachycardia, other_vegetative_symptoms_desc: 0, ictal_complex_speech, ictal_expressive_aphasia, postictal_amnesia: c, postictal_headache, postictal_todds_paresis	CP	sleep stage III/IV	cryptogenic	frontal	right	41	23	male	1
1041	surfPA_pat_1325903_5_id_13259010703_013.mat	1325903	5	2008-06-07 03:54:00	2008-06-07 03:55:00	84.8	84.8	15.9	53	rhythmic theta waves	FT9,T9	other_subjective_symptoms, oral_automatisms, manual_automatisms: left, hypomotor, other_motor_symptoms_desc: 0, tachycardia, other_vegetative_symptoms_desc: 0, no_ictal_speech, postictal_amnesia: c, postictal_headache, postictal_todds_paresis	CP	REM	cryptogenic	frontal	right	41	23	male	1
1042	surfPA_pat_1325903_6_id_13259010703_017.mat	1325903	6	2008-06-07 07:31:00	2008-06-07 07:31:00	33.6	33.6	6.3	21	rhythmic delta waves	FPz,FZ,F8,FP2	other_subjective_symptoms, behavioral_arrest, oral_automatisms, manual_automatisms: right, hypomotor, eye_version, head_version, other_motor_symptoms_desc: 0, tachycardia, other_vegetative_symptoms_desc: 0, ictal_complex_speech, postictal_amnesia: c, postictal_headache, postictal_todds_paresis	CP	REM	cryptogenic	frontal	right	41	23	male	1
1043	surfPA_pat_1325903_7_id_13259010803_021.mat	1325903	7	2008-06-09 06:56:00	2008-06-09 06:56:00	20.8	20.8	3.9	13	rhythmic theta waves	FT9,T9	other_subjective_symptoms, hypomotor, other_motor_symptoms_desc: 0, tachycardia, other_vegetative_symptoms_desc: 0, no_ictal_speech, postictal_headache, postictal_todds_paresis	CP	sleep stage III/IV	cryptogenic	frontal	right	41	23	male	1
1044	surfPA_pat_1325903_8_id_13259010903_000.mat	1325903	8	2008-06-09 09:05:00	2008-06-09 09:05:00	11.2	11.2	2.1	7	rhythmic delta waves	F7,T7,P7,FT9,T9,TP9	other_subjective_symptoms, oral_automatisms, manual_automatisms: right, other_motor_symptoms_desc: 0, tachycardia, other_vegetative_symptoms_desc: 0, no_ictal_speech, postictal_headache, postictal_todds_paresis	CP	sleep stage I	cryptogenic	frontal	right	41	23	male	1
1045	surfPA_pat_1325903_9_id_13259011503_013.mat	1325903	9	2008-06-12 04:22:00	2008-06-12 04:23:00	86.4	86.4	16.2	54	rhythmic theta waves	TP9	other_subjective_symptoms, oral_automatisms, manual_automatisms: right, other_motor_symptoms_desc: 0, tachycardia, other_vegetative_symptoms_desc: 0, no_ictal_speech, postictal_headache, postictal_todds_paresis	CP	REM	cryptogenic	frontal	right	41	23	male	1
1046	surfPA_pat_1326003_1_id_13260010103_011.mat	1326003	1	2008-06-12 01:40:00	2008-06-12 01:41:00	81.6	81.6	15.3	51	rhythmic delta waves	FT10,T10,TP10,F8,T8,P8,FP2,F4,C4,P4,O2,FPz,FZ,CZ,PZ,OZ,FP1,F3,C3,P3,O1,F7,T7,P7,FT9,T9,TP9	other_subjective_symptoms, oral_automatisms, clonic_movements, head_version, body_version, vocalisation, other_motor_symptoms_desc: 0, other_vegetative_symptoms_desc: 0, postictal_amnesia: n, postictal_headache, postictal_todds_paresis	CP	sleep stage II	hippocampal sclerosis	temporal	bilateral	50	5	female	1
1047	surfPA_pat_1326003_2_id_13260010303_005.mat	1326003	2	2008-06-12 14:33:00	2008-06-12 14:34:00	84.8	67.9	15.9	53	rhythmic delta waves	FT10,T10,TP10,F8,T8,P8,FP2,F4,C4,P4,O2,FPz,FZ,CZ,PZ,OZ,FP1,F3,C3,P3,O1,F7,T7,P7,FT9,T9,TP9	other_subjective_symptoms, dystonic_posturing, clonic_movements, head_version, other_motor_symptoms_desc: 0, other_vegetative_symptoms_desc: 0, postictal_amnesia: n, postictal_headache, postictal_todds_paresis	CP	sleep stage III/IV	hippocampal sclerosis	temporal	bilateral	50	5	female	1
1048	surfPA_pat_1326003_3_id_13260010403_001.mat	1326003	3	2008-06-12 16:46:00	2008-06-12 16:47:00	68.8	68.8	12.9	43	rhythmic delta waves	F7	other_subjective_symptoms, behavioral_arrest, staring, manual_automatisms: bilateral, other_motor_symptoms_desc: 0, other_vegetative_symptoms_desc: 0, postictal_amnesia: n, postictal_headache, postictal_todds_paresis	UC	awake	hippocampal sclerosis	temporal	bilateral	50	5	female	1
1049	surfPA_pat_1326003_4_id_13260010803_011.mat	1326003	4	2008-06-16 02:49:00	2008-06-16 02:50:00	28.8	28.8	5.4	18	rhythmic delta waves	early:	other_subjective_symptoms, oral_automatisms, manual_automatisms: undecidable, other_motor_symptoms_desc: 00, other_vegetative_symptoms_desc: 0, postictal_amnesia: n, postictal_headache, postictal_todds_paresis	CP	sleep stage III/IV	hippocampal sclerosis	temporal	bilateral	50	5	female	1
1050	surfPA_pat_1326003_5_id_13260010803_012.mat	1326003	5	2008-06-16 03:07:00	2008-06-16 03:09:00	166.4	166.4	31.2	104	rhythmic delta waves	early:	other_subjective_symptoms, oral_automatisms, manual_automatisms: bilateral, other_motor_symptoms, other_motor_symptoms_desc: sighing, other_vegetative_symptoms_desc: 0, postictal_headache, postictal_todds_paresis	CP	sleep stage II	hippocampal sclerosis	temporal	bilateral	50	5	female	1
1051	surfPA_pat_1326003_6_id_13260010803_013.mat	1326003	6	2008-06-16 04:27:00	2008-06-16 04:28:00	70.4	70.4	13.2	44	rhythmic delta waves	early:	oral_automatisms, manual_automatisms: bilateral, vocalisation, other_motor_symptoms, other_motor_symptoms_desc: sighing, other_vegetative_symptoms_desc: 0, postictal_headache, postictal_todds_paresis	CP	sleep stage II	hippocampal sclerosis	temporal	bilateral	50	5	female	1
1052	surfPA_pat_1326003_7_id_13260010803_013.mat	1326003	7	2008-06-16 04:36:00	2008-06-16 04:36:00	43.2	43.2	8.1	27	rhythmic delta waves	FT10,T10,TP10,F8,T8,P8,FP2,F4,C4,P4,O2,FPz,FZ,CZ,PZ,OZ,FP1,F3,C3,P3,O1,F7,T7,P7,FT9,T9,TP9	other_subjective_symptoms, manual_automatisms: bilateral, vocalisation, other_motor_symptoms_desc: 0, other_vegetative_symptoms_desc: 0, postictal_headache, postictal_todds_paresis	CP	sleep stage III/IV	hippocampal sclerosis	temporal	bilateral	50	5	female	1
1053	surfPA_pat_1326003_8_id_13260010803_014.mat	1326003	8	2008-06-16 04:46:00	2008-06-16 04:46:00	76.8	76.8	14.4	48	rhythmic delta waves	early:	other_subjective_symptoms, manual_automatisms: bilateral, other_motor_symptoms_desc: 0, other_vegetative_symptoms_desc: 0, postictal_headache, postictal_todds_paresis	CP	sleep stage III/IV	hippocampal sclerosis	temporal	bilateral	50	5	female	1
1054	surfPA_pat_1326003_9_id_13260010803_014.mat	1326003	9	2008-06-16 04:59:00	2008-06-16 05:00:00	64	64	12	40	rhythmic delta waves	FT9,T9,TP9	other_subjective_symptoms, manual_automatisms: bilateral, other_motor_symptoms_desc: 0, other_vegetative_symptoms_desc: 0, postictal_headache, postictal_todds_paresis	CP	sleep stage III/IV	hippocampal sclerosis	temporal	bilateral	50	5	female	1
1055	surfPA_pat_1326003_10_id_13260010803_014.mat	1326003	10	2008-06-16 05:11:00	2008-06-16 05:11:00	32	32	6	20	rhythmic delta waves	early:	other_subjective_symptoms, other_motor_symptoms, other_motor_symptoms_desc: wake up and sighing, other_vegetative_symptoms_desc: 0, postictal_headache, postictal_todds_paresis	CP	sleep stage II	hippocampal sclerosis	temporal	bilateral	50	5	female	1
1056	surfPA_pat_1326003_11_id_13260010903_000.mat	1326003	11	2008-06-16 08:38:00	2008-06-16 08:39:00	80	80	15	50	rhythmic delta waves	early:	other_subjective_symptoms, tonic_posturing: bilateral, clonic_movements, other_motor_symptoms_desc: 0, other_vegetative_symptoms_desc: 0, postictal_amnesia: n, postictal_headache, postictal_todds_paresis	SG	sleep stage II	hippocampal sclerosis	temporal	bilateral	50	5	female	1
1057	surfPA_pat_1326003_12_id_13260011203_010.mat	1326003	12	2008-06-18 01:33:00	2008-06-18 01:33:00	8	8	1.5	5	low amplitude fast activity (lafa)	FT10,T10,TP10,F8,T8,P8,FP2,F4,C4,P4,O2,FPz,FZ,CZ,PZ,OZ,FP1,F3,C3,P3,O1,F7,T7,P7,FT9,T9,TP9	other_subjective_symptoms, hypomotor, vocalisation, other_motor_symptoms_desc: 0, other_vegetative_symptoms_desc: 0, no_ictal_speech, postictal_amnesia: c, postictal_headache, postictal_todds_paresis	CP	sleep stage II	hippocampal sclerosis	temporal	bilateral	50	5	female	1
1058	surfPA_pat_1326003_13_id_13260011203_010.mat	1326003	13	2008-06-18 01:44:00	2008-06-18 01:44:00	27.2	27.2	5.1	17	low amplitude fast activity (lafa)	FT10,T10,TP10,F8,T8,P8,FP2,F4,C4,P4,O2,FPz,FZ,CZ,PZ,OZ,FP1,F3,C3,P3,O1,F7,T7,P7,FT9,T9,TP9	other_subjective_symptoms, behavioral_arrest, manual_automatisms: bilateral, other_motor_symptoms_desc: 0, other_vegetative_symptoms_desc: 0, no_ictal_speech, postictal_amnesia: c, postictal_headache, postictal_todds_paresis	CP	sleep stage II	hippocampal sclerosis	temporal	bilateral	50	5	female	1
1059	surfPA_pat_1326003_14_id_13260011203_011.mat	1326003	14	2008-06-18 02:07:00	2008-06-18 02:08:00	52.8	52.8	9.9	33	low amplitude fast activity (lafa)	FT10,T10,TP10,F8,T8,P8,FP2,F4,C4,P4,O2,FPz,FZ,CZ,PZ,OZ,FP1,F3,C3,P3,O1,F7,T7,P7,FT9,T9,TP9	other_subjective_symptoms, behavioral_arrest, vocalisation, other_motor_symptoms_desc: 0, other_vegetative_symptoms_desc: 0, no_ictal_speech, postictal_amnesia: c, postictal_headache, postictal_todds_paresis	CP	sleep stage II	hippocampal sclerosis	temporal	bilateral	50	5	female	1
1060	surfPA_pat_1326003_15_id_13260011203_011.mat	1326003	15	2008-06-18 02:32:00	2008-06-18 02:32:00	19.2	19.2	3.6	12	low amplitude fast activity (lafa)	early:	other_subjective_symptoms, behavioral_arrest, other_motor_symptoms_desc: 0, other_vegetative_symptoms_desc: 0, no_ictal_speech, postictal_amnesia: c, postictal_headache, postictal_todds_paresis	CP	sleep stage II	hippocampal sclerosis	temporal	bilateral	50	5	female	1
1061	surfPA_pat_1326003_16_id_13260011203_012.mat	1326003	16	2008-06-18 02:58:00	2008-06-18 02:58:00	32	32	6	20	low amplitude fast activity (lafa)	early:	other_subjective_symptoms, hypermotor_movements, other_motor_symptoms, other_motor_symptoms_desc: shouting, other_vegetative_symptoms_desc: 0, ictal_stereotypic_speech, postictal_amnesia: c, postictal_headache, postictal_todds_paresis	CP	sleep stage III/IV	hippocampal sclerosis	temporal	bilateral	50	5	female	1
1062	surfPA_pat_1326003_17_id_13260011203_013.mat	1326003	17	2008-06-18 04:07:00	2008-06-18 04:07:00	24	24	4.5	15	low amplitude fast activity (lafa)	early:	other_subjective_symptoms, behavioral_arrest, dystonic_posturing, other_motor_symptoms_desc: 0, other_vegetative_symptoms_desc: 0, postictal_amnesia: c, postictal_headache, postictal_todds_paresis	CP	sleep stage II	hippocampal sclerosis	temporal	bilateral	50	5	female	1
1063	surfPA_pat_1326003_18_id_13260011203_013.mat	1326003	18	2008-06-18 04:24:00	2008-06-18 04:24:00	16	16	3	10	low amplitude fast activity (lafa)	early:	other_subjective_symptoms, behavioral_arrest, restlessness, other_motor_symptoms_desc: 0, other_vegetative_symptoms_desc: 0, ictal_stereotypic_speech, postictal_amnesia: c, postictal_headache, postictal_todds_paresis	CP	sleep stage III/IV	hippocampal sclerosis	temporal	bilateral	50	5	female	1
1064	surfPA_pat_1326003_19_id_13260011203_013.mat	1326003	19	2008-06-18 04:34:00	2008-06-18 04:34:00	8	8	1.5	5	low amplitude fast activity (lafa)	FT10,T10,TP10,F8,T8,P8,FP2,F4,C4,P4,O2,FPz,FZ,CZ,PZ,OZ,FP1,F3,C3,P3,O1,F7,T7,P7,FT9,T9,TP9	other_subjective_symptoms, behavioral_arrest, vocalisation, other_motor_symptoms_desc: 0, other_vegetative_symptoms_desc: 0, no_ictal_speech, postictal_amnesia: c, postictal_headache, postictal_todds_paresis	CP	sleep stage II	hippocampal sclerosis	temporal	bilateral	50	5	female	1
1065	surfPA_pat_1326003_20_id_13260011203_014.mat	1326003	20	2008-06-18 04:45:00	2008-06-18 04:45:00	16	16	3	10	low amplitude fast activity (lafa)	FT10,T10,TP10,F8,T8,P8,FP2,F4,C4,P4,O2,FPz,FZ,CZ,PZ,OZ,FP1,F3,C3,P3,O1,F7,T7,P7,FT9,T9,TP9	other_subjective_symptoms, behavioral_arrest, oral_automatisms, other_motor_symptoms_desc: 0, other_vegetative_symptoms_desc: 0, no_ictal_speech, postictal_amnesia: c, postictal_headache, postictal_todds_paresis	CP	sleep stage III/IV	hippocampal sclerosis	temporal	bilateral	50	5	female	1
1066	surfPA_pat_1326003_21_id_13260011203_014.mat	1326003	21	2008-06-18 04:55:00	2008-06-18 04:55:00	28.8	28.8	5.4	18	low amplitude fast activity (lafa)	FT10,T10,TP10,F8,T8,P8,FP2,F4,C4,P4,O2,FPz,FZ,CZ,PZ,OZ,FP1,F3,C3,P3,O1,F7,T7,P7,FT9,T9,TP9	other_subjective_symptoms, behavioral_arrest, hypomotor, other_motor_symptoms_desc: 0, other_vegetative_symptoms_desc: 0, ictal_stereotypic_speech, postictal_amnesia: c, postictal_headache, postictal_todds_paresis	CP	sleep stage II	hippocampal sclerosis	temporal	bilateral	50	5	female	1
1067	surfPA_pat_1326003_22_id_13260011203_014.mat	1326003	22	2008-06-18 05:03:00	2008-06-18 05:03:00	20.8	20.8	3.9	13	low amplitude fast activity (lafa)	early:	other_subjective_symptoms, behavioral_arrest, manual_automatisms: bilateral, vocalisation, other_motor_symptoms_desc: 0, other_vegetative_symptoms_desc: 0, ictal_stereotypic_speech, postictal_amnesia: c, postictal_headache, postictal_todds_paresis	CP	sleep stage III/IV	hippocampal sclerosis	temporal	bilateral	50	5	female	1
1068	surfPA_pat_1326003_23_id_13260011203_014.mat	1326003	23	2008-06-18 05:13:00	2008-06-18 05:13:00	27.2	27.2	5.1	17	low amplitude fast activity (lafa)	early:	other_subjective_symptoms, manual_automatisms: bilateral, other_motor_symptoms_desc: 0, other_vegetative_symptoms_desc: 0, postictal_amnesia: n, postictal_headache, postictal_todds_paresis	CP	sleep stage II	hippocampal sclerosis	temporal	bilateral	50	5	female	1
1069	surfPA_pat_1326003_24_id_13260011203_015.mat	1326003	24	2008-06-18 05:36:00	2008-06-18 05:36:00	27.2	27.2	5.1	17	low amplitude fast activity (lafa)	early:	other_subjective_symptoms, dystonic_posturing, vocalisation, other_motor_symptoms_desc: 0, other_vegetative_symptoms_desc: 0, postictal_amnesia: n, postictal_headache, postictal_todds_paresis	CP	sleep stage II	hippocampal sclerosis	temporal	bilateral	50	5	female	1
1070	surfPA_pat_1326003_25_id_13260011203_017.mat	1326003	25	2008-06-18 07:28:00	2008-06-18 07:29:00	40	40	7.5	25	low amplitude fast activity (lafa)	early:	other_subjective_symptoms, vocalisation, other_motor_symptoms_desc: 0, other_vegetative_symptoms_desc: 0, postictal_amnesia: n, postictal_headache, postictal_todds_paresis	CP	sleep stage II	hippocampal sclerosis	temporal	bilateral	50	5	female	1
1071	surfPA_pat_1326003_26_id_13260011403_016.mat	1326003	26	2008-06-19 06:44:00	2008-06-19 06:46:00	134.4	134.4	25.2	84	rhythmic delta waves	F7,T7,P7,FT9,T9,TP9	other_subjective_symptoms, tonic_posturing: right, grimacing, clonic_movements, other_motor_symptoms_desc: 0, other_vegetative_symptoms_desc: 00, postictal_amnesia: n, postictal_headache, postictal_todds_paresis, commentary: 0	SG	awake	hippocampal sclerosis	temporal	bilateral	50	5	female	1
1072	surfPA_pat_1326003_27_id_13260011503_001.mat	1326003	27	2008-06-19 09:59:00	2008-06-19 10:01:00	147.2	147.2	27.6	92	rhythmic delta waves	F7,T7,FT9,T9	other_subjective_symptoms, tonic_posturing: right, clonic_movements, head_version, other_motor_symptoms_desc: 0, other_vegetative_symptoms_desc: 0, postictal_amnesia: n, postictal_headache, postictal_todds_paresis	SG	sleep stage II	hippocampal sclerosis	temporal	bilateral	50	5	female	1
1073	surfPA_pat_1326103_1_id_13261012103_004.mat	1326103	1	2008-06-20 20:10:00	2008-06-20 20:11:00	102.4	102.4	19.2	64	rhythmic alpha waves	FP2,F4,FT10,T10,TP10,F8,T8	other_subjective_symptoms, behavioral_arrest, manual_automatisms: right, clonic_movements, laughing, other_motor_symptoms_desc: 0, other_vegetative_symptoms_desc: 0, no_ictal_speech, postictal_headache, postictal_todds_paresis	SP	awake	cortical dysplasia	temporal	right	34	32	female	1
1074	surfPA_pat_1326103_2_id_13261012103_016.mat	1326103	2	2008-06-21 07:34:00	2008-06-21 07:35:00	113.6	113.6	21.3	71	repetitive spiking	FT10,T10,F8,T8	other_subjective_symptoms, other_motor_symptoms, other_motor_symptoms_desc: changing position in the bed, other_vegetative_symptoms_desc: 0, no_ictal_speech, postictal_headache, postictal_todds_paresis	UC	sleep stage II	cortical dysplasia	temporal	right	34	32	female	1
1075	surfPA_pat_1326103_3_id_13261012103_016.mat	1326103	3	2008-06-21 07:50:00	2008-06-21 07:52:00	174.4	54.7	32.7	109	repetitive spiking	FT10,T10,TP10	other_subjective_symptoms, other_motor_symptoms, other_motor_symptoms_desc: moving a little bit in her bed, other_vegetative_symptoms_desc: 0, no_ictal_speech, postictal_headache, postictal_todds_paresis, commentary: no video after few seconds	UC	sleep stage II	cortical dysplasia	temporal	right	34	32	female	1
1076	surfPA_pat_1326103_4_id_13261012103_043.mat	1326103	4	2008-06-22 07:54:00	2008-06-22 07:56:00	126.4	126.4	23.7	79	repetitive spiking	FT10,T10,TP10,F8,T8	other_subjective_symptoms, other_motor_symptoms, other_motor_symptoms_desc: moving a little bit in her bed, other_vegetative_symptoms_desc: 0, no_ictal_speech, postictal_headache, postictal_todds_paresis	UC	sleep stage II	cortical dysplasia	temporal	right	34	32	female	1
1077	surfPA_pat_1326503_1_id_13265010803_000.mat	1326503	1	2008-10-03 16:07:00	2008-10-03 16:08:00	107.2	107.2	20.1	67	rhythmic theta waves	C4,P4,CZ,PZ	other_subjective_symptoms, manual_automatisms: right, other_motor_symptoms_desc: 0, tachycardia, other_vegetative_symptoms_desc: 0, postictal_headache, postictal_todds_paresis	SP	awake	hippocampal sclerosis	parietal	right	28	18	male	1
1078	surfPA_pat_1326503_2_id_13265010903_020.mat	1326503	2	2008-10-05 10:12:00	2008-10-05 10:13:00	52.8	52.8	9.9	33	rhythmic theta waves	FP1,F3,FPz,FZ,FP2,F4	other_subjective_symptoms, behavioral_arrest, manual_automatisms: right, tonic_posturing: left, hypomotor, other_motor_symptoms_desc: 0, other_vegetative_symptoms_desc: 0, no_ictal_speech, postictal_headache, postictal_todds_paresis	UC	awake	hippocampal sclerosis	parietal	right	28	18	male	1
1079	surfPA_pat_1326503_3_id_13265011103_005.mat	1326503	3	2008-10-06 13:45:00	2008-10-06 13:46:00	137.6	137.6	25.8	86	rhythmic theta waves	FZ,CZ,F7	other_subjective_symptoms, oral_automatisms, manual_automatisms: right, dystonic_posturing, hypomotor, head_version, other_motor_symptoms, other_motor_symptoms_desc: left hemiparesis, tachycardia, other_vegetative_symptoms_desc: 0, no_ictal_speech, ictal_expressive_aphasia, postictal_expressive_aphasia, postictal_headache, postictal_todds_paresis	CP	awake	hippocampal sclerosis	parietal	right	28	18	male	1
1080	surfPA_pat_1327403_1_id_13274010203_003.mat	1327403	1	2008-08-27 11:59:00	2008-08-27 12:01:00	164.8	164.8	30.9	103	amplitude depression	FT10,T10,TP10,F8,T8,P8,FP2,F4,C4,P4,O2,FPz,FZ,CZ,PZ,OZ,FP1,F3,C3,P3,O1,F7,T7,P7,FT9,T9,TP9	other_subjective_symptoms, oral_automatisms, manual_automatisms: bilateral, other_motor_symptoms_desc: 0, other_vegetative_symptoms_desc: 0, postictal_amnesia: n, postictal_headache, postictal_todds_paresis	UC	awake	cryptogenic	temporal	left	50	35	male	1
1081	surfPA_pat_1327403_2_id_13274010303_011.mat	1327403	2	2008-08-28 00:46:00	2008-08-28 00:46:00	46.4	46.4	8.7	29	rhythmic theta waves	P7,FT9,T9,TP9	other_subjective_symptoms, oral_automatisms, other_motor_symptoms_desc: 0, other_vegetative_symptoms_desc: 0, postictal_amnesia: n, postictal_headache, postictal_todds_paresis, commentary: NOCTURNAL SEIZURE	UC	sleep stage II	cryptogenic	temporal	left	50	35	male	1
1082	surfPA_pat_1327403_3_id_13274010303_011.mat	1327403	3	2008-08-28 00:47:00	2008-08-28 00:48:00	56	56	10.5	35	rhythmic theta waves	T7,P7,FT9,T9,TP9	other_subjective_symptoms, oral_automatisms, other_motor_symptoms_desc: 0, other_vegetative_symptoms_desc: 00, postictal_amnesia: n, postictal_headache, postictal_todds_paresis, commentary: NOCTURNAL SEIZURE	UC	sleep stage II	cryptogenic	temporal	left	50	35	male	1
1083	surfPA_pat_1327403_4_id_13274010303_011.mat	1327403	4	2008-08-28 01:19:00	2008-08-28 01:19:00	48	48	9	30	rhythmic theta waves	FT9,T9	other_subjective_symptoms, oral_automatisms, vocalisation, other_motor_symptoms_desc: 0, other_vegetative_symptoms_desc: 0, postictal_amnesia: n, postictal_headache, postictal_todds_paresis, commentary: NOCTURNAL SEIZURE	UC	sleep stage II	cryptogenic	temporal	left	50	35	male	1
1084	surfPA_pat_1327403_5_id_13274012703_013.mat	1327403	5	2008-09-11 04:43:00	2008-09-11 04:45:00	196.8	196.8	36.9	123	rhythmic delta waves	FT9,T9	other_subjective_symptoms, oral_automatisms, tonic_posturing: bilateral, clonic_movements, head_version, other_motor_symptoms_desc: 0, other_vegetative_symptoms_desc: 0, postictal_amnesia: n, postictal_headache, postictal_todds_paresis	SG	sleep stage II	cryptogenic	temporal	left	50	35	male	1
1085	surfPA_pat_1327403_6_id_13274012803_006.mat	1327403	6	2008-09-11 14:31:00	2008-09-11 14:33:00	224	224	42	140	rhythmic delta waves	FT9,T9	other_subjective_symptoms, oral_automatisms, manual_automatisms: left, tonic_posturing: right, eye_version, head_version, other_motor_symptoms_desc: 0, other_vegetative_symptoms_desc: 0, postictal_amnesia: n, postictal_headache, postictal_todds_paresis	UC	sleep stage I	cryptogenic	temporal	left	50	35	male	1
1086	surfPA_pat_1327403_8_id_13274012903_000.mat	1327403	8	2008-09-11 16:32:00	2008-09-11 16:34:00	171.2	171.2	32.1	107	rhythmic theta waves	FT9,T9	other_subjective_symptoms, oral_automatisms, other_vegetative_symptoms_desc: 0, postictal_amnesia: n, postictal_headache, postictal_todds_paresis, commentary: 0	UC	awake	cryptogenic	temporal	left	50	35	male	1
1087	surfPA_pat_1327403_9_id_13274012903_003.mat	1327403	9	2008-09-11 19:07:00	2008-09-11 19:08:00	156.8	156.8	29.4	98	rhythmic theta waves	F7,T7,FT9,T9	other_subjective_symptoms, behavioral_arrest, staring, other_motor_symptoms_desc: 0, other_vegetative_symptoms_desc: 0, postictal_amnesia: n, postictal_headache, postictal_todds_paresis	UC	awake	cryptogenic	temporal	left	50	35	male	1
1088	surfPA_pat_1327403_10_id_13274012903_005.mat	1327403	10	2008-09-11 20:37:00	2008-09-11 20:39:00	184	184	34.5	115	rhythmic alpha waves	T7,P7	other_subjective_symptoms, vocalisation, other_motor_symptoms_desc: 0, other_vegetative_symptoms_desc: 0, postictal_amnesia: n, postictal_headache, postictal_todds_paresis	UC	awake	cryptogenic	temporal	left	50	35	male	1
1089	surfPA_pat_1327403_11_id_13274012903_008.mat	1327403	11	2008-09-11 23:29:00	2008-09-11 23:30:00	128	128	24	80	rhythmic alpha waves	T7,P7,FT9,T9,TP9	other_subjective_symptoms, oral_automatisms, grimacing, other_motor_symptoms_desc: 00, other_vegetative_symptoms_desc: 00, postictal_amnesia: n, postictal_headache, postictal_todds_paresis	UC	sleep stage I	cryptogenic	temporal	left	50	35	male	1
1090	surfPA_pat_1327403_12_id_13274012903_009.mat	1327403	12	2008-09-12 00:53:00	2008-09-12 00:54:00	124.8	124.8	23.4	78	amplitude depression	FT10,T10,TP10,F8,T8,P8,FP2,F4,C4,P4,O2,FPz,FZ,CZ,PZ,OZ,FP1,F3,C3,P3,O1,F7,T7,P7,FT9,T9,TP9	other_subjective_symptoms, manual_automatisms: right, vocalisation, other_motor_symptoms_desc: 0, other_vegetative_symptoms_desc: 0, postictal_amnesia: n, postictal_headache, postictal_todds_paresis	UC	REM	cryptogenic	temporal	left	50	35	male	1
1091	surfPA_pat_1327403_13_id_13274012903_012.mat	1327403	13	2008-09-12 03:30:00	2008-09-12 03:32:00	121.6	121.6	22.8	76	amplitude depression	FT10,T10,TP10,F8,T8,P8,FP2,F4,C4,P4,O2,FPz,FZ,CZ,PZ,OZ,FP1,F3,C3,P3,O1,F7,T7,P7,FT9,T9,TP9	other_subjective_symptoms, body_version, other_motor_symptoms, other_motor_symptoms_desc: INTERRUPTION OF THE RESPIRATION, other_vegetative_symptoms_desc: 0, postictal_amnesia: n, postictal_headache, postictal_todds_paresis, commentary: NOCTURNAL PAUCISYNTOMATIC SEIZURE	UC	REM	cryptogenic	temporal	left	50	35	male	1
1092	surfPA_pat_1327403_14_id_13274012903_014.mat	1327403	14	2008-09-12 04:54:00	2008-09-12 04:55:00	102.4	102.4	19.2	64	amplitude depression	FT9,T9,TP9,FT10,T10,TP10,F8,T8,P8,FP2,F4,C4,P4,O2,FPz,FZ,CZ,PZ,OZ,FP1,F3,C3,P3,O1,F7,T7,P7	other_subjective_symptoms, vocalisation, other_motor_symptoms_desc: 0, other_vegetative_symptoms_desc: 0, postictal_amnesia: n, postictal_headache, postictal_todds_paresis, commentary: NOCTURNAL PAUCISYNTOMATIC SEIZURE	UC	REM	cryptogenic	temporal	left	50	35	male	1
1093	surfPA_pat_1327903_1_id_13279010103_012.mat	1327903	1	2008-09-18 23:56:00	2008-09-18 23:58:00	219.2	219.2	41.1	137	amplitude depression	F7,T7,P7,FT9,T9,TP9,FT10,T10,TP10,F8,T8,P8,FP2,F4,C4,P4,O2,FPz,FZ,CZ,PZ,OZ,FP1,F3,C3,P3,O1	other_subjective_symptoms, tonic_posturing: left, vocalisation, other_motor_symptoms_desc: 0, tachycardia, other_vegetative_symptoms_desc: 0, postictal_amnesia: n, postictal_headache, postictal_todds_paresis, commentary: AUTOMATISM OF THE BODY	UC	awake	cortical dysplasia	frontal	right	21	1	female	1
1094	surfPA_pat_1327903_2_id_13279010403_012.mat	1327903	2	2008-09-21 02:56:00	2008-09-21 02:58:00	227.2	227.2	42.6	142	amplitude depression	FT10,T10,TP10,F8,T8,P8,FP2,F4,C4,P4,O2,FPz,FZ,CZ,PZ,OZ,FP1,F3,C3,P3,O1,F7,T7,P7,FT9,T9,TP9	other_subjective_symptoms, manual_automatisms: bilateral, tonic_posturing: left, eye_version, body_version, vocalisation, other_motor_symptoms_desc: 0, other_vegetative_symptoms_desc: 0, postictal_amnesia: n, postictal_headache, postictal_todds_paresis, commentary: AUTOMATISM OF THE BODY	UC	awake	cortical dysplasia	frontal	right	21	1	female	1
1095	surfPA_pat_1327903_3_id_13279010703_013.mat	1327903	3	2008-09-23 03:45:00	2008-09-23 03:46:00	124.8	124.8	23.4	78	low amplitude fast activity (lafa)	FP2,F4,C4	other_subjective_symptoms, head_version, body_version, vocalisation, other_motor_symptoms_desc: 00, other_vegetative_symptoms_desc: 0, postictal_amnesia: n, postictal_headache, postictal_todds_paresis, commentary: AUTOMATISM OF THE BODY	UC	awake	cortical dysplasia	frontal	right	21	1	female	1
1096	surfPA_pat_1327903_4_id_13279010703_016.mat	1327903	4	2008-09-23 07:01:00	2008-09-23 07:02:00	91.2	91.2	17.1	57	low amplitude fast activity (lafa)	FZ,FP2,F4	other_subjective_symptoms, manual_automatisms: bilateral, grimacing, body_version, vocalisation, other_motor_symptoms_desc: 0, other_vegetative_symptoms_desc: 0, postictal_amnesia: n, postictal_headache, postictal_todds_paresis, commentary: AUTOMATISM OF THE BODY	UC	sleep stage II	cortical dysplasia	frontal	right	21	1	female	1
1097	surfPA_pat_1327903_5_id_13279011103_010.mat	1327903	5	2008-09-25 00:59:00	2008-09-25 00:59:00	41.6	41.6	7.8	26	low amplitude fast activity (lafa)	F4,C4	other_subjective_symptoms, vocalisation, other_motor_symptoms_desc: 0, other_vegetative_symptoms_desc: 0, postictal_amnesia: n, postictal_headache, postictal_todds_paresis, commentary: AUTOMATISM OF THE BODY	UC	awake	cortical dysplasia	frontal	right	21	1	female	1
1098	surfPA_pat_1327903_6_id_13279011503_010.mat	1327903	6	2008-09-27 00:38:00	2008-09-27 00:40:00	137.6	137.6	25.8	86	low amplitude fast activity (lafa)	FZ,CZ,FP2,F4,C4	other_subjective_symptoms, head_version, body_version, vocalisation, other_motor_symptoms_desc: 0, other_vegetative_symptoms_desc: 0, postictal_amnesia: n, postictal_headache, postictal_todds_paresis, commentary: AUTOMATISM OF THE BODY	UC	sleep stage III/IV	cortical dysplasia	frontal	right	21	1	female	1
1099	surfPA_pat_1327903_7_id_13279011503_038.mat	1327903	7	2008-09-28 03:03:00	2008-09-28 03:04:00	105.6	105.6	19.8	66	amplitude depression	FT10,T10,TP10,F8,T8,P8,FP2,F4,C4,P4,O2,FPz,FZ,CZ,PZ,OZ,FP1,F3,C3,P3,O1,F7,T7,P7,FT9,T9,TP9	other_subjective_symptoms, vocalisation, other_motor_symptoms_desc: 0, other_vegetative_symptoms_desc: 0, postictal_amnesia: n, postictal_headache, postictal_todds_paresis, commentary: AUTOMATISM OF THE BODY	UC	sleep stage II	cortical dysplasia	frontal	right	21	1	female	1
1100	surfPA_pat_1327903_8_id_13279011503_064.mat	1327903	8	2008-09-29 02:23:00	2008-09-29 02:24:00	94.4	94.4	17.7	59	amplitude depression	FT10,T10,TP10,F8,T8,P8,FP2,F4,C4,P4,O2,FPz,FZ,CZ,PZ,OZ,FP1,F3,C3,P3,O1,F7,T7,P7,FT9,T9,TP9	other_subjective_symptoms, tonic_posturing: bilateral, grimacing, vocalisation, other_motor_symptoms_desc: 0, other_vegetative_symptoms_desc: 0, postictal_amnesia: n, postictal_headache, postictal_todds_paresis, commentary: AUTOMATISM OF THE BODY	UC	sleep stage II	cortical dysplasia	frontal	right	21	1	female	1
1101	surfPA_pat_1327903_9_id_13279011503_069.mat	1327903	9	2008-09-29 07:08:00	2008-09-29 07:09:00	132.8	132.8	24.9	83	low amplitude fast activity (lafa)	FT10,T10,TP10,F8,T8,FP2,F4	other_subjective_symptoms, vocalisation, other_motor_symptoms_desc: 0, other_vegetative_symptoms_desc: 0, postictal_amnesia: n, postictal_headache, postictal_todds_paresis, commentary: AUTOMATISM OF THE BODY	UC	sleep stage II	cortical dysplasia	frontal	right	21	1	female	1
1102	surfPA_pat_1328403_1_id_13284010303_016.mat	1328403	1	2009-01-07 06:07:00	2009-01-07 06:07:00	49.6	49.6	9.3	31	rhythmic delta waves	F7,T7,P7,FT9,T9,TP9,FT10,T10,TP10,F8	other_subjective_symptoms, behavioral_arrest, hypomotor, other_motor_symptoms, other_motor_symptoms_desc: sniffing, other_vegetative_symptoms_desc: 0, no_ictal_speech, postictal_amnesia: c, postictal_headache, postictal_todds_paresis	CP	sleep stage II	trauma	temporal	left	20	15	male	1
1103	surfPA_pat_1328403_2_id_13284010303_017.mat	1328403	2	2009-01-07 07:40:00	2009-01-07 07:41:00	150.4	150.4	28.2	94	rhythmic alpha waves	T7,P7,FT9,T9,TP9	other_subjective_symptoms, behavioral_arrest, hypomotor, head_version, other_motor_symptoms, other_motor_symptoms_desc: sniffing, other_vegetative_symptoms_desc: 0, no_ictal_speech, postictal_amnesia: c, postictal_headache, postictal_todds_paresis	CP	sleep stage II	trauma	temporal	left	20	15	male	1
1104	surfPA_pat_1328403_3_id_13284010403_002.mat	1328403	3	2009-01-07 10:16:00	2009-01-07 10:17:00	83.2	83.2	15.6	52	rhythmic alpha waves	T7,P7,FT9,T9	behavioral_arrest, commentary: no video available	CP	awake	trauma	temporal	left	20	15	male	1
1105	surfPA_pat_1328403_4_id_13284010403_004.mat	1328403	4	2009-01-07 11:53:00	2009-01-07 11:54:00	100.8	100.8	18.9	63	rhythmic alpha waves	T7,P7,FT9,T9,TP9,FT10,T10,TP10,F8,T8,P8	other_subjective_symptoms, hypomotor, eye_version, head_version, other_motor_symptoms_desc: 0, pallor, other_vegetative_symptoms_desc: 0, no_ictal_speech, postictal_amnesia: c, postictal_anomia, postictal_expressive_aphasia, postictal_perceptive_aphasia, postictal_psychic_alterations, postictal_headache, postictal_todds_paresis, postictal_coughing	CP	awake	trauma	temporal	left	20	15	male	1
1106	surfPA_pat_1328403_5_id_13284010503_001.mat	1328403	5	2009-01-07 17:05:00	2009-01-07 17:06:00	96	96	18	60	rhythmic alpha waves	T7,P7,FT9,T9,TP9	other_subjective_symptoms, behavioral_arrest, manual_automatisms: bilateral, eye_version, head_version, other_motor_symptoms_desc: 0, other_vegetative_symptoms_desc: 0, no_ictal_speech, postictal_amnesia: c, postictal_headache, postictal_todds_paresis	CP	awake	trauma	temporal	left	20	15	male	1
1107	surfPA_pat_1328403_6_id_13284010503_002.mat	1328403	6	2009-01-07 18:30:00	2009-01-07 18:31:00	89.6	89.6	16.8	56	rhythmic alpha waves	T7,P7,FT9,T9,TP9	other_subjective_symptoms, behavioral_arrest, manual_automatisms: bilateral, eye_version, head_version, other_motor_symptoms_desc: 0, other_vegetative_symptoms_desc: 0, no_ictal_speech, postictal_amnesia: c, postictal_headache, postictal_todds_paresis	CP	sleep stage II	trauma	temporal	left	20	15	male	1
1108	surfPA_pat_1328403_7_id_13284010503_008.mat	1328403	7	2009-01-07 23:47:00	2009-01-07 23:48:00	52.8	52.8	9.9	33	rhythmic alpha waves	F7,T7,P7,FT9,T9,TP9,FT10,T10,TP10,F8,T8,P8	other_subjective_symptoms, behavioral_arrest, manual_automatisms: bilateral, other_motor_symptoms_desc: 0, other_vegetative_symptoms_desc: 0, no_ictal_speech, postictal_amnesia: c, postictal_headache, postictal_todds_paresis	CP	sleep stage III/IV	trauma	temporal	left	20	15	male	1
1109	surfPA_pat_1328603_1_id_13286010703_011.mat	1328603	1	2009-01-20 02:12:00	2009-01-20 02:12:00	36.8	36.8	6.9	23	rhythmic theta waves	T7,P7,T9,TP9	other_subjective_symptoms, other_motor_symptoms, other_motor_symptoms_desc: wake up and move a litte bit, other_vegetative_symptoms_desc: 0, postictal_amnesia: -, postictal_headache, postictal_todds_paresis	UC	sleep stage II	hippocampal sclerosis	temporal	left	42	8	male	1
1110	surfPA_pat_1328603_2_id_13286010803_000.mat	1328603	2	2009-01-20 08:56:00	2009-01-20 08:56:00	41.6	41.6	7.8	26	low amplitude fast activity (lafa)	T7	epigastric, other_subjective_symptoms, other_motor_symptoms, other_motor_symptoms_desc: shivering, postictal_amnesia: -, postictal_headache, postictal_todds_paresis	SP	awake	hippocampal sclerosis	temporal	left	42	8	male	1
1111	surfPA_pat_1328603_3_id_13286011003_006.mat	1328603	3	2009-01-20 21:00:00	2009-01-20 21:01:00	96	96	18	60	rhythmic theta waves	T7,P7	other_subjective_symptoms, other_motor_symptoms, other_motor_symptoms_desc: turning, facial automatism, other_vegetative_symptoms_desc: 0, postictal_amnesia: -, postictal_headache, postictal_todds_paresis	UC	awake	hippocampal sclerosis	temporal	left	42	8	male	1
1112	surfPA_pat_1328603_4_id_13286011103_000.mat	1328603	4	2009-01-21 09:21:00	2009-01-21 09:22:00	68.8	68.8	12.9	43	rhythmic theta waves	F7,T7,P7,FT9,T9,TP9	epigastric, other_subjective_symptoms, other_motor_symptoms_desc: 0, tachycardia, other_vegetative_symptoms_desc: 0, postictal_amnesia: -, postictal_headache, postictal_todds_paresis	UC	awake	hippocampal sclerosis	temporal	left	42	8	male	1
1113	surfPA_pat_1328603_5_id_13286011103_001.mat	1328603	5	2009-01-21 09:38:00	2009-01-21 09:39:00	118.4	118.4	22.2	74	rhythmic theta waves	T7,P7,FT9,T9,TP9	behavioral_arrest, other_motor_symptoms, other_motor_symptoms_desc: right arm dystonia, postictal_amnesia: -, postictal_headache, postictal_todds_paresis	UC	awake	hippocampal sclerosis	temporal	left	42	8	male	1
1114	surfPA_pat_1328603_6_id_13286011103_002.mat	1328603	6	2009-01-21 10:57:00	2009-01-21 10:58:00	134.4	134.4	25.2	84	rhythmic theta waves	T7,P7,FT9,T9,TP9	epigastric, other_subjective_symptoms, other_motor_symptoms_desc: 0, extrasystoles, other_vegetative_symptoms_desc: 0, postictal_amnesia: n, postictal_headache, postictal_todds_paresis	SP	awake	hippocampal sclerosis	temporal	left	42	8	male	1
1115	surfPA_pat_1328603_7_id_13286011103_002.mat	1328603	7	2009-01-21 11:14:00	2009-01-21 11:15:00	113.6	113.6	21.3	71	rhythmic theta waves	T7,P7,FT9,T9,TP9	epigastric, behavioral_arrest, extrasystoles, postictal_amnesia: n, postictal_headache, postictal_todds_paresis	SP	awake	hippocampal sclerosis	temporal	left	42	8	male	1
1116	surfPA_pat_1328603_8_id_13286011103_004.mat	1328603	8	2009-01-21 12:51:00	2009-01-21 12:54:00	291.2	291.2	54.6	182	rhythmic sharp waves	F7,T7,P7,FT9,T9,TP9	epigastric, other_subjective_symptoms, oral_automatisms, manual_automatisms: right, vocalisation, other_motor_symptoms, other_motor_symptoms_desc: dystonia of right arm? Facial grimacing,, other_vegetative_symptoms_desc: 0, postictal_amnesia: p, postictal_headache, postictal_todds_paresis	CP	awake	hippocampal sclerosis	temporal	left	42	8	male	1
1117	surfPA_pat_1328603_9_id_13286011203_000.mat	1328603	9	2009-01-21 13:57:00	2009-01-21 14:00:00	236.8	236.8	44.4	148	rhythmic sharp waves	F7,T7,P7,FT9,T9,TP9		CP	awake	hippocampal sclerosis	temporal	left	42	8	male	1
1118	surfPA_pat_1328603_10_id_13286011203_001.mat	1328603	10	2009-01-21 14:51:00	2009-01-21 14:51:00	49.6	49.6	9.3	31	rhythmic theta waves	T7,P7,FT9,T9,TP9	epigastric, other_subjective_symptoms, extrasystoles, other_vegetative_symptoms_desc: 0, postictal_amnesia: n, postictal_headache, postictal_todds_paresis	SP	awake	hippocampal sclerosis	temporal	left	42	8	male	1
1119	surfPA_pat_1328603_11_id_13286011303_000.mat	1328603	11	2009-01-21 15:42:00	2009-01-21 15:45:00	324.8	324.8	60.9	203	rhythmic sharp waves	F7,T7,P7,FT9,T9,TP9		CP	awake	hippocampal sclerosis	temporal	left	42	8	male	1
1120	surfPA_pat_1328603_12_id_13286011303_002.mat	1328603	12	2009-01-21 17:07:00	2009-01-21 17:11:00	347.2	347.2	65.1	217	rhythmic theta waves	FT9,T9,F7		CP	awake	hippocampal sclerosis	temporal	left	42	8	male	1
1121	surfPA_pat_1328603_13_id_13286011303_003.mat	1328603	13	2009-01-21 18:12:00	2009-01-21 18:13:00	105.6	105.6	19.8	66	rhythmic theta waves	FT9,T9,F7,T7	epigastric, other_subjective_symptoms, behavioral_arrest, eye_version, other_motor_symptoms_desc: 0, postictal_amnesia: n, postictal_headache, postictal_todds_paresis	SP	awake	hippocampal sclerosis	temporal	left	42	8	male	1
1122	surfPA_pat_1328603_14_id_13286011303_004.mat	1328603	14	2009-01-21 18:55:00	2009-01-21 18:56:00	113.6	113.6	21.3	71	rhythmic delta waves	FT9,T9,F7,T7	other_subjective_symptoms, head_version, other_motor_symptoms_desc: 0, other_vegetative_symptoms_desc: 0, postictal_amnesia: -, postictal_headache, postictal_todds_paresis	UC	awake	hippocampal sclerosis	temporal	left	42	8	male	1
1123	surfPA_pat_1328603_15_id_13286011303_005.mat	1328603	15	2009-01-21 19:46:00	2009-01-21 19:48:00	260.8	213.9	48.9	163	rhythmic theta waves	F7,T7,P7,FT9,T9,TP9		CP	awake	hippocampal sclerosis	temporal	left	42	8	male	1
1124	surfPA_pat_1328603_16_id_13286011303_005.mat	1328603	16	2009-01-21 20:34:00	2009-01-21 20:37:00	288	288	54	180	rhythmic sharp waves	F7,T7,FT9,T9		CP	awake	hippocampal sclerosis	temporal	left	42	8	male	1
1125	surfPA_pat_1328603_17_id_13286011303_008.mat	1328603	17	2009-01-21 23:09:00	2009-01-21 23:11:00	206.4	206.4	38.7	129	rhythmic delta waves	FT9,T9,TP9,F7,T7		CP	sleep stage II	hippocampal sclerosis	temporal	left	42	8	male	1
1126	surfPA_pat_1328603_18_id_13286011303_011.mat	1328603	18	2009-01-22 01:43:00	2009-01-22 01:45:00	222.4	222.4	41.7	139	low amplitude fast activity (lafa)	FT9,T9,TP9,F7,T7		CP	sleep stage II	hippocampal sclerosis	temporal	left	42	8	male	1
1127	surfPA_pat_1328603_19_id_13286011303_013.mat	1328603	19	2009-01-22 03:46:00	2009-01-22 03:48:00	190.4	190.4	35.7	119	rhythmic theta waves	FT9,T9,F7,T7		CP	sleep stage II	hippocampal sclerosis	temporal	left	42	8	male	1
1128	surfPA_pat_1328603_20_id_13286011303_015.mat	1328603	20	2009-01-22 05:37:00	2009-01-22 05:39:00	217.6	217.6	40.8	136	rhythmic sharp waves	FT9,T9,F7,T7		CP	sleep stage I	hippocampal sclerosis	temporal	left	42	8	male	1
1129	surfPA_pat_1328603_21_id_13286011303_016.mat	1328603	21	2009-01-22 06:44:00	2009-01-22 06:45:00	107.2	107.2	20.1	67	rhythmic sharp waves	F7,T7,FT9,T9		CP	sleep stage II	hippocampal sclerosis	temporal	left	42	8	male	1
1130	surfPA_pat_1328603_22_id_13286011303_017.mat	1328603	22	2009-01-22 07:13:00	2009-01-22 07:14:00	96	96	18	60	rhythmic sharp waves	F7,T7,FT9,T9		CP	sleep stage II	hippocampal sclerosis	temporal	left	42	8	male	1
1131	surfPA_pat_1328803_1_id_13288010103_004.mat	1328803	1	2008-11-06 17:27:00	2008-11-06 17:27:00	57.6	57.6	10.8	36	cessation of interictal activity (only)	FZ,CZ	other_subjective_symptoms, behavioral_arrest, staring, dystonic_posturing, body_version, other_motor_symptoms_desc: 0, other_vegetative_symptoms_desc: 0, postictal_amnesia: n, postictal_expressive_aphasia, postictal_headache, postictal_todds_paresis	UC	awake	cryptogenic	frontal	right	46	19	male	1
1132	surfPA_pat_1328803_2_id_13288010103_009.mat	1328803	2	2008-11-06 21:40:00	2008-11-06 21:40:00	49.6	49.6	9.3	31	cessation of interictal activity (only)	FZ,CZ	other_subjective_symptoms, body_version, vocalisation, other_motor_symptoms_desc: 0, other_vegetative_symptoms_desc: 0, postictal_amnesia: n, postictal_headache, postictal_todds_paresis	UC	awake	cryptogenic	frontal	right	46	19	male	1
1133	surfPA_pat_1328803_3_id_13288010303_004.mat	1328803	3	2008-11-07 19:49:00	2008-11-07 19:49:00	52.8	52.8	9.9	33	low amplitude fast activity (lafa)	early:	other_subjective_symptoms, behavioral_arrest, body_version, other_motor_symptoms_desc: 0, other_vegetative_symptoms_desc: 0, postictal_amnesia: n, postictal_headache, postictal_todds_paresis	UC	awake	cryptogenic	frontal	right	46	19	male	1
1134	surfPA_pat_1328803_4_id_13288010303_007.mat	1328803	4	2008-11-07 22:57:00	2008-11-07 22:58:00	78.4	78.4	14.7	49	low amplitude fast activity (lafa)	early:	other_subjective_symptoms, body_version, vocalisation, other_motor_symptoms_desc: 0, other_vegetative_symptoms_desc: 0, postictal_amnesia: n, postictal_headache, postictal_todds_paresis	UC	awake	cryptogenic	frontal	right	46	19	male	1
1135	surfPA_pat_1328803_5_id_13288010303_027.mat	1328803	5	2008-11-08 17:01:00	2008-11-08 17:02:00	30.4	30.4	5.7	19	low amplitude fast activity (lafa)	FT10,T10,TP10,F8,T8,P8	other_subjective_symptoms, behavioral_arrest, other_motor_symptoms, other_motor_symptoms_desc: blowing and ataxia, other_vegetative_symptoms_desc: 0, no_ictal_speech, postictal_amnesia: -, postictal_headache, postictal_todds_paresis	UC	awake	cryptogenic	frontal	right	46	19	male	1
1136	surfPA_pat_1328803_6_id_13288010303_031.mat	1328803	6	2008-11-08 20:47:00	2008-11-08 20:48:00	49.6	49.6	9.3	31	low amplitude fast activity (lafa)	early:	other_subjective_symptoms, behavioral_arrest, other_motor_symptoms, other_motor_symptoms_desc: blowing, other_vegetative_symptoms_desc: 0, no_ictal_speech, postictal_amnesia: -, postictal_headache, postictal_todds_paresis	CP	awake	cryptogenic	frontal	right	46	19	male	1
1137	surfPA_pat_1328803_7_id_13288010303_045.mat	1328803	7	2008-11-09 10:04:00	2008-11-09 10:04:00	91.2	91.2	17.1	57	cessation of interictal activity (only)	FZ,CZ,PZ	commentary: patient out of the video screen	UC	awake	cryptogenic	frontal	right	46	19	male	1
1138	surfPA_pat_1328903_1_id_13289010703_038.mat	1328903	1	2008-11-09 03:43:00	2008-11-09 03:46:00	315.2	315.2	59.1	197	low amplitude fast activity (lafa)	F7,T7	epigastric, gustatory, somatosensory, other_subjective_symptoms, oral_automatisms, dystonic_posturing, grimacing, vocalisation, other_motor_symptoms_desc: 0, tachycardia, other_vegetative_symptoms_desc: 0, ictal_stereotypic_speech, postictal_amnesia: n, postictal_headache, postictal_todds_paresis, postictal_nose_rubbing	SP	awake	hippocampal sclerosis	temporal	bilateral	32	32	male	1
1139	surfPA_pat_1328903_2_id_13289011103_014.mat	1328903	2	2008-11-13 05:40:00	2008-11-13 05:42:00	168	168	31.5	105	rhythmic delta waves	FT10,T10	epigastric, gustatory, somatosensory, other_subjective_symptoms, oral_automatisms, grimacing, vocalisation, other_motor_symptoms_desc: 0, other_vegetative_symptoms_desc: 0, postictal_amnesia: n, postictal_headache, postictal_todds_paresis	SP	awake	hippocampal sclerosis	temporal	bilateral	32	32	male	1
1140	surfPA_pat_1328903_3_id_13289011203_002.mat	1328903	3	2008-11-13 11:05:00	2008-11-13 11:09:00	340.8	340.8	63.9	213	low amplitude fast activity (lafa)	FP2,F4,FPz,FZ,F7,T7,P7,FT9,T9,TP9,FP1,F3	epigastric, gustatory, somatosensory, other_subjective_symptoms, oral_automatisms, dystonic_posturing, grimacing, vocalisation, other_motor_symptoms_desc: 0, other_vegetative_symptoms_desc: 0, ictal_stereotypic_speech, postictal_amnesia: n, postictal_headache, postictal_todds_paresis, postictal_nose_rubbing	SP	awake	hippocampal sclerosis	temporal	bilateral	32	32	male	1
1141	surfPA_pat_1328903_4_id_13289011403_003.mat	1328903	4	2008-11-14 11:33:00	2008-11-14 11:37:00	337.6	72.3	63.3	211	amplitude depression	FT10,T10,TP10,F8,T8,T7,P7,FT9,T9,TP9	epigastric, gustatory, other_subjective_symptoms, tonic_posturing: left, grimacing, vocalisation, other_motor_symptoms_desc: 0, other_vegetative_symptoms_desc: 0, ictal_stereotypic_speech, postictal_amnesia: c, postictal_headache, postictal_todds_paresis	SP	awake	hippocampal sclerosis	temporal	bilateral	32	32	male	1
1142	surfPA_pat_1328903_5_id_13289012103_008.mat	1328903	5	2008-11-19 23:03:00	2008-11-19 23:04:00	35.2	35.2	6.6	22	repetitive spiking	FT9,T9,TP9	other_subjective_symptoms, hypomotor, other_motor_symptoms, other_motor_symptoms_desc: sniffing, other_vegetative_symptoms_desc: 0, no_ictal_speech, postictal_amnesia: n, postictal_headache, postictal_todds_paresis	SP	awake	hippocampal sclerosis	temporal	bilateral	32	32	male	1
1143	surfPA_pat_1329303_1_id_13293010303_002.mat	1329303	1	2008-12-03 17:52:00	2008-12-03 17:52:00	22.4	22.4	4.2	14	polyspikes	T7,P7,FT9,T9,TP9	other_subjective_symptoms, head_version, other_motor_symptoms_desc: 0, other_vegetative_symptoms_desc: 0, postictal_amnesia: -, postictal_headache, postictal_todds_paresis, commentary: pt.was about to sleep	CP	sleep stage I	inflammation	temporal	left	23	23	female	1
1144	surfPA_pat_1329303_2_id_13293010803_012.mat	1329303	2	2008-12-08 06:03:00	2008-12-08 06:05:00	172.8	172.8	32.4	108	low amplitude fast activity (lafa)	T7		SG	awake	inflammation	temporal	left	23	23	female	1
1145	surfPA_pat_1329303_3_id_13293010803_012.mat	1329303	3	2008-12-08 06:11:00	2008-12-08 06:13:00	214.4	214.4	40.2	134	repetitive spiking	F7,T7,P7,FT9,T9,TP9,F3	other_subjective_symptoms, head_version, other_vegetative_symptoms_desc: 0, postictal_amnesia: -, postictal_headache, postictal_todds_paresis	SG	awake	inflammation	temporal	left	23	23	female	1
1146	surfPA_pat_1329303_4_id_13293010903_001.mat	1329303	4	2008-12-08 11:25:00	2008-12-08 11:30:00	480	480	90	300	rhythmic theta waves	F3,C3,F7,T7,P7,FT9,T9,TP9		SG	awake	inflammation	temporal	left	23	23	female	1
1147	surfPA_pat_1329303_5_id_13293010903_001.mat	1329303	5	2008-12-08 11:31:00	2008-12-08 11:32:00	52.8	52.8	9.9	33	repetitive spiking	F7,T7,P7,FT9,T9,TP9	other_subjective_symptoms, head_version, other_motor_symptoms, other_motor_symptoms_desc: Elevate the right upper limb, other_vegetative_symptoms_desc: 0, postictal_amnesia: -, postictal_headache, postictal_todds_paresis	CP	awake	inflammation	temporal	left	23	23	female	1
1148	surfPA_pat_1329303_6_id_13293010903_001.mat	1329303	6	2008-12-08 11:32:00	2008-12-08 11:35:00	260.8	260.8	48.9	163	repetitive spiking	P3,O1,F7,T7,P7,FT9,T9,TP9	other_subjective_symptoms, eye_version, head_version, other_motor_symptoms, other_motor_symptoms_desc: Slow drop on the left side, other_vegetative_symptoms_desc: 0, postictal_amnesia: -, postictal_headache, postictal_todds_paresis	CP	awake	inflammation	temporal	left	23	23	female	1
1149	surfPA_pat_1329303_7_id_13293010903_001.mat	1329303	7	2008-12-08 11:35:00	2008-12-08 11:38:00	219.2	219.2	41.1	137	repetitive spiking	P3,O1,F7,T7,P7,FT9,T9,TP9	other_subjective_symptoms, eye_version, head_version, other_motor_symptoms_desc: 0, other_vegetative_symptoms_desc: 0, postictal_amnesia: -, postictal_headache, postictal_todds_paresis	CP	awake	inflammation	temporal	left	23	23	female	1
1150	surfPA_pat_1329503_1_id_13295010103_042.mat	1329503	1	2008-12-07 03:49:00	2008-12-07 03:49:00	52.8	52.8	9.9	33	rhythmic delta waves	FP2,F4,F8		CP	sleep stage III/IV	cryptogenic	frontal	right	18	4	female	1
1151	surfPA_pat_1329503_2_id_13295010103_069.mat	1329503	2	2008-12-08 05:05:00	2008-12-08 05:05:00	49.6	49.6	9.3	31	low amplitude fast activity (lafa)	F7,F4,F8		SP	sleep stage II	cryptogenic	frontal	right	18	4	female	1
1152	surfPA_pat_1329503_3_id_13295010303_008.mat	1329503	3	2008-12-08 23:31:00	2008-12-08 23:31:00	56	56	10.5	35	low amplitude fast activity (lafa)	FZ,F4	other_subjective_symptoms, other_motor_symptoms, other_motor_symptoms_desc: major motor automatism with axial rotation, other_vegetative_symptoms_desc: 0, postictal_amnesia: c, postictal_headache, postictal_todds_paresis	CP	sleep stage II	cryptogenic	frontal	right	18	4	female	1
1153	surfPA_pat_1329503_4_id_13295010303_009.mat	1329503	4	2008-12-09 00:41:00	2008-12-09 00:42:00	48	48	9	30	low amplitude fast activity (lafa)	FP2,F4,F8		SP	sleep stage III/IV	cryptogenic	frontal	right	18	4	female	1
1154	surfPA_pat_1329503_5_id_13295010303_012.mat	1329503	5	2008-12-09 03:19:00	2008-12-09 03:19:00	48	48	9	30	low amplitude fast activity (lafa)	F4,C4,F8		SP	sleep stage II	cryptogenic	frontal	right	18	4	female	1
1155	surfPA_pat_1329503_6_id_13295010303_014.mat	1329503	6	2008-12-09 05:07:00	2008-12-09 05:08:00	43.2	43.2	8.1	27	rhythmic delta waves	FP2		SP	sleep stage II	cryptogenic	frontal	right	18	4	female	1
1156	surfPA_pat_1329503_7_id_13295010303_016.mat	1329503	7	2008-12-09 07:07:00	2008-12-09 07:08:00	48	48	9	30	low amplitude fast activity (lafa)	FPz,F8,F4		SP	sleep stage II	cryptogenic	frontal	right	18	4	female	1
1157	surfPA_pat_1330103_1_id_13301011103_026.mat	1330103	1	2009-03-07 15:55:00	2009-03-07 15:57:00	241.6	241.6	45.3	151	rhythmic alpha waves	FT9,T9,TP9	somatosensory, psychic, other_subjective_symptoms, behavioral_arrest, vocalisation, other_motor_symptoms, other_motor_symptoms_desc: blowing, tachycardia, other_vegetative_symptoms_desc: 0, no_ictal_speech, ictal_expressive_aphasia, ictal_anomia, postictal_headache, postictal_todds_paresis	CP	awake	encephalopathy	temporal	left	18	6	female	1
1158	surfPA_pat_1330103_2_id_13301011103_040.mat	1330103	2	2009-03-08 05:17:00	2009-03-08 05:18:00	68.8	68.8	12.9	43	rhythmic subdelta waves	P7	other_subjective_symptoms, hypomotor, body_version, other_motor_symptoms, other_motor_symptoms_desc: breathing deeply, tachycardia, other_vegetative_symptoms_desc: 0, no_ictal_speech, postictal_amnesia: c, postictal_headache, postictal_todds_paresis	CP	sleep stage II	encephalopathy	temporal	left	18	6	female	1
1159	surfPA_pat_1330103_3_id_13301011203_015.mat	1330103	3	2009-03-09 05:53:00	2009-03-09 05:54:00	62.4	62.4	11.7	39	rhythmic delta waves	F7,T7,P7,FT9,T9,TP9	2 entries, entry0, other_subjective_symptoms, lid_myoclonus, vocalisation, other_motor_symptoms, other_motor_symptoms_desc: blowing, tachycardia, other_vegetative_symptoms_desc: 0, no_ictal_speech, postictal_headache, postictal_todds_paresis, entry1, other_subjective_symptoms, other_motor_symptoms, other_motor_symptoms_desc: moves his head, discret facial automatism, tachycardia, other_vegetative…	UC	awake	encephalopathy	temporal	left	18	6	female	1
1160	surfPA_pat_1330103_4_id_13301011203_018.mat	1330103	4	2009-03-09 08:26:00	2009-03-09 08:28:00	139.2	139.2	26.1	87	rhythmic delta waves	F7,T7,FT9,T9	other_subjective_symptoms, oral_automatisms, vocalisation, other_motor_symptoms, other_motor_symptoms_desc: blowing, breathing deeply, tachycardia, other_vegetative_symptoms_desc: 0, no_ictal_speech, ictal_expressive_aphasia, postictal_headache, postictal_todds_paresis	CP	sleep stage I	encephalopathy	temporal	left	18	6	female	1
1161	surfPA_pat_1330203_1_id_13302010403_010.mat	1330203	1	2009-03-18 01:57:00	2009-03-18 01:58:00	72	72	13.5	45	rhythmic theta waves	FT10,T10,TP10	other_subjective_symptoms, manual_automatisms: bilateral, other_motor_symptoms_desc: 0, tachycardia, other_vegetative_symptoms_desc: 0, no_ictal_speech, postictal_amnesia: c, postictal_headache, postictal_todds_paresis	CP	sleep stage II	cortical dysplasia	temporal	right	31	26	female	1
1162	surfPA_pat_1330203_2_id_13302010403_012.mat	1330203	2	2009-03-18 03:38:00	2009-03-18 03:39:00	73.6	73.6	13.8	46	rhythmic theta waves	FT10,T10	other_subjective_symptoms, manual_automatisms: bilateral, other_motor_symptoms_desc: 0, tachycardia, other_vegetative_symptoms_desc: 0, no_ictal_speech, postictal_amnesia: c, postictal_headache, postictal_todds_paresis, postictal_nose_rubbing	CP	sleep stage I	cortical dysplasia	temporal	right	31	26	female	1
1163	surfPA_pat_1330203_3_id_13302010403_015.mat	1330203	3	2009-03-18 06:12:00	2009-03-18 06:13:00	86.4	86.4	16.2	54	rhythmic theta waves	FT10,T10	other_subjective_symptoms, manual_automatisms: bilateral, other_motor_symptoms_desc: 0, tachycardia, other_vegetative_symptoms_desc: 0, no_ictal_speech, postictal_amnesia: c, postictal_headache, postictal_todds_paresis	CP	sleep stage II	cortical dysplasia	temporal	right	31	26	female	1
1164	surfPA_pat_1330203_4_id_13302010403_017.mat	1330203	4	2009-03-18 08:11:00	2009-03-18 08:12:00	80	80	15	50	rhythmic theta waves	FT10,T10	other_subjective_symptoms, manual_automatisms: bilateral, other_motor_symptoms_desc: 0, tachycardia, other_vegetative_symptoms_desc: 0, no_ictal_speech, postictal_amnesia: c, postictal_headache, postictal_todds_paresis	CP	sleep stage II	cortical dysplasia	temporal	right	31	26	female	1
1165	surfPA_pat_1330203_5_id_13302010803_006.mat	1330203	5	2009-03-19 20:58:00	2009-03-19 20:59:00	75.2	75.2	14.1	47	rhythmic theta waves	F8,T8,FT10,T10	psychic, other_subjective_symptoms, behavioral_arrest, manual_automatisms: right, hypomotor, other_motor_symptoms, other_motor_symptoms_desc: ictal nose rubbing, tachycardia, other_vegetative_symptoms_desc: 0, no_ictal_speech, postictal_headache, postictal_todds_paresis	SP	sleep stage I	cortical dysplasia	temporal	right	31	26	female	1
1166	surfPA_pat_1330203_6_id_13302010803_010.mat	1330203	6	2009-03-20 01:07:00	2009-03-20 01:09:00	185.6	185.6	34.8	116	rhythmic theta waves	FT10,T10,TP10,F8,T8,FP2	other_subjective_symptoms, behavioral_arrest, tonic_posturing: left, hypomotor, clonic_movements, eye_version, other_motor_symptoms_desc: 0, tachycardia, other_vegetative_symptoms_desc: 0, no_ictal_speech, postictal_amnesia: c, postictal_psychic_alterations, postictal_headache, postictal_todds_paresis, commentary: secondary generalized	SG	sleep stage III/IV	cortical dysplasia	temporal	right	31	26	female	1
1167	surfPA_pat_1330903_1_id_13309010103_021.mat	1330903	1	2009-01-24 11:29:00	2009-01-24 11:30:00	59.2	42.1	11.1	37	low amplitude fast activity (lafa)	C3,P3	other_subjective_symptoms, oral_automatisms, other_motor_symptoms_desc: 0, tachycardia, other_vegetative_symptoms_desc: 0, postictal_amnesia: -, postictal_headache, postictal_todds_paresis	CP	awake	trauma	hemisphere	left	36	10	male	1
1168	surfPA_pat_1330903_2_id_13309010103_032.mat	1330903	2	2009-01-24 20:51:00	2009-01-24 20:51:00	84.8	84.8	15.9	53	rhythmic theta waves	T9,TP9	other_subjective_symptoms, behavioral_arrest, manual_automatisms: bilateral, other_motor_symptoms_desc: 0, tachycardia, other_vegetative_symptoms_desc: 0, postictal_amnesia: -, postictal_headache, postictal_todds_paresis	CP	awake	trauma	hemisphere	left	36	10	male	1
1169	surfPA_pat_1330903_3_id_13309010603_005.mat	1330903	3	2009-01-27 21:07:00	2009-01-27 21:08:00	76.8	76.8	14.4	48	low amplitude fast activity (lafa)	T9,TP9		CP	awake	trauma	hemisphere	left	36	10	male	1
1170	surfPA_pat_1330903_4_id_13309010803_005.mat	1330903	4	2009-01-28 20:49:00	2009-01-28 20:51:00	145.6	145.6	27.3	91	low amplitude fast activity (lafa)	TP9	other_subjective_symptoms, other_motor_symptoms, other_motor_symptoms_desc: Discret facial automatism, tachycardia, other_vegetative_symptoms_desc: 0, postictal_amnesia: -, postictal_headache, postictal_todds_paresis	CP	awake	trauma	hemisphere	left	36	10	male	1
1171	surfPA_pat_1330903_5_id_13309010903_004.mat	1330903	5	2009-01-29 13:06:00	2009-01-29 13:07:00	96	96	18	60	rhythmic delta waves	FT9,T9,TP9,FT10,T10,TP10		CP	awake	trauma	hemisphere	left	36	10	male	1
1172	surfPA_pat_1330903_6_id_13309011003_001.mat	1330903	6	2009-01-29 17:28:00	2009-01-29 17:28:00	22.4	22.4	4.2	14	rhythmic sharp waves	FT9,T9,TP9	other_subjective_symptoms, other_motor_symptoms, other_motor_symptoms_desc: Touch with his left hand, other_vegetative_symptoms_desc: 0, postictal_amnesia: c, postictal_headache, postictal_todds_paresis	CP	awake	trauma	hemisphere	left	36	10	male	1
1173	surfPA_pat_1330903_7_id_13309011103_006.mat	1330903	7	2009-01-30 14:49:00	2009-01-30 14:50:00	65.6	65.6	12.3	41	rhythmic theta waves	F7,T7,FT9,T9	other_subjective_symptoms, behavioral_arrest, manual_automatisms: left, tachycardia, ictal_perceptive_aphasia, postictal_amnesia: -, postictal_headache, postictal_todds_paresis	CP	awake	trauma	hemisphere	left	36	10	male	1
1174	surfPA_pat_1330903_8_id_13309011203_050.mat	1330903	8	2009-02-01 14:29:00	2009-02-01 14:29:00	16	16	3	10	rhythmic theta waves	FT9,T9,TP9	other_subjective_symptoms, manual_automatisms: right, other_motor_symptoms_desc: 0, postictal_amnesia: -, postictal_headache, postictal_todds_paresis	CP	awake	trauma	hemisphere	left	36	10	male	1
1175	surfPA_pat_1330903_9_id_13309011203_051.mat	1330903	9	2009-02-01 14:40:00	2009-02-01 14:50:00	987.2	246.1	185.1	617	rhythmic theta waves	FT10,T10,TP10,FT9,T9,TP9	other_subjective_symptoms, manual_automatisms: bilateral, head_version, other_motor_symptoms, other_motor_symptoms_desc: put his eyes down, tachycardia, postictal_amnesia: -, postictal_headache, postictal_todds_paresis	CP	awake	trauma	hemisphere	left	36	10	male	1
1176	surfPA_pat_1330903_10_id_13309011203_056.mat	1330903	10	2009-02-01 19:33:00	2009-02-01 19:34:00	96	96	18	60	low amplitude fast activity (lafa)	C3,P3	other_subjective_symptoms, oral_automatisms, manual_automatisms: bilateral, head_version, other_motor_symptoms_desc: 0, tachycardia, other_vegetative_symptoms_desc: 0, postictal_amnesia: c, postictal_headache, postictal_todds_paresis	CP	awake	trauma	hemisphere	left	36	10	male	1
