# Supplementary material for: A New Perspective in Epileptic Seizure Classification: Applying the Taxonomy of Seizure Dynamotypes to Noninvasive EEG and Examining Dynamical Changes across Sleep Stages
Source: eNeuro. 2025 Jan 8;12(1):ENEURO.0157-24.2024. doi: 10.1523/ENEURO.0157-24.2024 (PMC11747977; doi:10.1523/ENEURO.0157-24.2024)
Supplement: Table 1-2 — The table includes the reviewer labels for all ICs and the final labels determined by inter-rater agreement. Download Table 1-2, XLSX file. [file eneuro-12-ENEURO.0157-24.2024-s006.xlsx]

## Sheet: Table 1-2
index	label_1_start	label_2_start	label_1_end	label_2_end	clear_1_start	clear_2_start	clear_1_end	clear_2_end	clear_start	clear_bifurcation_start	bifurcation_start	clear_end	clear_bifurcation_end	bifurcation_end
surf30_pat_58602_11_id_58600102_0135.mat	1	SN/SubH	SN/SubH	FLC	FLC	clear	clear	clear	clear	TRUE	TRUE	SN/SubH	TRUE	TRUE	FLC
surf30_pat_58602_11_id_58600102_0135.mat	2	SN/SubH	SN/SubH	FLC	FLC	clear	clear	clear	clear	TRUE	TRUE	SN/SubH	TRUE	TRUE	FLC
surf30_pat_58602_11_id_58600102_0135.mat	3	not_clear	not_clear	not_clear	not_clear	not_clear	not_clear	not_clear	not_clear	FALSE	FALSE	not_clear	FALSE	FALSE	not_clear
surf30_pat_58602_11_id_58600102_0135.mat	4	not_clear	not_clear	not_clear	not_clear	not_clear	not_clear	not_clear	not_clear	FALSE	FALSE	not_clear	FALSE	FALSE	not_clear
surf30_pat_58602_11_id_58600102_0135.mat	5	not_clear	not_clear	not_clear	not_clear	not_clear	not_clear	not_clear	not_clear	FALSE	FALSE	not_clear	FALSE	FALSE	not_clear
surf30_pat_58602_11_id_58600102_0135.mat	6	not_clear	not_clear	not_clear	not_clear	not_clear	not_clear	not_clear	not_clear	FALSE	FALSE	not_clear	FALSE	FALSE	not_clear
surf30_pat_58602_11_id_58600102_0135.mat	7	not_clear	not_clear	not_clear	not_clear	not_clear	not_clear	not_clear	not_clear	FALSE	FALSE	not_clear	FALSE	FALSE	not_clear
surf30_pat_58602_11_id_58600102_0135.mat	8	not_clear	not_clear	not_clear	not_clear	not_clear	not_clear	not_clear	not_clear	FALSE	FALSE	not_clear	FALSE	FALSE	not_clear
CO_pat_7800_3_id_78010100_0037.mat	1	not_clear	not_clear	not_clear	not_clear	not_clear	not_clear	not_clear	not_clear	FALSE	FALSE	not_clear	FALSE	FALSE	not_clear
CO_pat_7800_3_id_78010100_0037.mat	2	not_clear	not_clear	not_clear	not_clear	not_clear	not_clear	not_clear	not_clear	FALSE	FALSE	not_clear	FALSE	FALSE	not_clear
CO_pat_7800_3_id_78010100_0037.mat	3	SN/SubH	not_clear	not_clear	not_clear	clear	not_clear	not_clear	not_clear	FALSE	FALSE	not_clear	FALSE	FALSE	not_clear
CO_pat_7800_3_id_78010100_0037.mat	4	SN/SubH	SN/SubH	FLC	FLC	clear	clear	clear	clear	TRUE	TRUE	SN/SubH	TRUE	TRUE	FLC
CO_pat_7800_3_id_78010100_0037.mat	5	not_clear	not_clear	not_clear	not_clear	not_clear	not_clear	not_clear	not_clear	FALSE	FALSE	not_clear	FALSE	FALSE	not_clear
CO_pat_7800_3_id_78010100_0037.mat	6	SN/SubH	not_clear	not_clear	not_clear	clear	not_clear	not_clear	not_clear	FALSE	FALSE	not_clear	FALSE	FALSE	not_clear
CO_pat_7800_3_id_78010100_0037.mat	7	not_clear	not_clear	not_clear	not_clear	not_clear	not_clear	not_clear	not_clear	FALSE	FALSE	not_clear	FALSE	FALSE	not_clear
CO_pat_7800_3_id_78010100_0037.mat	8	not_clear	not_clear	not_clear	not_clear	not_clear	not_clear	not_clear	not_clear	FALSE	FALSE	not_clear	FALSE	FALSE	not_clear
surf30_pat_22602_5_id_22600102_0036.mat	1	not_clear	SN/SubH	FLC	SH/SNIC	not_clear	clear	clear	clear	FALSE	FALSE	not_clear	TRUE	FALSE	not_clear
surf30_pat_22602_5_id_22600102_0036.mat	2	not_clear	SN/SubH	FLC	SH/SNIC	not_clear	clear	clear	clear	FALSE	FALSE	not_clear	TRUE	FALSE	not_clear
surf30_pat_22602_5_id_22600102_0036.mat	3	not_clear	not_clear	not_clear	not_clear	not_clear	not_clear	not_clear	not_clear	FALSE	FALSE	not_clear	FALSE	FALSE	not_clear
surf30_pat_22602_5_id_22600102_0036.mat	4	not_clear	not_clear	not_clear	not_clear	not_clear	not_clear	not_clear	not_clear	FALSE	FALSE	not_clear	FALSE	FALSE	not_clear
surf30_pat_22602_5_id_22600102_0036.mat	5	not_clear	SN/SubH	not_clear	SH/SNIC	not_clear	clear	not_clear	clear	FALSE	FALSE	not_clear	FALSE	FALSE	not_clear
surf30_pat_22602_5_id_22600102_0036.mat	6	not_clear	not_clear	not_clear	not_clear	not_clear	not_clear	not_clear	not_clear	FALSE	FALSE	not_clear	FALSE	FALSE	not_clear
surf30_pat_22602_5_id_22600102_0036.mat	7	not_clear	not_clear	not_clear	not_clear	not_clear	not_clear	not_clear	not_clear	FALSE	FALSE	not_clear	FALSE	FALSE	not_clear
surf30_pat_22602_5_id_22600102_0036.mat	8	not_clear	not_clear	not_clear	not_clear	not_clear	not_clear	not_clear	not_clear	FALSE	FALSE	not_clear	FALSE	FALSE	not_clear
surfCO_pat_300_2_id_3010700_0008.mat	1	not_clear	not_clear	not_clear	not_clear	not_clear	not_clear	not_clear	not_clear	FALSE	FALSE	not_clear	FALSE	FALSE	not_clear
surfCO_pat_300_2_id_3010700_0008.mat	2	not_clear	not_clear	not_clear	not_clear	not_clear	not_clear	not_clear	not_clear	FALSE	FALSE	not_clear	FALSE	FALSE	not_clear
surfCO_pat_300_2_id_3010700_0008.mat	3	not_clear	not_clear	not_clear	not_clear	not_clear	not_clear	not_clear	not_clear	FALSE	FALSE	not_clear	FALSE	FALSE	not_clear
surfCO_pat_300_2_id_3010700_0008.mat	4	not_clear	not_clear	not_clear	not_clear	not_clear	not_clear	not_clear	not_clear	FALSE	FALSE	not_clear	FALSE	FALSE	not_clear
surfCO_pat_300_2_id_3010700_0008.mat	5	not_clear	not_clear	not_clear	not_clear	not_clear	not_clear	not_clear	not_clear	FALSE	FALSE	not_clear	FALSE	FALSE	not_clear
surfCO_pat_300_2_id_3010700_0008.mat	6	not_clear	not_clear	not_clear	not_clear	not_clear	not_clear	not_clear	not_clear	FALSE	FALSE	not_clear	FALSE	FALSE	not_clear
surfCO_pat_300_2_id_3010700_0008.mat	7	not_clear	not_clear	not_clear	not_clear	not_clear	not_clear	not_clear	not_clear	FALSE	FALSE	not_clear	FALSE	FALSE	not_clear
surfCO_pat_300_2_id_3010700_0008.mat	8	not_clear	not_clear	not_clear	not_clear	not_clear	not_clear	not_clear	not_clear	FALSE	FALSE	not_clear	FALSE	FALSE	not_clear
surfPA_pat_1306903_1_id_13069010103_27653.mat	1	not_clear	not_clear	not_clear	not_clear	not_clear	not_clear	not_clear	not_clear	FALSE	FALSE	not_clear	FALSE	FALSE	not_clear
surfPA_pat_1306903_1_id_13069010103_27653.mat	2	SN/SubH	SN/SubH	FLC	FLC	clear	clear	clear	clear	TRUE	TRUE	SN/SubH	TRUE	TRUE	FLC
surfPA_pat_1306903_1_id_13069010103_27653.mat	3	SN/SubH	not_clear	SH/SNIC	not_clear	clear	not_clear	clear	not_clear	FALSE	FALSE	not_clear	FALSE	FALSE	not_clear
surfPA_pat_1306903_1_id_13069010103_27653.mat	4	SN/SubH	SN/SubH	FLC	FLC	clear	clear	clear	clear	TRUE	TRUE	SN/SubH	TRUE	TRUE	FLC
surfPA_pat_1306903_1_id_13069010103_27653.mat	5	not_clear	not_clear	not_clear	not_clear	not_clear	not_clear	not_clear	not_clear	FALSE	FALSE	not_clear	FALSE	FALSE	not_clear
surfPA_pat_1306903_1_id_13069010103_27653.mat	6	not_clear	not_clear	not_clear	not_clear	not_clear	not_clear	not_clear	not_clear	FALSE	FALSE	not_clear	FALSE	FALSE	not_clear
surfPA_pat_1306903_1_id_13069010103_27653.mat	7	not_clear	not_clear	not_clear	not_clear	not_clear	not_clear	not_clear	not_clear	FALSE	FALSE	not_clear	FALSE	FALSE	not_clear
surfPA_pat_1306903_1_id_13069010103_27653.mat	8	not_clear	not_clear	not_clear	not_clear	not_clear	not_clear	not_clear	not_clear	FALSE	FALSE	not_clear	FALSE	FALSE	not_clear
surfPA_pat_1307103_7_id_13071010203_29262.mat	1	not_clear	not_clear	not_clear	not_clear	not_clear	not_clear	not_clear	not_clear	FALSE	FALSE	not_clear	FALSE	FALSE	not_clear
surfPA_pat_1307103_7_id_13071010203_29262.mat	2	not_clear	SN/SubH	FLC	FLC	not_clear	clear	clear	clear	FALSE	FALSE	not_clear	TRUE	TRUE	FLC
surfPA_pat_1307103_7_id_13071010203_29262.mat	3	not_clear	not_clear	not_clear	not_clear	not_clear	not_clear	not_clear	not_clear	FALSE	FALSE	not_clear	FALSE	FALSE	not_clear
surfPA_pat_1307103_7_id_13071010203_29262.mat	4	SN/SubH	SN/SubH	FLC	not_clear	clear	clear	clear	not_clear	TRUE	TRUE	SN/SubH	FALSE	FALSE	not_clear
surfPA_pat_1307103_7_id_13071010203_29262.mat	5	not_clear	SN/SubH	not_clear	not_clear	not_clear	clear	not_clear	not_clear	FALSE	FALSE	not_clear	FALSE	FALSE	not_clear
surfPA_pat_1307103_7_id_13071010203_29262.mat	6	not_clear	not_clear	not_clear	not_clear	not_clear	not_clear	not_clear	not_clear	FALSE	FALSE	not_clear	FALSE	FALSE	not_clear
surfPA_pat_1307103_7_id_13071010203_29262.mat	7	SN/SubH	not_clear	FLC	not_clear	clear	not_clear	clear	not_clear	FALSE	FALSE	not_clear	FALSE	FALSE	not_clear
surfPA_pat_1307103_7_id_13071010203_29262.mat	8	not_clear	not_clear	not_clear	not_clear	not_clear	not_clear	not_clear	not_clear	FALSE	FALSE	not_clear	FALSE	FALSE	not_clear
surf30_pat_26102_8_id_26100102_0094.mat	1	not_clear	not_clear	not_clear	not_clear	not_clear	not_clear	not_clear	not_clear	FALSE	FALSE	not_clear	FALSE	FALSE	not_clear
surf30_pat_26102_8_id_26100102_0094.mat	2	not_clear	not_clear	not_clear	not_clear	not_clear	not_clear	not_clear	not_clear	FALSE	FALSE	not_clear	FALSE	FALSE	not_clear
surf30_pat_26102_8_id_26100102_0094.mat	3	not_clear	not_clear	not_clear	not_clear	not_clear	not_clear	not_clear	not_clear	FALSE	FALSE	not_clear	FALSE	FALSE	not_clear
surf30_pat_26102_8_id_26100102_0094.mat	4	not_clear	not_clear	not_clear	not_clear	not_clear	not_clear	not_clear	not_clear	FALSE	FALSE	not_clear	FALSE	FALSE	not_clear
surf30_pat_26102_8_id_26100102_0094.mat	5	not_clear	not_clear	not_clear	not_clear	not_clear	not_clear	not_clear	not_clear	FALSE	FALSE	not_clear	FALSE	FALSE	not_clear
surf30_pat_26102_8_id_26100102_0094.mat	6	not_clear	not_clear	not_clear	not_clear	not_clear	not_clear	not_clear	not_clear	FALSE	FALSE	not_clear	FALSE	FALSE	not_clear
surf30_pat_26102_8_id_26100102_0094.mat	7	not_clear	not_clear	not_clear	not_clear	not_clear	not_clear	not_clear	not_clear	FALSE	FALSE	not_clear	FALSE	FALSE	not_clear
surf30_pat_26102_8_id_26100102_0094.mat	8	not_clear	not_clear	not_clear	not_clear	not_clear	not_clear	not_clear	not_clear	FALSE	FALSE	not_clear	FALSE	FALSE	not_clear
surfPA_pat_1329303_2_id_13293010803_012.mat	1	not_clear	not_clear	not_clear	not_clear	not_clear	not_clear	not_clear	not_clear	FALSE	FALSE	not_clear	FALSE	FALSE	not_clear
surfPA_pat_1329303_2_id_13293010803_012.mat	2	not_clear	not_clear	not_clear	not_clear	not_clear	not_clear	not_clear	not_clear	FALSE	FALSE	not_clear	FALSE	FALSE	not_clear
surfPA_pat_1329303_2_id_13293010803_012.mat	3	not_clear	not_clear	not_clear	not_clear	not_clear	not_clear	not_clear	not_clear	FALSE	FALSE	not_clear	FALSE	FALSE	not_clear
surfPA_pat_1329303_2_id_13293010803_012.mat	4	not_clear	not_clear	not_clear	not_clear	not_clear	not_clear	not_clear	not_clear	FALSE	FALSE	not_clear	FALSE	FALSE	not_clear
surfPA_pat_1329303_2_id_13293010803_012.mat	5	not_clear	not_clear	not_clear	not_clear	not_clear	not_clear	not_clear	not_clear	FALSE	FALSE	not_clear	FALSE	FALSE	not_clear
surfPA_pat_1329303_2_id_13293010803_012.mat	6	not_clear	not_clear	not_clear	not_clear	not_clear	not_clear	not_clear	not_clear	FALSE	FALSE	not_clear	FALSE	FALSE	not_clear
surfPA_pat_1329303_2_id_13293010803_012.mat	7	not_clear	not_clear	not_clear	not_clear	not_clear	not_clear	not_clear	not_clear	FALSE	FALSE	not_clear	FALSE	FALSE	not_clear
surfPA_pat_1329303_2_id_13293010803_012.mat	8	not_clear	not_clear	not_clear	not_clear	not_clear	not_clear	not_clear	not_clear	FALSE	FALSE	not_clear	FALSE	FALSE	not_clear
surfCO_pat_6500_9_id_65010400_0003.mat	1	not_clear	not_clear	not_clear	not_clear	not_clear	not_clear	not_clear	not_clear	FALSE	FALSE	not_clear	FALSE	FALSE	not_clear
surfCO_pat_6500_9_id_65010400_0003.mat	2	not_clear	not_clear	not_clear	not_clear	not_clear	not_clear	not_clear	not_clear	FALSE	FALSE	not_clear	FALSE	FALSE	not_clear
surfCO_pat_6500_9_id_65010400_0003.mat	3	not_clear	not_clear	not_clear	not_clear	not_clear	not_clear	not_clear	not_clear	FALSE	FALSE	not_clear	FALSE	FALSE	not_clear
surfCO_pat_6500_9_id_65010400_0003.mat	4	not_clear	not_clear	not_clear	not_clear	not_clear	not_clear	not_clear	not_clear	FALSE	FALSE	not_clear	FALSE	FALSE	not_clear
surfCO_pat_6500_9_id_65010400_0003.mat	5	not_clear	not_clear	not_clear	not_clear	not_clear	not_clear	not_clear	not_clear	FALSE	FALSE	not_clear	FALSE	FALSE	not_clear
surfCO_pat_6500_9_id_65010400_0003.mat	6	not_clear	not_clear	not_clear	not_clear	not_clear	not_clear	not_clear	not_clear	FALSE	FALSE	not_clear	FALSE	FALSE	not_clear
surfCO_pat_6500_9_id_65010400_0003.mat	7	not_clear	not_clear	not_clear	not_clear	not_clear	not_clear	not_clear	not_clear	FALSE	FALSE	not_clear	FALSE	FALSE	not_clear
surfCO_pat_6500_9_id_65010400_0003.mat	8	not_clear	not_clear	not_clear	not_clear	not_clear	not_clear	not_clear	not_clear	FALSE	FALSE	not_clear	FALSE	FALSE	not_clear
CO_pat_6200_4_id_62010100_0043.mat	1	not_clear	not_clear	not_clear	not_clear	not_clear	not_clear	not_clear	not_clear	FALSE	FALSE	not_clear	FALSE	FALSE	not_clear
CO_pat_6200_4_id_62010100_0043.mat	2	SN/SubH	SN/SubH	SH/SNIC	SH/SNIC	clear	clear	clear	clear	TRUE	TRUE	SN/SubH	TRUE	TRUE	SH/SNIC
CO_pat_6200_4_id_62010100_0043.mat	3	not_clear	SN/SubH	not_clear	FLC	not_clear	clear	not_clear	clear	FALSE	FALSE	not_clear	FALSE	FALSE	not_clear
CO_pat_6200_4_id_62010100_0043.mat	4	SN/SubH	not_clear	SH/SNIC	not_clear	clear	not_clear	clear	not_clear	FALSE	FALSE	not_clear	FALSE	FALSE	not_clear
CO_pat_6200_4_id_62010100_0043.mat	5	not_clear	not_clear	not_clear	not_clear	not_clear	not_clear	not_clear	not_clear	FALSE	FALSE	not_clear	FALSE	FALSE	not_clear
CO_pat_6200_4_id_62010100_0043.mat	6	not_clear	not_clear	not_clear	not_clear	not_clear	not_clear	not_clear	not_clear	FALSE	FALSE	not_clear	FALSE	FALSE	not_clear
CO_pat_6200_4_id_62010100_0043.mat	7	not_clear	not_clear	not_clear	not_clear	not_clear	not_clear	not_clear	not_clear	FALSE	FALSE	not_clear	FALSE	FALSE	not_clear
CO_pat_6200_4_id_62010100_0043.mat	8	not_clear	not_clear	not_clear	not_clear	not_clear	not_clear	not_clear	not_clear	FALSE	FALSE	not_clear	FALSE	FALSE	not_clear
surfPA_pat_1324903_11_id_13249010303_015.mat	1	not_clear	not_clear	not_clear	not_clear	not_clear	not_clear	not_clear	not_clear	FALSE	FALSE	not_clear	FALSE	FALSE	not_clear
surfPA_pat_1324903_11_id_13249010303_015.mat	2	not_clear	not_clear	not_clear	not_clear	not_clear	not_clear	not_clear	not_clear	FALSE	FALSE	not_clear	FALSE	FALSE	not_clear
surfPA_pat_1324903_11_id_13249010303_015.mat	3	not_clear	not_clear	not_clear	not_clear	not_clear	not_clear	not_clear	not_clear	FALSE	FALSE	not_clear	FALSE	FALSE	not_clear
surfPA_pat_1324903_11_id_13249010303_015.mat	4	not_clear	not_clear	not_clear	not_clear	not_clear	not_clear	not_clear	not_clear	FALSE	FALSE	not_clear	FALSE	FALSE	not_clear
surfPA_pat_1324903_11_id_13249010303_015.mat	5	not_clear	not_clear	not_clear	not_clear	not_clear	not_clear	not_clear	not_clear	FALSE	FALSE	not_clear	FALSE	FALSE	not_clear
surfPA_pat_1324903_11_id_13249010303_015.mat	6	not_clear	not_clear	not_clear	not_clear	not_clear	not_clear	not_clear	not_clear	FALSE	FALSE	not_clear	FALSE	FALSE	not_clear
surfPA_pat_1324903_11_id_13249010303_015.mat	7	not_clear	not_clear	not_clear	not_clear	not_clear	not_clear	not_clear	not_clear	FALSE	FALSE	not_clear	FALSE	FALSE	not_clear
surfPA_pat_1324903_11_id_13249010303_015.mat	8	not_clear	not_clear	not_clear	not_clear	not_clear	not_clear	not_clear	not_clear	FALSE	FALSE	not_clear	FALSE	FALSE	not_clear
surfPA_pat_1314103_4_id_13141010103_12949.mat	1	not_clear	not_clear	not_clear	not_clear	not_clear	not_clear	not_clear	not_clear	FALSE	FALSE	not_clear	FALSE	FALSE	not_clear
surfPA_pat_1314103_4_id_13141010103_12949.mat	2	SN/SubH	SN/SubH	FLC	FLC	clear	clear	clear	clear	TRUE	TRUE	SN/SubH	TRUE	TRUE	FLC
surfPA_pat_1314103_4_id_13141010103_12949.mat	3	not_clear	not_clear	not_clear	not_clear	not_clear	not_clear	not_clear	not_clear	FALSE	FALSE	not_clear	FALSE	FALSE	not_clear
surfPA_pat_1314103_4_id_13141010103_12949.mat	4	not_clear	not_clear	not_clear	not_clear	not_clear	not_clear	not_clear	not_clear	FALSE	FALSE	not_clear	FALSE	FALSE	not_clear
surfPA_pat_1314103_4_id_13141010103_12949.mat	5	SN/SubH	SN/SubH	FLC	FLC	clear	clear	clear	clear	TRUE	TRUE	SN/SubH	TRUE	TRUE	FLC
surfPA_pat_1314103_4_id_13141010103_12949.mat	6	not_clear	not_clear	not_clear	not_clear	not_clear	not_clear	not_clear	not_clear	FALSE	FALSE	not_clear	FALSE	FALSE	not_clear
surfPA_pat_1314103_4_id_13141010103_12949.mat	7	SN/SubH	SN/SubH	not_clear	not_clear	clear	clear	not_clear	not_clear	TRUE	TRUE	SN/SubH	FALSE	FALSE	not_clear
surfPA_pat_1314103_4_id_13141010103_12949.mat	8	not_clear	not_clear	not_clear	not_clear	not_clear	not_clear	not_clear	not_clear	FALSE	FALSE	not_clear	FALSE	FALSE	not_clear
surfPA_pat_1314803_6_id_13148010103_11218.mat	1	SN/SubH	SN/SubH	not_clear	not_clear	clear	clear	not_clear	not_clear	TRUE	TRUE	SN/SubH	FALSE	FALSE	not_clear
surfPA_pat_1314803_6_id_13148010103_11218.mat	2	SN/SubH	SN/SubH	not_clear	not_clear	clear	clear	not_clear	not_clear	TRUE	TRUE	SN/SubH	FALSE	FALSE	not_clear
surfPA_pat_1314803_6_id_13148010103_11218.mat	3	not_clear	not_clear	not_clear	not_clear	not_clear	not_clear	not_clear	not_clear	FALSE	FALSE	not_clear	FALSE	FALSE	not_clear
surfPA_pat_1314803_6_id_13148010103_11218.mat	4	not_clear	not_clear	not_clear	not_clear	not_clear	not_clear	not_clear	not_clear	FALSE	FALSE	not_clear	FALSE	FALSE	not_clear
surfPA_pat_1314803_6_id_13148010103_11218.mat	5	SN/SubH	not_clear	not_clear	not_clear	clear	not_clear	not_clear	not_clear	FALSE	FALSE	not_clear	FALSE	FALSE	not_clear
surfPA_pat_1314803_6_id_13148010103_11218.mat	6	not_clear	not_clear	not_clear	not_clear	not_clear	not_clear	not_clear	not_clear	FALSE	FALSE	not_clear	FALSE	FALSE	not_clear
surfPA_pat_1314803_6_id_13148010103_11218.mat	7	not_clear	not_clear	not_clear	not_clear	not_clear	not_clear	not_clear	not_clear	FALSE	FALSE	not_clear	FALSE	FALSE	not_clear
surfPA_pat_1314803_6_id_13148010103_11218.mat	8	not_clear	not_clear	not_clear	not_clear	not_clear	not_clear	not_clear	not_clear	FALSE	FALSE	not_clear	FALSE	FALSE	not_clear
surfPA_pat_1328603_22_id_13286011303_017.mat	1	not_clear	not_clear	not_clear	not_clear	not_clear	not_clear	not_clear	not_clear	FALSE	FALSE	not_clear	FALSE	FALSE	not_clear
surfPA_pat_1328603_22_id_13286011303_017.mat	2	not_clear	not_clear	not_clear	not_clear	not_clear	not_clear	not_clear	not_clear	FALSE	FALSE	not_clear	FALSE	FALSE	not_clear
surfPA_pat_1328603_22_id_13286011303_017.mat	3	not_clear	not_clear	not_clear	not_clear	not_clear	not_clear	not_clear	not_clear	FALSE	FALSE	not_clear	FALSE	FALSE	not_clear
surfPA_pat_1328603_22_id_13286011303_017.mat	4	not_clear	not_clear	not_clear	not_clear	not_clear	not_clear	not_clear	not_clear	FALSE	FALSE	not_clear	FALSE	FALSE	not_clear
surfPA_pat_1328603_22_id_13286011303_017.mat	5	not_clear	not_clear	not_clear	not_clear	not_clear	not_clear	not_clear	not_clear	FALSE	FALSE	not_clear	FALSE	FALSE	not_clear
surfPA_pat_1328603_22_id_13286011303_017.mat	6	not_clear	not_clear	not_clear	not_clear	not_clear	not_clear	not_clear	not_clear	FALSE	FALSE	not_clear	FALSE	FALSE	not_clear
surfPA_pat_1328603_22_id_13286011303_017.mat	7	not_clear	not_clear	not_clear	not_clear	not_clear	not_clear	not_clear	not_clear	FALSE	FALSE	not_clear	FALSE	FALSE	not_clear
surfPA_pat_1328603_22_id_13286011303_017.mat	8	not_clear	not_clear	not_clear	not_clear	not_clear	not_clear	not_clear	not_clear	FALSE	FALSE	not_clear	FALSE	FALSE	not_clear
surfCO_pat_2800_2_id_28010200_0006.mat	1	not_clear	not_clear	not_clear	not_clear	not_clear	not_clear	not_clear	not_clear	FALSE	FALSE	not_clear	FALSE	FALSE	not_clear
surfCO_pat_2800_2_id_28010200_0006.mat	2	not_clear	not_clear	not_clear	not_clear	not_clear	not_clear	not_clear	not_clear	FALSE	FALSE	not_clear	FALSE	FALSE	not_clear
surfCO_pat_2800_2_id_28010200_0006.mat	3	not_clear	not_clear	not_clear	not_clear	not_clear	not_clear	not_clear	not_clear	FALSE	FALSE	not_clear	FALSE	FALSE	not_clear
surfCO_pat_2800_2_id_28010200_0006.mat	4	not_clear	not_clear	not_clear	not_clear	not_clear	not_clear	not_clear	not_clear	FALSE	FALSE	not_clear	FALSE	FALSE	not_clear
surfCO_pat_2800_2_id_28010200_0006.mat	5	not_clear	not_clear	not_clear	not_clear	not_clear	not_clear	not_clear	not_clear	FALSE	FALSE	not_clear	FALSE	FALSE	not_clear
surfCO_pat_2800_2_id_28010200_0006.mat	6	not_clear	not_clear	not_clear	not_clear	not_clear	not_clear	not_clear	not_clear	FALSE	FALSE	not_clear	FALSE	FALSE	not_clear
surfCO_pat_2800_2_id_28010200_0006.mat	7	not_clear	not_clear	not_clear	not_clear	not_clear	not_clear	not_clear	not_clear	FALSE	FALSE	not_clear	FALSE	FALSE	not_clear
surfCO_pat_2800_2_id_28010200_0006.mat	8	not_clear	not_clear	not_clear	not_clear	not_clear	not_clear	not_clear	not_clear	FALSE	FALSE	not_clear	FALSE	FALSE	not_clear
CO_pat_7800_5_id_78010100_0038.mat	1	not_clear	not_clear	not_clear	not_clear	not_clear	not_clear	not_clear	not_clear	FALSE	FALSE	not_clear	FALSE	FALSE	not_clear
CO_pat_7800_5_id_78010100_0038.mat	2	SN/SubH	SN/SubH	FLC	FLC	clear	clear	clear	clear	TRUE	TRUE	SN/SubH	TRUE	TRUE	FLC
CO_pat_7800_5_id_78010100_0038.mat	3	not_clear	not_clear	not_clear	not_clear	not_clear	not_clear	not_clear	not_clear	FALSE	FALSE	not_clear	FALSE	FALSE	not_clear
CO_pat_7800_5_id_78010100_0038.mat	4	SN/SubH	not_clear	SH/SNIC	not_clear	clear	not_clear	clear	not_clear	FALSE	FALSE	not_clear	FALSE	FALSE	not_clear
CO_pat_7800_5_id_78010100_0038.mat	5	not_clear	not_clear	SH/SNIC	not_clear	not_clear	not_clear	clear	not_clear	FALSE	FALSE	not_clear	FALSE	FALSE	not_clear
CO_pat_7800_5_id_78010100_0038.mat	6	not_clear	not_clear	not_clear	not_clear	not_clear	not_clear	not_clear	not_clear	FALSE	FALSE	not_clear	FALSE	FALSE	not_clear
CO_pat_7800_5_id_78010100_0038.mat	7	not_clear	not_clear	not_clear	not_clear	not_clear	not_clear	not_clear	not_clear	FALSE	FALSE	not_clear	FALSE	FALSE	not_clear
CO_pat_7800_5_id_78010100_0038.mat	8	not_clear	not_clear	not_clear	not_clear	not_clear	not_clear	not_clear	not_clear	FALSE	FALSE	not_clear	FALSE	FALSE	not_clear
surfCO_pat_2100_4_id_21010100_0020.mat	1	not_clear	not_clear	not_clear	not_clear	not_clear	not_clear	not_clear	not_clear	FALSE	FALSE	not_clear	FALSE	FALSE	not_clear
surfCO_pat_2100_4_id_21010100_0020.mat	2	SN/SubH	SN/SubH	not_clear	not_clear	clear	clear	not_clear	not_clear	TRUE	TRUE	SN/SubH	FALSE	FALSE	not_clear
surfCO_pat_2100_4_id_21010100_0020.mat	3	not_clear	not_clear	not_clear	not_clear	not_clear	not_clear	not_clear	not_clear	FALSE	FALSE	not_clear	FALSE	FALSE	not_clear
surfCO_pat_2100_4_id_21010100_0020.mat	4	not_clear	not_clear	not_clear	not_clear	not_clear	not_clear	not_clear	not_clear	FALSE	FALSE	not_clear	FALSE	FALSE	not_clear
surfCO_pat_2100_4_id_21010100_0020.mat	5	not_clear	not_clear	not_clear	not_clear	not_clear	not_clear	not_clear	not_clear	FALSE	FALSE	not_clear	FALSE	FALSE	not_clear
surfCO_pat_2100_4_id_21010100_0020.mat	6	not_clear	not_clear	not_clear	not_clear	not_clear	not_clear	not_clear	not_clear	FALSE	FALSE	not_clear	FALSE	FALSE	not_clear
surfCO_pat_2100_4_id_21010100_0020.mat	7	not_clear	not_clear	not_clear	not_clear	not_clear	not_clear	not_clear	not_clear	FALSE	FALSE	not_clear	FALSE	FALSE	not_clear
surfCO_pat_2100_4_id_21010100_0020.mat	8	not_clear	not_clear	not_clear	not_clear	not_clear	not_clear	not_clear	not_clear	FALSE	FALSE	not_clear	FALSE	FALSE	not_clear
surfPA_pat_1317403_2_id_13174010103_26283.mat	1	not_clear	not_clear	not_clear	not_clear	not_clear	not_clear	not_clear	not_clear	FALSE	FALSE	not_clear	FALSE	FALSE	not_clear
surfPA_pat_1317403_2_id_13174010103_26283.mat	2	not_clear	not_clear	not_clear	not_clear	not_clear	not_clear	not_clear	not_clear	FALSE	FALSE	not_clear	FALSE	FALSE	not_clear
surfPA_pat_1317403_2_id_13174010103_26283.mat	3	not_clear	not_clear	not_clear	not_clear	not_clear	not_clear	not_clear	not_clear	FALSE	FALSE	not_clear	FALSE	FALSE	not_clear
surfPA_pat_1317403_2_id_13174010103_26283.mat	4	not_clear	not_clear	not_clear	not_clear	not_clear	not_clear	not_clear	not_clear	FALSE	FALSE	not_clear	FALSE	FALSE	not_clear
surfPA_pat_1317403_2_id_13174010103_26283.mat	5	SN/SubH	SN/SubH	FLC	not_clear	clear	clear	clear	not_clear	TRUE	TRUE	SN/SubH	FALSE	FALSE	not_clear
surfPA_pat_1317403_2_id_13174010103_26283.mat	6	not_clear	not_clear	not_clear	not_clear	not_clear	not_clear	not_clear	not_clear	FALSE	FALSE	not_clear	FALSE	FALSE	not_clear
surfPA_pat_1317403_2_id_13174010103_26283.mat	7	not_clear	SN/SubH	not_clear	not_clear	not_clear	clear	not_clear	not_clear	FALSE	FALSE	not_clear	FALSE	FALSE	not_clear
surfPA_pat_1317403_2_id_13174010103_26283.mat	8	not_clear	not_clear	not_clear	not_clear	not_clear	not_clear	not_clear	not_clear	FALSE	FALSE	not_clear	FALSE	FALSE	not_clear
surf30_pat_75202_2_id_75200102_0083.mat	1	SN/SubH	SN/SubH	FLC	FLC	clear	clear	clear	clear	TRUE	TRUE	SN/SubH	TRUE	TRUE	FLC
surf30_pat_75202_2_id_75200102_0083.mat	2	SN/SubH	SN/SubH	FLC	FLC	clear	clear	clear	clear	TRUE	TRUE	SN/SubH	TRUE	TRUE	FLC
surf30_pat_75202_2_id_75200102_0083.mat	3	SN/SubH	not_clear	SH/SNIC	not_clear	clear	not_clear	clear	not_clear	FALSE	FALSE	not_clear	FALSE	FALSE	not_clear
surf30_pat_75202_2_id_75200102_0083.mat	4	SupH	not_clear	FLC	not_clear	clear	not_clear	clear	not_clear	FALSE	FALSE	not_clear	FALSE	FALSE	not_clear
surf30_pat_75202_2_id_75200102_0083.mat	5	not_clear	not_clear	not_clear	not_clear	not_clear	not_clear	not_clear	not_clear	FALSE	FALSE	not_clear	FALSE	FALSE	not_clear
surf30_pat_75202_2_id_75200102_0083.mat	6	not_clear	not_clear	not_clear	not_clear	not_clear	not_clear	not_clear	not_clear	FALSE	FALSE	not_clear	FALSE	FALSE	not_clear
surf30_pat_75202_2_id_75200102_0083.mat	7	not_clear	not_clear	not_clear	not_clear	not_clear	not_clear	not_clear	not_clear	FALSE	FALSE	not_clear	FALSE	FALSE	not_clear
surf30_pat_75202_2_id_75200102_0083.mat	8	not_clear	not_clear	not_clear	not_clear	not_clear	not_clear	not_clear	not_clear	FALSE	FALSE	not_clear	FALSE	FALSE	not_clear
surfPA_pat_1300003_4_id_13000010103_52575.mat	1	not_clear	not_clear	FLC	not_clear	not_clear	not_clear	clear	not_clear	FALSE	FALSE	not_clear	FALSE	FALSE	not_clear
surfPA_pat_1300003_4_id_13000010103_52575.mat	2	SN/SubH	SN/SubH	FLC	FLC	clear	clear	clear	clear	TRUE	TRUE	SN/SubH	TRUE	TRUE	FLC
surfPA_pat_1300003_4_id_13000010103_52575.mat	3	SN/SubH	SN/SubH	FLC	FLC	clear	clear	clear	clear	TRUE	TRUE	SN/SubH	TRUE	TRUE	FLC
surfPA_pat_1300003_4_id_13000010103_52575.mat	4	SN/SubH	not_clear	FLC	not_clear	clear	not_clear	clear	not_clear	FALSE	FALSE	not_clear	FALSE	FALSE	not_clear
surfPA_pat_1300003_4_id_13000010103_52575.mat	5	not_clear	not_clear	not_clear	not_clear	not_clear	not_clear	not_clear	not_clear	FALSE	FALSE	not_clear	FALSE	FALSE	not_clear
surfPA_pat_1300003_4_id_13000010103_52575.mat	6	not_clear	not_clear	not_clear	not_clear	not_clear	not_clear	not_clear	not_clear	FALSE	FALSE	not_clear	FALSE	FALSE	not_clear
surfPA_pat_1300003_4_id_13000010103_52575.mat	7	not_clear	not_clear	not_clear	not_clear	not_clear	not_clear	not_clear	not_clear	FALSE	FALSE	not_clear	FALSE	FALSE	not_clear
surfPA_pat_1300003_4_id_13000010103_52575.mat	8	not_clear	not_clear	not_clear	not_clear	not_clear	not_clear	not_clear	not_clear	FALSE	FALSE	not_clear	FALSE	FALSE	not_clear
surfPA_pat_1315403_1_id_13154010103_19539.mat	1	not_clear	not_clear	not_clear	not_clear	not_clear	not_clear	not_clear	not_clear	FALSE	FALSE	not_clear	FALSE	FALSE	not_clear
surfPA_pat_1315403_1_id_13154010103_19539.mat	2	not_clear	not_clear	not_clear	not_clear	not_clear	not_clear	not_clear	not_clear	FALSE	FALSE	not_clear	FALSE	FALSE	not_clear
surfPA_pat_1315403_1_id_13154010103_19539.mat	3	not_clear	not_clear	not_clear	not_clear	not_clear	not_clear	not_clear	not_clear	FALSE	FALSE	not_clear	FALSE	FALSE	not_clear
surfPA_pat_1315403_1_id_13154010103_19539.mat	4	not_clear	not_clear	not_clear	not_clear	not_clear	not_clear	not_clear	not_clear	FALSE	FALSE	not_clear	FALSE	FALSE	not_clear
surfPA_pat_1315403_1_id_13154010103_19539.mat	5	not_clear	not_clear	not_clear	not_clear	not_clear	not_clear	not_clear	not_clear	FALSE	FALSE	not_clear	FALSE	FALSE	not_clear
surfPA_pat_1315403_1_id_13154010103_19539.mat	6	not_clear	not_clear	not_clear	not_clear	not_clear	not_clear	not_clear	not_clear	FALSE	FALSE	not_clear	FALSE	FALSE	not_clear
surfPA_pat_1315403_1_id_13154010103_19539.mat	7	not_clear	not_clear	not_clear	not_clear	not_clear	not_clear	not_clear	not_clear	FALSE	FALSE	not_clear	FALSE	FALSE	not_clear
surfPA_pat_1315403_1_id_13154010103_19539.mat	8	not_clear	not_clear	not_clear	not_clear	not_clear	not_clear	not_clear	not_clear	FALSE	FALSE	not_clear	FALSE	FALSE	not_clear
surfCO_pat_6500_19_id_65010700_0017.mat	1	not_clear	not_clear	not_clear	not_clear	not_clear	not_clear	not_clear	not_clear	FALSE	FALSE	not_clear	FALSE	FALSE	not_clear
surfCO_pat_6500_19_id_65010700_0017.mat	2	not_clear	not_clear	not_clear	not_clear	not_clear	not_clear	not_clear	not_clear	FALSE	FALSE	not_clear	FALSE	FALSE	not_clear
surfCO_pat_6500_19_id_65010700_0017.mat	3	not_clear	not_clear	not_clear	not_clear	not_clear	not_clear	not_clear	not_clear	FALSE	FALSE	not_clear	FALSE	FALSE	not_clear
surfCO_pat_6500_19_id_65010700_0017.mat	4	not_clear	not_clear	not_clear	not_clear	not_clear	not_clear	not_clear	not_clear	FALSE	FALSE	not_clear	FALSE	FALSE	not_clear
surfCO_pat_6500_19_id_65010700_0017.mat	5	not_clear	not_clear	not_clear	not_clear	not_clear	not_clear	not_clear	not_clear	FALSE	FALSE	not_clear	FALSE	FALSE	not_clear
surfCO_pat_6500_19_id_65010700_0017.mat	6	not_clear	not_clear	not_clear	not_clear	not_clear	not_clear	not_clear	not_clear	FALSE	FALSE	not_clear	FALSE	FALSE	not_clear
surfCO_pat_6500_19_id_65010700_0017.mat	7	not_clear	not_clear	not_clear	not_clear	not_clear	not_clear	not_clear	not_clear	FALSE	FALSE	not_clear	FALSE	FALSE	not_clear
surfCO_pat_6500_19_id_65010700_0017.mat	8	not_clear	not_clear	not_clear	not_clear	not_clear	not_clear	not_clear	not_clear	FALSE	FALSE	not_clear	FALSE	FALSE	not_clear
surfPA_pat_1330103_2_id_13301011103_040.mat	1	not_clear	not_clear	not_clear	not_clear	not_clear	not_clear	not_clear	not_clear	FALSE	FALSE	not_clear	FALSE	FALSE	not_clear
surfPA_pat_1330103_2_id_13301011103_040.mat	2	SN/SubH	SN/SubH	SH/SNIC	SH/SNIC	clear	clear	clear	clear	TRUE	TRUE	SN/SubH	TRUE	TRUE	SH/SNIC
surfPA_pat_1330103_2_id_13301011103_040.mat	3	SN/SubH	not_clear	FLC	not_clear	clear	not_clear	clear	not_clear	FALSE	FALSE	not_clear	FALSE	FALSE	not_clear
surfPA_pat_1330103_2_id_13301011103_040.mat	4	not_clear	not_clear	not_clear	not_clear	not_clear	not_clear	not_clear	not_clear	FALSE	FALSE	not_clear	FALSE	FALSE	not_clear
surfPA_pat_1330103_2_id_13301011103_040.mat	5	not_clear	not_clear	not_clear	not_clear	not_clear	not_clear	not_clear	not_clear	FALSE	FALSE	not_clear	FALSE	FALSE	not_clear
surfPA_pat_1330103_2_id_13301011103_040.mat	6	not_clear	not_clear	not_clear	not_clear	not_clear	not_clear	not_clear	not_clear	FALSE	FALSE	not_clear	FALSE	FALSE	not_clear
surfPA_pat_1330103_2_id_13301011103_040.mat	7	not_clear	not_clear	not_clear	not_clear	not_clear	not_clear	not_clear	not_clear	FALSE	FALSE	not_clear	FALSE	FALSE	not_clear
surfPA_pat_1330103_2_id_13301011103_040.mat	8	not_clear	not_clear	not_clear	not_clear	not_clear	not_clear	not_clear	not_clear	FALSE	FALSE	not_clear	FALSE	FALSE	not_clear
surf30_pat_102_5_id_100102_0123.mat	1	not_clear	not_clear	not_clear	not_clear	not_clear	not_clear	not_clear	not_clear	FALSE	FALSE	not_clear	FALSE	FALSE	not_clear
surf30_pat_102_5_id_100102_0123.mat	2	not_clear	not_clear	SH/SNIC	not_clear	not_clear	not_clear	clear	not_clear	FALSE	FALSE	not_clear	FALSE	FALSE	not_clear
surf30_pat_102_5_id_100102_0123.mat	3	not_clear	SN/SubH	not_clear	FLC	not_clear	clear	not_clear	clear	FALSE	FALSE	not_clear	FALSE	FALSE	not_clear
surf30_pat_102_5_id_100102_0123.mat	4	not_clear	SN/SubH	not_clear	FLC	not_clear	clear	not_clear	clear	FALSE	FALSE	not_clear	FALSE	FALSE	not_clear
surf30_pat_102_5_id_100102_0123.mat	5	SN/SubH	SN/SubH	FLC	FLC	clear	clear	clear	clear	TRUE	TRUE	SN/SubH	TRUE	TRUE	FLC
surf30_pat_102_5_id_100102_0123.mat	6	not_clear	not_clear	not_clear	not_clear	not_clear	not_clear	not_clear	not_clear	FALSE	FALSE	not_clear	FALSE	FALSE	not_clear
surf30_pat_102_5_id_100102_0123.mat	7	not_clear	not_clear	not_clear	not_clear	not_clear	not_clear	not_clear	not_clear	FALSE	FALSE	not_clear	FALSE	FALSE	not_clear
surf30_pat_102_5_id_100102_0123.mat	8	not_clear	not_clear	not_clear	not_clear	not_clear	not_clear	not_clear	not_clear	FALSE	FALSE	not_clear	FALSE	FALSE	not_clear
surfCO_pat_6500_18_id_65010700_0008.mat	1	not_clear	not_clear	not_clear	not_clear	not_clear	not_clear	not_clear	not_clear	FALSE	FALSE	not_clear	FALSE	FALSE	not_clear
surfCO_pat_6500_18_id_65010700_0008.mat	2	not_clear	SN/SubH	not_clear	FLC	not_clear	clear	not_clear	clear	FALSE	FALSE	not_clear	FALSE	FALSE	not_clear
surfCO_pat_6500_18_id_65010700_0008.mat	3	not_clear	SN/SubH	not_clear	FLC	not_clear	clear	not_clear	clear	FALSE	FALSE	not_clear	FALSE	FALSE	not_clear
surfCO_pat_6500_18_id_65010700_0008.mat	4	not_clear	SN/SubH	FLC	FLC	not_clear	clear	clear	clear	FALSE	FALSE	not_clear	TRUE	TRUE	FLC
surfCO_pat_6500_18_id_65010700_0008.mat	5	not_clear	not_clear	not_clear	not_clear	not_clear	not_clear	not_clear	not_clear	FALSE	FALSE	not_clear	FALSE	FALSE	not_clear
surfCO_pat_6500_18_id_65010700_0008.mat	6	not_clear	not_clear	not_clear	not_clear	not_clear	not_clear	not_clear	not_clear	FALSE	FALSE	not_clear	FALSE	FALSE	not_clear
surfCO_pat_6500_18_id_65010700_0008.mat	7	not_clear	not_clear	not_clear	not_clear	not_clear	not_clear	not_clear	not_clear	FALSE	FALSE	not_clear	FALSE	FALSE	not_clear
surfCO_pat_6500_18_id_65010700_0008.mat	8	not_clear	not_clear	not_clear	not_clear	not_clear	not_clear	not_clear	not_clear	FALSE	FALSE	not_clear	FALSE	FALSE	not_clear
surfPA_pat_1314103_2_id_13141010103_12885.mat	1	not_clear	not_clear	not_clear	not_clear	not_clear	not_clear	not_clear	not_clear	FALSE	FALSE	not_clear	FALSE	FALSE	not_clear
surfPA_pat_1314103_2_id_13141010103_12885.mat	2	not_clear	not_clear	not_clear	not_clear	not_clear	not_clear	not_clear	not_clear	FALSE	FALSE	not_clear	FALSE	FALSE	not_clear
surfPA_pat_1314103_2_id_13141010103_12885.mat	3	not_clear	not_clear	not_clear	not_clear	not_clear	not_clear	not_clear	not_clear	FALSE	FALSE	not_clear	FALSE	FALSE	not_clear
surfPA_pat_1314103_2_id_13141010103_12885.mat	4	not_clear	not_clear	not_clear	not_clear	not_clear	not_clear	not_clear	not_clear	FALSE	FALSE	not_clear	FALSE	FALSE	not_clear
surfPA_pat_1314103_2_id_13141010103_12885.mat	5	not_clear	not_clear	not_clear	not_clear	not_clear	not_clear	not_clear	not_clear	FALSE	FALSE	not_clear	FALSE	FALSE	not_clear
surfPA_pat_1314103_2_id_13141010103_12885.mat	6	not_clear	not_clear	not_clear	not_clear	not_clear	not_clear	not_clear	not_clear	FALSE	FALSE	not_clear	FALSE	FALSE	not_clear
surfPA_pat_1314103_2_id_13141010103_12885.mat	7	not_clear	not_clear	not_clear	not_clear	not_clear	not_clear	not_clear	not_clear	FALSE	FALSE	not_clear	FALSE	FALSE	not_clear
surfPA_pat_1314103_2_id_13141010103_12885.mat	8	not_clear	not_clear	not_clear	not_clear	not_clear	not_clear	not_clear	not_clear	FALSE	FALSE	not_clear	FALSE	FALSE	not_clear
surfCO_pat_1200_12_id_12010100_0014.mat	1	not_clear	not_clear	not_clear	not_clear	not_clear	not_clear	not_clear	not_clear	FALSE	FALSE	not_clear	FALSE	FALSE	not_clear
surfCO_pat_1200_12_id_12010100_0014.mat	2	not_clear	not_clear	not_clear	not_clear	not_clear	not_clear	not_clear	not_clear	FALSE	FALSE	not_clear	FALSE	FALSE	not_clear
surfCO_pat_1200_12_id_12010100_0014.mat	3	not_clear	not_clear	not_clear	not_clear	not_clear	not_clear	not_clear	not_clear	FALSE	FALSE	not_clear	FALSE	FALSE	not_clear
surfCO_pat_1200_12_id_12010100_0014.mat	4	not_clear	not_clear	not_clear	not_clear	not_clear	not_clear	not_clear	not_clear	FALSE	FALSE	not_clear	FALSE	FALSE	not_clear
surfCO_pat_1200_12_id_12010100_0014.mat	5	not_clear	SN/SubH	not_clear	not_clear	not_clear	clear	not_clear	not_clear	FALSE	FALSE	not_clear	FALSE	FALSE	not_clear
surfCO_pat_1200_12_id_12010100_0014.mat	6	not_clear	not_clear	not_clear	not_clear	not_clear	not_clear	not_clear	not_clear	FALSE	FALSE	not_clear	FALSE	FALSE	not_clear
surfCO_pat_1200_12_id_12010100_0014.mat	7	not_clear	SN/SubH	not_clear	not_clear	not_clear	clear	not_clear	not_clear	FALSE	FALSE	not_clear	FALSE	FALSE	not_clear
surfCO_pat_1200_12_id_12010100_0014.mat	8	not_clear	not_clear	not_clear	not_clear	not_clear	not_clear	not_clear	not_clear	FALSE	FALSE	not_clear	FALSE	FALSE	not_clear
surfPA_pat_1307003_3_id_13070010103_29611.mat	1	SN/SubH	SN/SubH	SH/SNIC	FLC	clear	clear	clear	clear	TRUE	TRUE	SN/SubH	TRUE	FALSE	not_clear
surfPA_pat_1307003_3_id_13070010103_29611.mat	2	SN/SubH	SN/SubH	FLC	FLC	clear	clear	clear	clear	TRUE	TRUE	SN/SubH	TRUE	TRUE	FLC
surfPA_pat_1307003_3_id_13070010103_29611.mat	3	not_clear	not_clear	FLC	FLC	not_clear	not_clear	clear	clear	FALSE	FALSE	not_clear	TRUE	TRUE	FLC
surfPA_pat_1307003_3_id_13070010103_29611.mat	4	SN/SubH	SN/SubH	FLC	FLC	clear	clear	clear	clear	TRUE	TRUE	SN/SubH	TRUE	TRUE	FLC
surfPA_pat_1307003_3_id_13070010103_29611.mat	5	SN/SubH	not_clear	FLC	not_clear	clear	not_clear	clear	not_clear	FALSE	FALSE	not_clear	FALSE	FALSE	not_clear
surfPA_pat_1307003_3_id_13070010103_29611.mat	6	not_clear	not_clear	not_clear	not_clear	not_clear	not_clear	not_clear	not_clear	FALSE	FALSE	not_clear	FALSE	FALSE	not_clear
surfPA_pat_1307003_3_id_13070010103_29611.mat	7	SN/SubH	not_clear	FLC	not_clear	clear	not_clear	clear	not_clear	FALSE	FALSE	not_clear	FALSE	FALSE	not_clear
surfPA_pat_1307003_3_id_13070010103_29611.mat	8	SN/SubH	not_clear	SH/SNIC	not_clear	clear	not_clear	clear	not_clear	FALSE	FALSE	not_clear	FALSE	FALSE	not_clear
surfPA_pat_1307803_3_id_13078010103_37668.mat	1	not_clear	not_clear	not_clear	not_clear	not_clear	not_clear	not_clear	not_clear	FALSE	FALSE	not_clear	FALSE	FALSE	not_clear
surfPA_pat_1307803_3_id_13078010103_37668.mat	2	not_clear	not_clear	not_clear	not_clear	not_clear	not_clear	not_clear	not_clear	FALSE	FALSE	not_clear	FALSE	FALSE	not_clear
surfPA_pat_1307803_3_id_13078010103_37668.mat	3	not_clear	not_clear	not_clear	not_clear	not_clear	not_clear	not_clear	not_clear	FALSE	FALSE	not_clear	FALSE	FALSE	not_clear
surfPA_pat_1307803_3_id_13078010103_37668.mat	4	not_clear	not_clear	not_clear	not_clear	not_clear	not_clear	not_clear	not_clear	FALSE	FALSE	not_clear	FALSE	FALSE	not_clear
surfPA_pat_1307803_3_id_13078010103_37668.mat	5	not_clear	not_clear	not_clear	not_clear	not_clear	not_clear	not_clear	not_clear	FALSE	FALSE	not_clear	FALSE	FALSE	not_clear
surfPA_pat_1307803_3_id_13078010103_37668.mat	6	not_clear	not_clear	not_clear	not_clear	not_clear	not_clear	not_clear	not_clear	FALSE	FALSE	not_clear	FALSE	FALSE	not_clear
surfPA_pat_1307803_3_id_13078010103_37668.mat	7	not_clear	not_clear	not_clear	not_clear	not_clear	not_clear	not_clear	not_clear	FALSE	FALSE	not_clear	FALSE	FALSE	not_clear
surfPA_pat_1307803_3_id_13078010103_37668.mat	8	not_clear	not_clear	not_clear	not_clear	not_clear	not_clear	not_clear	not_clear	FALSE	FALSE	not_clear	FALSE	FALSE	not_clear
surfPA_pat_1328603_18_id_13286011303_011.mat	1	not_clear	not_clear	not_clear	not_clear	not_clear	not_clear	not_clear	not_clear	FALSE	FALSE	not_clear	FALSE	FALSE	not_clear
surfPA_pat_1328603_18_id_13286011303_011.mat	2	not_clear	not_clear	not_clear	not_clear	not_clear	not_clear	not_clear	not_clear	FALSE	FALSE	not_clear	FALSE	FALSE	not_clear
surfPA_pat_1328603_18_id_13286011303_011.mat	3	not_clear	not_clear	not_clear	not_clear	not_clear	not_clear	not_clear	not_clear	FALSE	FALSE	not_clear	FALSE	FALSE	not_clear
surfPA_pat_1328603_18_id_13286011303_011.mat	4	not_clear	not_clear	not_clear	not_clear	not_clear	not_clear	not_clear	not_clear	FALSE	FALSE	not_clear	FALSE	FALSE	not_clear
surfPA_pat_1328603_18_id_13286011303_011.mat	5	not_clear	not_clear	not_clear	not_clear	not_clear	not_clear	not_clear	not_clear	FALSE	FALSE	not_clear	FALSE	FALSE	not_clear
surfPA_pat_1328603_18_id_13286011303_011.mat	6	not_clear	not_clear	not_clear	not_clear	not_clear	not_clear	not_clear	not_clear	FALSE	FALSE	not_clear	FALSE	FALSE	not_clear
surfPA_pat_1328603_18_id_13286011303_011.mat	7	not_clear	not_clear	not_clear	not_clear	not_clear	not_clear	not_clear	not_clear	FALSE	FALSE	not_clear	FALSE	FALSE	not_clear
surfPA_pat_1328603_18_id_13286011303_011.mat	8	not_clear	not_clear	not_clear	not_clear	not_clear	not_clear	not_clear	not_clear	FALSE	FALSE	not_clear	FALSE	FALSE	not_clear
surfPA_pat_1328803_1_id_13288010103_004.mat	1	not_clear	SN/SubH	not_clear	SH/SNIC	not_clear	clear	not_clear	clear	FALSE	FALSE	not_clear	FALSE	FALSE	not_clear
surfPA_pat_1328803_1_id_13288010103_004.mat	2	not_clear	not_clear	not_clear	not_clear	not_clear	not_clear	not_clear	not_clear	FALSE	FALSE	not_clear	FALSE	FALSE	not_clear
surfPA_pat_1328803_1_id_13288010103_004.mat	3	not_clear	not_clear	not_clear	not_clear	not_clear	not_clear	not_clear	not_clear	FALSE	FALSE	not_clear	FALSE	FALSE	not_clear
surfPA_pat_1328803_1_id_13288010103_004.mat	4	not_clear	not_clear	not_clear	not_clear	not_clear	not_clear	not_clear	not_clear	FALSE	FALSE	not_clear	FALSE	FALSE	not_clear
surfPA_pat_1328803_1_id_13288010103_004.mat	5	not_clear	not_clear	not_clear	not_clear	not_clear	not_clear	not_clear	not_clear	FALSE	FALSE	not_clear	FALSE	FALSE	not_clear
surfPA_pat_1328803_1_id_13288010103_004.mat	6	not_clear	not_clear	not_clear	not_clear	not_clear	not_clear	not_clear	not_clear	FALSE	FALSE	not_clear	FALSE	FALSE	not_clear
surfPA_pat_1328803_1_id_13288010103_004.mat	7	not_clear	not_clear	not_clear	not_clear	not_clear	not_clear	not_clear	not_clear	FALSE	FALSE	not_clear	FALSE	FALSE	not_clear
surfPA_pat_1328803_1_id_13288010103_004.mat	8	not_clear	not_clear	not_clear	not_clear	not_clear	not_clear	not_clear	not_clear	FALSE	FALSE	not_clear	FALSE	FALSE	not_clear
surfPA_pat_1314803_3_id_13148010103_10853.mat	1	not_clear	not_clear	not_clear	not_clear	not_clear	not_clear	not_clear	not_clear	FALSE	FALSE	not_clear	FALSE	FALSE	not_clear
surfPA_pat_1314803_3_id_13148010103_10853.mat	2	not_clear	not_clear	not_clear	not_clear	not_clear	not_clear	not_clear	not_clear	FALSE	FALSE	not_clear	FALSE	FALSE	not_clear
surfPA_pat_1314803_3_id_13148010103_10853.mat	3	not_clear	not_clear	not_clear	not_clear	not_clear	not_clear	not_clear	not_clear	FALSE	FALSE	not_clear	FALSE	FALSE	not_clear
surfPA_pat_1314803_3_id_13148010103_10853.mat	4	not_clear	not_clear	not_clear	not_clear	not_clear	not_clear	not_clear	not_clear	FALSE	FALSE	not_clear	FALSE	FALSE	not_clear
surfPA_pat_1314803_3_id_13148010103_10853.mat	5	not_clear	not_clear	not_clear	not_clear	not_clear	not_clear	not_clear	not_clear	FALSE	FALSE	not_clear	FALSE	FALSE	not_clear
surfPA_pat_1314803_3_id_13148010103_10853.mat	6	not_clear	not_clear	not_clear	not_clear	not_clear	not_clear	not_clear	not_clear	FALSE	FALSE	not_clear	FALSE	FALSE	not_clear
surfPA_pat_1314803_3_id_13148010103_10853.mat	7	not_clear	not_clear	not_clear	not_clear	not_clear	not_clear	not_clear	not_clear	FALSE	FALSE	not_clear	FALSE	FALSE	not_clear
surfPA_pat_1314803_3_id_13148010103_10853.mat	8	not_clear	not_clear	not_clear	not_clear	not_clear	not_clear	not_clear	not_clear	FALSE	FALSE	not_clear	FALSE	FALSE	not_clear
surfCO_pat_8100_5_id_81010100_0066.mat	1	SN/SubH	SN/SubH	not_clear	not_clear	clear	clear	not_clear	not_clear	TRUE	TRUE	SN/SubH	FALSE	FALSE	not_clear
surfCO_pat_8100_5_id_81010100_0066.mat	2	SN/SubH	not_clear	not_clear	not_clear	clear	not_clear	not_clear	not_clear	FALSE	FALSE	not_clear	FALSE	FALSE	not_clear
surfCO_pat_8100_5_id_81010100_0066.mat	3	SN/SubH	SN/SubH	not_clear	not_clear	clear	clear	not_clear	not_clear	TRUE	TRUE	SN/SubH	FALSE	FALSE	not_clear
surfCO_pat_8100_5_id_81010100_0066.mat	4	SN/SubH	not_clear	not_clear	not_clear	clear	not_clear	not_clear	not_clear	FALSE	FALSE	not_clear	FALSE	FALSE	not_clear
surfCO_pat_8100_5_id_81010100_0066.mat	5	not_clear	not_clear	not_clear	not_clear	not_clear	not_clear	not_clear	not_clear	FALSE	FALSE	not_clear	FALSE	FALSE	not_clear
surfCO_pat_8100_5_id_81010100_0066.mat	6	SN/SubH	not_clear	not_clear	not_clear	clear	not_clear	not_clear	not_clear	FALSE	FALSE	not_clear	FALSE	FALSE	not_clear
surfCO_pat_8100_5_id_81010100_0066.mat	7	not_clear	not_clear	not_clear	not_clear	not_clear	not_clear	not_clear	not_clear	FALSE	FALSE	not_clear	FALSE	FALSE	not_clear
surfCO_pat_8100_5_id_81010100_0066.mat	8	not_clear	not_clear	not_clear	not_clear	not_clear	not_clear	not_clear	not_clear	FALSE	FALSE	not_clear	FALSE	FALSE	not_clear
surfPA_pat_1313403_5_id_13134010103_8543.mat	1	SN/SubH	not_clear	not_clear	FLC	clear	not_clear	not_clear	clear	FALSE	FALSE	not_clear	FALSE	FALSE	not_clear
surfPA_pat_1313403_5_id_13134010103_8543.mat	2	not_clear	not_clear	not_clear	not_clear	not_clear	not_clear	not_clear	not_clear	FALSE	FALSE	not_clear	FALSE	FALSE	not_clear
surfPA_pat_1313403_5_id_13134010103_8543.mat	3	not_clear	not_clear	not_clear	not_clear	not_clear	not_clear	not_clear	not_clear	FALSE	FALSE	not_clear	FALSE	FALSE	not_clear
surfPA_pat_1313403_5_id_13134010103_8543.mat	4	not_clear	not_clear	not_clear	not_clear	not_clear	not_clear	not_clear	not_clear	FALSE	FALSE	not_clear	FALSE	FALSE	not_clear
surfPA_pat_1313403_5_id_13134010103_8543.mat	5	not_clear	not_clear	not_clear	not_clear	not_clear	not_clear	not_clear	not_clear	FALSE	FALSE	not_clear	FALSE	FALSE	not_clear
surfPA_pat_1313403_5_id_13134010103_8543.mat	6	not_clear	not_clear	not_clear	not_clear	not_clear	not_clear	not_clear	not_clear	FALSE	FALSE	not_clear	FALSE	FALSE	not_clear
surfPA_pat_1313403_5_id_13134010103_8543.mat	7	not_clear	not_clear	not_clear	not_clear	not_clear	not_clear	not_clear	not_clear	FALSE	FALSE	not_clear	FALSE	FALSE	not_clear
surfPA_pat_1313403_5_id_13134010103_8543.mat	8	not_clear	not_clear	not_clear	not_clear	not_clear	not_clear	not_clear	not_clear	FALSE	FALSE	not_clear	FALSE	FALSE	not_clear
surfCO_pat_1200_20_id_12010100_0038.mat	1	SN/SubH	SN/SubH	not_clear	FLC	clear	clear	not_clear	clear	TRUE	TRUE	SN/SubH	FALSE	FALSE	not_clear
surfCO_pat_1200_20_id_12010100_0038.mat	2	not_clear	not_clear	not_clear	not_clear	not_clear	not_clear	not_clear	not_clear	FALSE	FALSE	not_clear	FALSE	FALSE	not_clear
surfCO_pat_1200_20_id_12010100_0038.mat	3	SN/SubH	SN/SubH	not_clear	FLC	clear	clear	not_clear	clear	TRUE	TRUE	SN/SubH	FALSE	FALSE	not_clear
surfCO_pat_1200_20_id_12010100_0038.mat	4	not_clear	SN/SubH	not_clear	FLC	not_clear	clear	not_clear	clear	FALSE	FALSE	not_clear	FALSE	FALSE	not_clear
surfCO_pat_1200_20_id_12010100_0038.mat	5	not_clear	SN/SubH	not_clear	not_clear	not_clear	clear	not_clear	not_clear	FALSE	FALSE	not_clear	FALSE	FALSE	not_clear
surfCO_pat_1200_20_id_12010100_0038.mat	6	not_clear	not_clear	not_clear	not_clear	not_clear	not_clear	not_clear	not_clear	FALSE	FALSE	not_clear	FALSE	FALSE	not_clear
surfCO_pat_1200_20_id_12010100_0038.mat	7	SN/SubH	not_clear	not_clear	not_clear	clear	not_clear	not_clear	not_clear	FALSE	FALSE	not_clear	FALSE	FALSE	not_clear
surfCO_pat_1200_20_id_12010100_0038.mat	8	SN/SubH	SN/SubH	not_clear	FLC	clear	clear	not_clear	clear	TRUE	TRUE	SN/SubH	FALSE	FALSE	not_clear
surfPA_pat_1325903_1_id_13259010603_000.mat	1	not_clear	not_clear	not_clear	not_clear	not_clear	not_clear	not_clear	not_clear	FALSE	FALSE	not_clear	FALSE	FALSE	not_clear
surfPA_pat_1325903_1_id_13259010603_000.mat	2	SN/SubH	SN/SubH	not_clear	FLC	clear	clear	not_clear	clear	TRUE	TRUE	SN/SubH	FALSE	FALSE	not_clear
surfPA_pat_1325903_1_id_13259010603_000.mat	3	not_clear	not_clear	not_clear	not_clear	not_clear	not_clear	not_clear	not_clear	FALSE	FALSE	not_clear	FALSE	FALSE	not_clear
surfPA_pat_1325903_1_id_13259010603_000.mat	4	SN/SubH	SN/SubH	not_clear	FLC	clear	clear	not_clear	clear	TRUE	TRUE	SN/SubH	FALSE	FALSE	not_clear
surfPA_pat_1325903_1_id_13259010603_000.mat	5	SN/SubH	SN/SubH	not_clear	FLC	clear	clear	not_clear	clear	TRUE	TRUE	SN/SubH	FALSE	FALSE	not_clear
surfPA_pat_1325903_1_id_13259010603_000.mat	6	not_clear	not_clear	not_clear	not_clear	not_clear	not_clear	not_clear	not_clear	FALSE	FALSE	not_clear	FALSE	FALSE	not_clear
surfPA_pat_1325903_1_id_13259010603_000.mat	7	not_clear	not_clear	not_clear	not_clear	not_clear	not_clear	not_clear	not_clear	FALSE	FALSE	not_clear	FALSE	FALSE	not_clear
surfPA_pat_1325903_1_id_13259010603_000.mat	8	not_clear	not_clear	not_clear	not_clear	not_clear	not_clear	not_clear	not_clear	FALSE	FALSE	not_clear	FALSE	FALSE	not_clear
surfPA_pat_1330903_7_id_13309011103_006.mat	1	not_clear	not_clear	not_clear	not_clear	not_clear	not_clear	not_clear	not_clear	FALSE	FALSE	not_clear	FALSE	FALSE	not_clear
surfPA_pat_1330903_7_id_13309011103_006.mat	2	not_clear	not_clear	not_clear	not_clear	not_clear	not_clear	not_clear	not_clear	FALSE	FALSE	not_clear	FALSE	FALSE	not_clear
surfPA_pat_1330903_7_id_13309011103_006.mat	3	not_clear	not_clear	not_clear	not_clear	not_clear	not_clear	not_clear	not_clear	FALSE	FALSE	not_clear	FALSE	FALSE	not_clear
surfPA_pat_1330903_7_id_13309011103_006.mat	4	not_clear	not_clear	not_clear	not_clear	not_clear	not_clear	not_clear	not_clear	FALSE	FALSE	not_clear	FALSE	FALSE	not_clear
surfPA_pat_1330903_7_id_13309011103_006.mat	5	SN/SubH	SN/SubH	SH/SNIC	not_clear	clear	clear	clear	not_clear	TRUE	TRUE	SN/SubH	FALSE	FALSE	not_clear
surfPA_pat_1330903_7_id_13309011103_006.mat	6	not_clear	SN/SubH	not_clear	not_clear	not_clear	clear	not_clear	not_clear	FALSE	FALSE	not_clear	FALSE	FALSE	not_clear
surfPA_pat_1330903_7_id_13309011103_006.mat	7	not_clear	not_clear	not_clear	not_clear	not_clear	not_clear	not_clear	not_clear	FALSE	FALSE	not_clear	FALSE	FALSE	not_clear
surfPA_pat_1330903_7_id_13309011103_006.mat	8	not_clear	not_clear	not_clear	not_clear	not_clear	not_clear	not_clear	not_clear	FALSE	FALSE	not_clear	FALSE	FALSE	not_clear
surf30_pat_23902_5_id_23900102_0110.mat	1	not_clear	not_clear	not_clear	not_clear	not_clear	not_clear	not_clear	not_clear	FALSE	FALSE	not_clear	FALSE	FALSE	not_clear
surf30_pat_23902_5_id_23900102_0110.mat	2	not_clear	not_clear	not_clear	not_clear	not_clear	not_clear	not_clear	not_clear	FALSE	FALSE	not_clear	FALSE	FALSE	not_clear
surf30_pat_23902_5_id_23900102_0110.mat	3	not_clear	not_clear	not_clear	not_clear	not_clear	not_clear	not_clear	not_clear	FALSE	FALSE	not_clear	FALSE	FALSE	not_clear
surf30_pat_23902_5_id_23900102_0110.mat	4	not_clear	not_clear	not_clear	not_clear	not_clear	not_clear	not_clear	not_clear	FALSE	FALSE	not_clear	FALSE	FALSE	not_clear
surf30_pat_23902_5_id_23900102_0110.mat	5	not_clear	not_clear	not_clear	not_clear	not_clear	not_clear	not_clear	not_clear	FALSE	FALSE	not_clear	FALSE	FALSE	not_clear
surf30_pat_23902_5_id_23900102_0110.mat	6	not_clear	not_clear	not_clear	not_clear	not_clear	not_clear	not_clear	not_clear	FALSE	FALSE	not_clear	FALSE	FALSE	not_clear
surf30_pat_23902_5_id_23900102_0110.mat	7	not_clear	not_clear	not_clear	not_clear	not_clear	not_clear	not_clear	not_clear	FALSE	FALSE	not_clear	FALSE	FALSE	not_clear
surf30_pat_23902_5_id_23900102_0110.mat	8	not_clear	not_clear	not_clear	not_clear	not_clear	not_clear	not_clear	not_clear	FALSE	FALSE	not_clear	FALSE	FALSE	not_clear
surfCO_pat_800_5_id_8010500_0007.mat	1	not_clear	not_clear	not_clear	not_clear	not_clear	not_clear	not_clear	not_clear	FALSE	FALSE	not_clear	FALSE	FALSE	not_clear
surfCO_pat_800_5_id_8010500_0007.mat	2	not_clear	not_clear	not_clear	not_clear	not_clear	not_clear	not_clear	not_clear	FALSE	FALSE	not_clear	FALSE	FALSE	not_clear
surfCO_pat_800_5_id_8010500_0007.mat	3	SN/SubH	SN/SubH	SH/SNIC	FLC	clear	clear	clear	clear	TRUE	TRUE	SN/SubH	TRUE	FALSE	not_clear
surfCO_pat_800_5_id_8010500_0007.mat	4	SN/SubH	not_clear	SH/SNIC	not_clear	clear	not_clear	clear	not_clear	FALSE	FALSE	not_clear	FALSE	FALSE	not_clear
surfCO_pat_800_5_id_8010500_0007.mat	5	not_clear	not_clear	not_clear	not_clear	not_clear	not_clear	not_clear	not_clear	FALSE	FALSE	not_clear	FALSE	FALSE	not_clear
surfCO_pat_800_5_id_8010500_0007.mat	6	SN/SubH	not_clear	SH/SNIC	not_clear	clear	not_clear	clear	not_clear	FALSE	FALSE	not_clear	FALSE	FALSE	not_clear
surfCO_pat_800_5_id_8010500_0007.mat	7	not_clear	not_clear	not_clear	not_clear	not_clear	not_clear	not_clear	not_clear	FALSE	FALSE	not_clear	FALSE	FALSE	not_clear
surfCO_pat_800_5_id_8010500_0007.mat	8	not_clear	not_clear	not_clear	not_clear	not_clear	not_clear	not_clear	not_clear	FALSE	FALSE	not_clear	FALSE	FALSE	not_clear
CO_pat_6700_3_id_67010100_0058.mat	1	not_clear	not_clear	FLC	FLC	not_clear	not_clear	clear	clear	FALSE	FALSE	not_clear	TRUE	TRUE	FLC
CO_pat_6700_3_id_67010100_0058.mat	2	not_clear	not_clear	not_clear	not_clear	not_clear	not_clear	not_clear	not_clear	FALSE	FALSE	not_clear	FALSE	FALSE	not_clear
CO_pat_6700_3_id_67010100_0058.mat	3	not_clear	not_clear	not_clear	not_clear	not_clear	not_clear	not_clear	not_clear	FALSE	FALSE	not_clear	FALSE	FALSE	not_clear
CO_pat_6700_3_id_67010100_0058.mat	4	not_clear	not_clear	not_clear	not_clear	not_clear	not_clear	not_clear	not_clear	FALSE	FALSE	not_clear	FALSE	FALSE	not_clear
CO_pat_6700_3_id_67010100_0058.mat	5	not_clear	not_clear	not_clear	not_clear	not_clear	not_clear	not_clear	not_clear	FALSE	FALSE	not_clear	FALSE	FALSE	not_clear
CO_pat_6700_3_id_67010100_0058.mat	6	not_clear	not_clear	not_clear	not_clear	not_clear	not_clear	not_clear	not_clear	FALSE	FALSE	not_clear	FALSE	FALSE	not_clear
CO_pat_6700_3_id_67010100_0058.mat	7	not_clear	not_clear	not_clear	not_clear	not_clear	not_clear	not_clear	not_clear	FALSE	FALSE	not_clear	FALSE	FALSE	not_clear
CO_pat_6700_3_id_67010100_0058.mat	8	not_clear	not_clear	FLC	FLC	not_clear	not_clear	clear	clear	FALSE	FALSE	not_clear	TRUE	TRUE	FLC
surf30_pat_59102_2_id_59100102_0022.mat	1	not_clear	not_clear	not_clear	not_clear	not_clear	not_clear	not_clear	not_clear	FALSE	FALSE	not_clear	FALSE	FALSE	not_clear
surf30_pat_59102_2_id_59100102_0022.mat	2	not_clear	not_clear	not_clear	not_clear	not_clear	not_clear	not_clear	not_clear	FALSE	FALSE	not_clear	FALSE	FALSE	not_clear
surf30_pat_59102_2_id_59100102_0022.mat	3	not_clear	not_clear	not_clear	not_clear	not_clear	not_clear	not_clear	not_clear	FALSE	FALSE	not_clear	FALSE	FALSE	not_clear
surf30_pat_59102_2_id_59100102_0022.mat	4	not_clear	not_clear	not_clear	not_clear	not_clear	not_clear	not_clear	not_clear	FALSE	FALSE	not_clear	FALSE	FALSE	not_clear
surf30_pat_59102_2_id_59100102_0022.mat	5	not_clear	not_clear	not_clear	not_clear	not_clear	not_clear	not_clear	not_clear	FALSE	FALSE	not_clear	FALSE	FALSE	not_clear
surf30_pat_59102_2_id_59100102_0022.mat	6	not_clear	not_clear	not_clear	not_clear	not_clear	not_clear	not_clear	not_clear	FALSE	FALSE	not_clear	FALSE	FALSE	not_clear
surf30_pat_59102_2_id_59100102_0022.mat	7	not_clear	not_clear	not_clear	not_clear	not_clear	not_clear	not_clear	not_clear	FALSE	FALSE	not_clear	FALSE	FALSE	not_clear
surf30_pat_59102_2_id_59100102_0022.mat	8	not_clear	not_clear	not_clear	not_clear	not_clear	not_clear	not_clear	not_clear	FALSE	FALSE	not_clear	FALSE	FALSE	not_clear
surfCO_pat_6500_10_id_65010500_0004.mat	1	not_clear	not_clear	not_clear	not_clear	not_clear	not_clear	not_clear	not_clear	FALSE	FALSE	not_clear	FALSE	FALSE	not_clear
surfCO_pat_6500_10_id_65010500_0004.mat	2	not_clear	not_clear	not_clear	not_clear	not_clear	not_clear	not_clear	not_clear	FALSE	FALSE	not_clear	FALSE	FALSE	not_clear
surfCO_pat_6500_10_id_65010500_0004.mat	3	not_clear	not_clear	not_clear	not_clear	not_clear	not_clear	not_clear	not_clear	FALSE	FALSE	not_clear	FALSE	FALSE	not_clear
surfCO_pat_6500_10_id_65010500_0004.mat	4	not_clear	not_clear	not_clear	not_clear	not_clear	not_clear	not_clear	not_clear	FALSE	FALSE	not_clear	FALSE	FALSE	not_clear
surfCO_pat_6500_10_id_65010500_0004.mat	5	not_clear	not_clear	not_clear	not_clear	not_clear	not_clear	not_clear	not_clear	FALSE	FALSE	not_clear	FALSE	FALSE	not_clear
surfCO_pat_6500_10_id_65010500_0004.mat	6	not_clear	not_clear	not_clear	not_clear	not_clear	not_clear	not_clear	not_clear	FALSE	FALSE	not_clear	FALSE	FALSE	not_clear
surfCO_pat_6500_10_id_65010500_0004.mat	7	not_clear	not_clear	not_clear	not_clear	not_clear	not_clear	not_clear	not_clear	FALSE	FALSE	not_clear	FALSE	FALSE	not_clear
surfCO_pat_6500_10_id_65010500_0004.mat	8	not_clear	not_clear	not_clear	not_clear	not_clear	not_clear	not_clear	not_clear	FALSE	FALSE	not_clear	FALSE	FALSE	not_clear
surf30_pat_26102_2_id_26100102_0025.mat	1	not_clear	not_clear	not_clear	not_clear	not_clear	not_clear	not_clear	not_clear	FALSE	FALSE	not_clear	FALSE	FALSE	not_clear
surf30_pat_26102_2_id_26100102_0025.mat	2	not_clear	not_clear	not_clear	not_clear	not_clear	not_clear	not_clear	not_clear	FALSE	FALSE	not_clear	FALSE	FALSE	not_clear
surf30_pat_26102_2_id_26100102_0025.mat	3	not_clear	not_clear	not_clear	not_clear	not_clear	not_clear	not_clear	not_clear	FALSE	FALSE	not_clear	FALSE	FALSE	not_clear
surf30_pat_26102_2_id_26100102_0025.mat	4	not_clear	not_clear	not_clear	not_clear	not_clear	not_clear	not_clear	not_clear	FALSE	FALSE	not_clear	FALSE	FALSE	not_clear
surf30_pat_26102_2_id_26100102_0025.mat	5	not_clear	not_clear	not_clear	not_clear	not_clear	not_clear	not_clear	not_clear	FALSE	FALSE	not_clear	FALSE	FALSE	not_clear
surf30_pat_26102_2_id_26100102_0025.mat	6	not_clear	not_clear	not_clear	not_clear	not_clear	not_clear	not_clear	not_clear	FALSE	FALSE	not_clear	FALSE	FALSE	not_clear
surf30_pat_26102_2_id_26100102_0025.mat	7	not_clear	not_clear	not_clear	not_clear	not_clear	not_clear	not_clear	not_clear	FALSE	FALSE	not_clear	FALSE	FALSE	not_clear
surf30_pat_26102_2_id_26100102_0025.mat	8	not_clear	not_clear	not_clear	not_clear	not_clear	not_clear	not_clear	not_clear	FALSE	FALSE	not_clear	FALSE	FALSE	not_clear
surfPA_pat_1307503_6_id_13075010103_33435.mat	1	SN/SubH	not_clear	not_clear	not_clear	clear	not_clear	not_clear	not_clear	FALSE	FALSE	not_clear	FALSE	FALSE	not_clear
surfPA_pat_1307503_6_id_13075010103_33435.mat	2	not_clear	not_clear	not_clear	not_clear	not_clear	not_clear	not_clear	not_clear	FALSE	FALSE	not_clear	FALSE	FALSE	not_clear
surfPA_pat_1307503_6_id_13075010103_33435.mat	3	SN/SubH	SN/SubH	not_clear	FLC	clear	clear	not_clear	clear	TRUE	TRUE	SN/SubH	FALSE	FALSE	not_clear
surfPA_pat_1307503_6_id_13075010103_33435.mat	4	SN/SubH	SN/SubH	not_clear	not_clear	clear	clear	not_clear	not_clear	TRUE	TRUE	SN/SubH	FALSE	FALSE	not_clear
surfPA_pat_1307503_6_id_13075010103_33435.mat	5	not_clear	not_clear	not_clear	not_clear	not_clear	not_clear	not_clear	not_clear	FALSE	FALSE	not_clear	FALSE	FALSE	not_clear
surfPA_pat_1307503_6_id_13075010103_33435.mat	6	not_clear	not_clear	not_clear	not_clear	not_clear	not_clear	not_clear	not_clear	FALSE	FALSE	not_clear	FALSE	FALSE	not_clear
surfPA_pat_1307503_6_id_13075010103_33435.mat	7	not_clear	not_clear	not_clear	not_clear	not_clear	not_clear	not_clear	not_clear	FALSE	FALSE	not_clear	FALSE	FALSE	not_clear
surfPA_pat_1307503_6_id_13075010103_33435.mat	8	not_clear	not_clear	not_clear	not_clear	not_clear	not_clear	not_clear	not_clear	FALSE	FALSE	not_clear	FALSE	FALSE	not_clear
surfPA_pat_1309803_5_id_13098010103_38141.mat	1	not_clear	not_clear	not_clear	not_clear	not_clear	not_clear	not_clear	not_clear	FALSE	FALSE	not_clear	FALSE	FALSE	not_clear
surfPA_pat_1309803_5_id_13098010103_38141.mat	2	not_clear	SN/SubH	not_clear	not_clear	not_clear	clear	not_clear	not_clear	FALSE	FALSE	not_clear	FALSE	FALSE	not_clear
surfPA_pat_1309803_5_id_13098010103_38141.mat	3	SN/SubH	not_clear	FLC	not_clear	clear	not_clear	clear	not_clear	FALSE	FALSE	not_clear	FALSE	FALSE	not_clear
surfPA_pat_1309803_5_id_13098010103_38141.mat	4	not_clear	not_clear	not_clear	not_clear	not_clear	not_clear	not_clear	not_clear	FALSE	FALSE	not_clear	FALSE	FALSE	not_clear
surfPA_pat_1309803_5_id_13098010103_38141.mat	5	SN/SubH	SN/SubH	FLC	FLC	clear	clear	clear	clear	TRUE	TRUE	SN/SubH	TRUE	TRUE	FLC
surfPA_pat_1309803_5_id_13098010103_38141.mat	6	SN/SubH	not_clear	not_clear	not_clear	clear	not_clear	not_clear	not_clear	FALSE	FALSE	not_clear	FALSE	FALSE	not_clear
surfPA_pat_1309803_5_id_13098010103_38141.mat	7	SN/SubH	SN/SubH	FLC	not_clear	clear	clear	clear	not_clear	TRUE	TRUE	SN/SubH	FALSE	FALSE	not_clear
surfPA_pat_1309803_5_id_13098010103_38141.mat	8	not_clear	not_clear	not_clear	not_clear	not_clear	not_clear	not_clear	not_clear	FALSE	FALSE	not_clear	FALSE	FALSE	not_clear
surf30_pat_79502_3_id_79502102_0049.mat	1	not_clear	not_clear	not_clear	not_clear	not_clear	not_clear	not_clear	not_clear	FALSE	FALSE	not_clear	FALSE	FALSE	not_clear
surf30_pat_79502_3_id_79502102_0049.mat	2	not_clear	not_clear	not_clear	not_clear	not_clear	not_clear	not_clear	not_clear	FALSE	FALSE	not_clear	FALSE	FALSE	not_clear
surf30_pat_79502_3_id_79502102_0049.mat	3	not_clear	not_clear	not_clear	not_clear	not_clear	not_clear	not_clear	not_clear	FALSE	FALSE	not_clear	FALSE	FALSE	not_clear
surf30_pat_79502_3_id_79502102_0049.mat	4	not_clear	not_clear	not_clear	not_clear	not_clear	not_clear	not_clear	not_clear	FALSE	FALSE	not_clear	FALSE	FALSE	not_clear
surf30_pat_79502_3_id_79502102_0049.mat	5	not_clear	not_clear	not_clear	not_clear	not_clear	not_clear	not_clear	not_clear	FALSE	FALSE	not_clear	FALSE	FALSE	not_clear
surf30_pat_79502_3_id_79502102_0049.mat	6	not_clear	not_clear	not_clear	not_clear	not_clear	not_clear	not_clear	not_clear	FALSE	FALSE	not_clear	FALSE	FALSE	not_clear
surf30_pat_79502_3_id_79502102_0049.mat	7	not_clear	not_clear	not_clear	not_clear	not_clear	not_clear	not_clear	not_clear	FALSE	FALSE	not_clear	FALSE	FALSE	not_clear
surf30_pat_79502_3_id_79502102_0049.mat	8	not_clear	not_clear	not_clear	not_clear	not_clear	not_clear	not_clear	not_clear	FALSE	FALSE	not_clear	FALSE	FALSE	not_clear
surfCO_pat_6100_17_id_61010100_0048.mat	1	SupH	SupH	not_clear	not_clear	clear	clear	not_clear	not_clear	TRUE	TRUE	SupH	FALSE	FALSE	not_clear
surfCO_pat_6100_17_id_61010100_0048.mat	2	SupH	SupH	not_clear	not_clear	clear	clear	not_clear	not_clear	TRUE	TRUE	SupH	FALSE	FALSE	not_clear
surfCO_pat_6100_17_id_61010100_0048.mat	3	not_clear	SupH	not_clear	not_clear	not_clear	clear	not_clear	not_clear	FALSE	FALSE	not_clear	FALSE	FALSE	not_clear
surfCO_pat_6100_17_id_61010100_0048.mat	4	not_clear	SupH	not_clear	not_clear	not_clear	clear	not_clear	not_clear	FALSE	FALSE	not_clear	FALSE	FALSE	not_clear
surfCO_pat_6100_17_id_61010100_0048.mat	5	not_clear	not_clear	not_clear	not_clear	not_clear	not_clear	not_clear	not_clear	FALSE	FALSE	not_clear	FALSE	FALSE	not_clear
surfCO_pat_6100_17_id_61010100_0048.mat	6	not_clear	not_clear	not_clear	not_clear	not_clear	not_clear	not_clear	not_clear	FALSE	FALSE	not_clear	FALSE	FALSE	not_clear
surfCO_pat_6100_17_id_61010100_0048.mat	7	not_clear	not_clear	not_clear	not_clear	not_clear	not_clear	not_clear	not_clear	FALSE	FALSE	not_clear	FALSE	FALSE	not_clear
surfCO_pat_6100_17_id_61010100_0048.mat	8	not_clear	not_clear	not_clear	not_clear	not_clear	not_clear	not_clear	not_clear	FALSE	FALSE	not_clear	FALSE	FALSE	not_clear
surfCO_pat_1200_1_id_12010100_0003.mat	1	not_clear	not_clear	not_clear	not_clear	not_clear	not_clear	not_clear	not_clear	FALSE	FALSE	not_clear	FALSE	FALSE	not_clear
surfCO_pat_1200_1_id_12010100_0003.mat	2	not_clear	not_clear	not_clear	not_clear	not_clear	not_clear	not_clear	not_clear	FALSE	FALSE	not_clear	FALSE	FALSE	not_clear
surfCO_pat_1200_1_id_12010100_0003.mat	3	not_clear	not_clear	not_clear	not_clear	not_clear	not_clear	not_clear	not_clear	FALSE	FALSE	not_clear	FALSE	FALSE	not_clear
surfCO_pat_1200_1_id_12010100_0003.mat	4	not_clear	not_clear	not_clear	not_clear	not_clear	not_clear	not_clear	not_clear	FALSE	FALSE	not_clear	FALSE	FALSE	not_clear
surfCO_pat_1200_1_id_12010100_0003.mat	5	not_clear	not_clear	not_clear	not_clear	not_clear	not_clear	not_clear	not_clear	FALSE	FALSE	not_clear	FALSE	FALSE	not_clear
surfCO_pat_1200_1_id_12010100_0003.mat	6	not_clear	not_clear	not_clear	not_clear	not_clear	not_clear	not_clear	not_clear	FALSE	FALSE	not_clear	FALSE	FALSE	not_clear
surfCO_pat_1200_1_id_12010100_0003.mat	7	not_clear	not_clear	not_clear	not_clear	not_clear	not_clear	not_clear	not_clear	FALSE	FALSE	not_clear	FALSE	FALSE	not_clear
surfCO_pat_1200_1_id_12010100_0003.mat	8	not_clear	not_clear	not_clear	not_clear	not_clear	not_clear	not_clear	not_clear	FALSE	FALSE	not_clear	FALSE	FALSE	not_clear
surfPA_pat_1316403_8_id_13164010103_17517.mat	1	not_clear	not_clear	not_clear	not_clear	not_clear	not_clear	not_clear	not_clear	FALSE	FALSE	not_clear	FALSE	FALSE	not_clear
surfPA_pat_1316403_8_id_13164010103_17517.mat	2	SNIC	SNIC	FLC	FLC	clear	clear	clear	clear	TRUE	TRUE	SNIC	TRUE	TRUE	FLC
surfPA_pat_1316403_8_id_13164010103_17517.mat	3	not_clear	not_clear	not_clear	not_clear	not_clear	not_clear	not_clear	not_clear	FALSE	FALSE	not_clear	FALSE	FALSE	not_clear
surfPA_pat_1316403_8_id_13164010103_17517.mat	4	SNIC	SNIC	not_clear	FLC	clear	clear	not_clear	clear	TRUE	TRUE	SNIC	FALSE	FALSE	not_clear
surfPA_pat_1316403_8_id_13164010103_17517.mat	5	not_clear	SNIC	not_clear	FLC	not_clear	clear	not_clear	clear	FALSE	FALSE	not_clear	FALSE	FALSE	not_clear
surfPA_pat_1316403_8_id_13164010103_17517.mat	6	not_clear	not_clear	not_clear	not_clear	not_clear	not_clear	not_clear	not_clear	FALSE	FALSE	not_clear	FALSE	FALSE	not_clear
surfPA_pat_1316403_8_id_13164010103_17517.mat	7	not_clear	not_clear	not_clear	not_clear	not_clear	not_clear	not_clear	not_clear	FALSE	FALSE	not_clear	FALSE	FALSE	not_clear
surfPA_pat_1316403_8_id_13164010103_17517.mat	8	not_clear	not_clear	not_clear	not_clear	not_clear	not_clear	not_clear	not_clear	FALSE	FALSE	not_clear	FALSE	FALSE	not_clear
surfPA_pat_1329503_1_id_13295010103_042.mat	1	not_clear	not_clear	not_clear	not_clear	not_clear	not_clear	not_clear	not_clear	FALSE	FALSE	not_clear	FALSE	FALSE	not_clear
surfPA_pat_1329503_1_id_13295010103_042.mat	2	not_clear	not_clear	not_clear	not_clear	not_clear	not_clear	not_clear	not_clear	FALSE	FALSE	not_clear	FALSE	FALSE	not_clear
surfPA_pat_1329503_1_id_13295010103_042.mat	3	not_clear	not_clear	not_clear	not_clear	not_clear	not_clear	not_clear	not_clear	FALSE	FALSE	not_clear	FALSE	FALSE	not_clear
surfPA_pat_1329503_1_id_13295010103_042.mat	4	not_clear	not_clear	not_clear	not_clear	not_clear	not_clear	not_clear	not_clear	FALSE	FALSE	not_clear	FALSE	FALSE	not_clear
surfPA_pat_1329503_1_id_13295010103_042.mat	5	not_clear	not_clear	not_clear	not_clear	not_clear	not_clear	not_clear	not_clear	FALSE	FALSE	not_clear	FALSE	FALSE	not_clear
surfPA_pat_1329503_1_id_13295010103_042.mat	6	not_clear	not_clear	not_clear	not_clear	not_clear	not_clear	not_clear	not_clear	FALSE	FALSE	not_clear	FALSE	FALSE	not_clear
surfPA_pat_1329503_1_id_13295010103_042.mat	7	not_clear	not_clear	not_clear	not_clear	not_clear	not_clear	not_clear	not_clear	FALSE	FALSE	not_clear	FALSE	FALSE	not_clear
surfPA_pat_1329503_1_id_13295010103_042.mat	8	not_clear	not_clear	not_clear	not_clear	not_clear	not_clear	not_clear	not_clear	FALSE	FALSE	not_clear	FALSE	FALSE	not_clear
surf30_pat_111902_3_id_111900102_0072.mat	1	not_clear	not_clear	not_clear	not_clear	not_clear	not_clear	not_clear	not_clear	FALSE	FALSE	not_clear	FALSE	FALSE	not_clear
surf30_pat_111902_3_id_111900102_0072.mat	2	SN/SubH	SN/SubH	FLC	FLC	clear	clear	clear	clear	TRUE	TRUE	SN/SubH	TRUE	TRUE	FLC
surf30_pat_111902_3_id_111900102_0072.mat	3	SN/SubH	SN/SubH	FLC	FLC	clear	clear	clear	clear	TRUE	TRUE	SN/SubH	TRUE	TRUE	FLC
surf30_pat_111902_3_id_111900102_0072.mat	4	SN/SubH	not_clear	FLC	not_clear	clear	not_clear	clear	not_clear	FALSE	FALSE	not_clear	FALSE	FALSE	not_clear
surf30_pat_111902_3_id_111900102_0072.mat	5	not_clear	not_clear	not_clear	not_clear	not_clear	not_clear	not_clear	not_clear	FALSE	FALSE	not_clear	FALSE	FALSE	not_clear
surf30_pat_111902_3_id_111900102_0072.mat	6	not_clear	not_clear	not_clear	not_clear	not_clear	not_clear	not_clear	not_clear	FALSE	FALSE	not_clear	FALSE	FALSE	not_clear
surf30_pat_111902_3_id_111900102_0072.mat	7	not_clear	not_clear	not_clear	not_clear	not_clear	not_clear	not_clear	not_clear	FALSE	FALSE	not_clear	FALSE	FALSE	not_clear
surf30_pat_111902_3_id_111900102_0072.mat	8	not_clear	SN/SubH	not_clear	not_clear	not_clear	clear	not_clear	not_clear	FALSE	FALSE	not_clear	FALSE	FALSE	not_clear
surf30_pat_23902_3_id_23900102_0074.mat	1	not_clear	not_clear	not_clear	not_clear	not_clear	not_clear	not_clear	not_clear	FALSE	FALSE	not_clear	FALSE	FALSE	not_clear
surf30_pat_23902_3_id_23900102_0074.mat	2	not_clear	not_clear	not_clear	not_clear	not_clear	not_clear	not_clear	not_clear	FALSE	FALSE	not_clear	FALSE	FALSE	not_clear
surf30_pat_23902_3_id_23900102_0074.mat	3	not_clear	not_clear	not_clear	not_clear	not_clear	not_clear	not_clear	not_clear	FALSE	FALSE	not_clear	FALSE	FALSE	not_clear
surf30_pat_23902_3_id_23900102_0074.mat	4	not_clear	not_clear	not_clear	not_clear	not_clear	not_clear	not_clear	not_clear	FALSE	FALSE	not_clear	FALSE	FALSE	not_clear
surf30_pat_23902_3_id_23900102_0074.mat	5	not_clear	not_clear	not_clear	not_clear	not_clear	not_clear	not_clear	not_clear	FALSE	FALSE	not_clear	FALSE	FALSE	not_clear
surf30_pat_23902_3_id_23900102_0074.mat	6	not_clear	not_clear	not_clear	not_clear	not_clear	not_clear	not_clear	not_clear	FALSE	FALSE	not_clear	FALSE	FALSE	not_clear
surf30_pat_23902_3_id_23900102_0074.mat	7	not_clear	not_clear	not_clear	not_clear	not_clear	not_clear	not_clear	not_clear	FALSE	FALSE	not_clear	FALSE	FALSE	not_clear
surf30_pat_23902_3_id_23900102_0074.mat	8	not_clear	not_clear	not_clear	not_clear	not_clear	not_clear	not_clear	not_clear	FALSE	FALSE	not_clear	FALSE	FALSE	not_clear
surf30_pat_109502_5_id_109500102_0083.mat	1	not_clear	not_clear	not_clear	not_clear	not_clear	not_clear	not_clear	not_clear	FALSE	FALSE	not_clear	FALSE	FALSE	not_clear
surf30_pat_109502_5_id_109500102_0083.mat	2	not_clear	not_clear	not_clear	not_clear	not_clear	not_clear	not_clear	not_clear	FALSE	FALSE	not_clear	FALSE	FALSE	not_clear
surf30_pat_109502_5_id_109500102_0083.mat	3	not_clear	not_clear	not_clear	not_clear	not_clear	not_clear	not_clear	not_clear	FALSE	FALSE	not_clear	FALSE	FALSE	not_clear
surf30_pat_109502_5_id_109500102_0083.mat	4	not_clear	not_clear	not_clear	not_clear	not_clear	not_clear	not_clear	not_clear	FALSE	FALSE	not_clear	FALSE	FALSE	not_clear
surf30_pat_109502_5_id_109500102_0083.mat	5	not_clear	not_clear	not_clear	not_clear	not_clear	not_clear	not_clear	not_clear	FALSE	FALSE	not_clear	FALSE	FALSE	not_clear
surf30_pat_109502_5_id_109500102_0083.mat	6	not_clear	not_clear	not_clear	not_clear	not_clear	not_clear	not_clear	not_clear	FALSE	FALSE	not_clear	FALSE	FALSE	not_clear
surf30_pat_109502_5_id_109500102_0083.mat	7	not_clear	not_clear	not_clear	not_clear	not_clear	not_clear	not_clear	not_clear	FALSE	FALSE	not_clear	FALSE	FALSE	not_clear
surf30_pat_109502_5_id_109500102_0083.mat	8	not_clear	not_clear	not_clear	not_clear	not_clear	not_clear	not_clear	not_clear	FALSE	FALSE	not_clear	FALSE	FALSE	not_clear
CO_pat_6300_5_id_63010100_0082.mat	1	not_clear	not_clear	not_clear	not_clear	not_clear	not_clear	not_clear	not_clear	FALSE	FALSE	not_clear	FALSE	FALSE	not_clear
CO_pat_6300_5_id_63010100_0082.mat	2	not_clear	not_clear	not_clear	not_clear	not_clear	not_clear	not_clear	not_clear	FALSE	FALSE	not_clear	FALSE	FALSE	not_clear
CO_pat_6300_5_id_63010100_0082.mat	3	SN/SubH	SN/SubH	FLC	FLC	clear	clear	clear	clear	TRUE	TRUE	SN/SubH	TRUE	TRUE	FLC
CO_pat_6300_5_id_63010100_0082.mat	4	not_clear	not_clear	not_clear	FLC	not_clear	not_clear	not_clear	clear	FALSE	FALSE	not_clear	FALSE	FALSE	not_clear
CO_pat_6300_5_id_63010100_0082.mat	5	not_clear	not_clear	not_clear	not_clear	not_clear	not_clear	not_clear	not_clear	FALSE	FALSE	not_clear	FALSE	FALSE	not_clear
CO_pat_6300_5_id_63010100_0082.mat	6	not_clear	not_clear	not_clear	not_clear	not_clear	not_clear	not_clear	not_clear	FALSE	FALSE	not_clear	FALSE	FALSE	not_clear
CO_pat_6300_5_id_63010100_0082.mat	7	not_clear	not_clear	not_clear	not_clear	not_clear	not_clear	not_clear	not_clear	FALSE	FALSE	not_clear	FALSE	FALSE	not_clear
CO_pat_6300_5_id_63010100_0082.mat	8	not_clear	not_clear	not_clear	not_clear	not_clear	not_clear	not_clear	not_clear	FALSE	FALSE	not_clear	FALSE	FALSE	not_clear
surfPA_pat_1322703_2_id_13227011503_003.mat	1	SN/SubH	SN/SubH	SH/SNIC	SH/SNIC	clear	clear	clear	clear	TRUE	TRUE	SN/SubH	TRUE	TRUE	SH/SNIC
surfPA_pat_1322703_2_id_13227011503_003.mat	2	SN/SubH	SN/SubH	FLC	FLC	clear	clear	clear	clear	TRUE	TRUE	SN/SubH	TRUE	TRUE	FLC
surfPA_pat_1322703_2_id_13227011503_003.mat	3	SN/SubH	SN/SubH	FLC	FLC	clear	clear	clear	clear	TRUE	TRUE	SN/SubH	TRUE	TRUE	FLC
surfPA_pat_1322703_2_id_13227011503_003.mat	4	SN/SubH	SN/SubH	not_clear	SH/SNIC	clear	clear	not_clear	clear	TRUE	TRUE	SN/SubH	FALSE	FALSE	not_clear
surfPA_pat_1322703_2_id_13227011503_003.mat	5	not_clear	not_clear	not_clear	not_clear	not_clear	not_clear	not_clear	not_clear	FALSE	FALSE	not_clear	FALSE	FALSE	not_clear
surfPA_pat_1322703_2_id_13227011503_003.mat	6	not_clear	not_clear	not_clear	not_clear	not_clear	not_clear	not_clear	not_clear	FALSE	FALSE	not_clear	FALSE	FALSE	not_clear
surfPA_pat_1322703_2_id_13227011503_003.mat	7	not_clear	not_clear	not_clear	not_clear	not_clear	not_clear	not_clear	not_clear	FALSE	FALSE	not_clear	FALSE	FALSE	not_clear
surfPA_pat_1322703_2_id_13227011503_003.mat	8	not_clear	not_clear	not_clear	not_clear	not_clear	not_clear	not_clear	not_clear	FALSE	FALSE	not_clear	FALSE	FALSE	not_clear
surf30_pat_85202_6_id_85200102_0074.mat	1	not_clear	not_clear	not_clear	not_clear	not_clear	not_clear	not_clear	not_clear	FALSE	FALSE	not_clear	FALSE	FALSE	not_clear
surf30_pat_85202_6_id_85200102_0074.mat	2	not_clear	not_clear	not_clear	not_clear	not_clear	not_clear	not_clear	not_clear	FALSE	FALSE	not_clear	FALSE	FALSE	not_clear
surf30_pat_85202_6_id_85200102_0074.mat	3	not_clear	not_clear	not_clear	not_clear	not_clear	not_clear	not_clear	not_clear	FALSE	FALSE	not_clear	FALSE	FALSE	not_clear
surf30_pat_85202_6_id_85200102_0074.mat	4	not_clear	not_clear	FLC	FLC	not_clear	not_clear	clear	clear	FALSE	FALSE	not_clear	TRUE	TRUE	FLC
surf30_pat_85202_6_id_85200102_0074.mat	5	not_clear	not_clear	not_clear	not_clear	not_clear	not_clear	not_clear	not_clear	FALSE	FALSE	not_clear	FALSE	FALSE	not_clear
surf30_pat_85202_6_id_85200102_0074.mat	6	not_clear	not_clear	not_clear	not_clear	not_clear	not_clear	not_clear	not_clear	FALSE	FALSE	not_clear	FALSE	FALSE	not_clear
surf30_pat_85202_6_id_85200102_0074.mat	7	not_clear	not_clear	not_clear	not_clear	not_clear	not_clear	not_clear	not_clear	FALSE	FALSE	not_clear	FALSE	FALSE	not_clear
surf30_pat_85202_6_id_85200102_0074.mat	8	not_clear	not_clear	not_clear	not_clear	not_clear	not_clear	not_clear	not_clear	FALSE	FALSE	not_clear	FALSE	FALSE	not_clear
surfPA_pat_1324103_4_id_13241010103_2624.mat	1	not_clear	not_clear	not_clear	not_clear	not_clear	not_clear	not_clear	not_clear	FALSE	FALSE	not_clear	FALSE	FALSE	not_clear
surfPA_pat_1324103_4_id_13241010103_2624.mat	2	not_clear	not_clear	not_clear	not_clear	not_clear	not_clear	not_clear	not_clear	FALSE	FALSE	not_clear	FALSE	FALSE	not_clear
surfPA_pat_1324103_4_id_13241010103_2624.mat	3	SN/SubH	SN/SubH	SH/SNIC	SH/SNIC	clear	clear	clear	clear	TRUE	TRUE	SN/SubH	TRUE	TRUE	SH/SNIC
surfPA_pat_1324103_4_id_13241010103_2624.mat	4	not_clear	not_clear	not_clear	not_clear	not_clear	not_clear	not_clear	not_clear	FALSE	FALSE	not_clear	FALSE	FALSE	not_clear
surfPA_pat_1324103_4_id_13241010103_2624.mat	5	not_clear	not_clear	not_clear	not_clear	not_clear	not_clear	not_clear	not_clear	FALSE	FALSE	not_clear	FALSE	FALSE	not_clear
surfPA_pat_1324103_4_id_13241010103_2624.mat	6	not_clear	not_clear	not_clear	not_clear	not_clear	not_clear	not_clear	not_clear	FALSE	FALSE	not_clear	FALSE	FALSE	not_clear
surfPA_pat_1324103_4_id_13241010103_2624.mat	7	not_clear	not_clear	not_clear	not_clear	not_clear	not_clear	not_clear	not_clear	FALSE	FALSE	not_clear	FALSE	FALSE	not_clear
surfPA_pat_1324103_4_id_13241010103_2624.mat	8	not_clear	not_clear	not_clear	not_clear	not_clear	not_clear	not_clear	not_clear	FALSE	FALSE	not_clear	FALSE	FALSE	not_clear
surfCO_pat_2100_11_id_21010100_0032.mat	1	not_clear	not_clear	not_clear	not_clear	not_clear	not_clear	not_clear	not_clear	FALSE	FALSE	not_clear	FALSE	FALSE	not_clear
surfCO_pat_2100_11_id_21010100_0032.mat	2	SN/SubH	SN/SubH	not_clear	not_clear	clear	clear	not_clear	not_clear	TRUE	TRUE	SN/SubH	FALSE	FALSE	not_clear
surfCO_pat_2100_11_id_21010100_0032.mat	3	SN/SubH	SN/SubH	not_clear	not_clear	clear	clear	not_clear	not_clear	TRUE	TRUE	SN/SubH	FALSE	FALSE	not_clear
surfCO_pat_2100_11_id_21010100_0032.mat	4	not_clear	SN/SubH	not_clear	not_clear	not_clear	clear	not_clear	not_clear	FALSE	FALSE	not_clear	FALSE	FALSE	not_clear
surfCO_pat_2100_11_id_21010100_0032.mat	5	not_clear	SN/SubH	not_clear	not_clear	not_clear	clear	not_clear	not_clear	FALSE	FALSE	not_clear	FALSE	FALSE	not_clear
surfCO_pat_2100_11_id_21010100_0032.mat	6	not_clear	not_clear	not_clear	not_clear	not_clear	not_clear	not_clear	not_clear	FALSE	FALSE	not_clear	FALSE	FALSE	not_clear
surfCO_pat_2100_11_id_21010100_0032.mat	7	not_clear	not_clear	not_clear	not_clear	not_clear	not_clear	not_clear	not_clear	FALSE	FALSE	not_clear	FALSE	FALSE	not_clear
surfCO_pat_2100_11_id_21010100_0032.mat	8	not_clear	not_clear	not_clear	not_clear	not_clear	not_clear	not_clear	not_clear	FALSE	FALSE	not_clear	FALSE	FALSE	not_clear
surfPA_pat_1311003_1_id_13110010103_51574.mat	1	not_clear	not_clear	not_clear	not_clear	not_clear	not_clear	not_clear	not_clear	FALSE	FALSE	not_clear	FALSE	FALSE	not_clear
surfPA_pat_1311003_1_id_13110010103_51574.mat	2	not_clear	not_clear	not_clear	not_clear	not_clear	not_clear	not_clear	not_clear	FALSE	FALSE	not_clear	FALSE	FALSE	not_clear
surfPA_pat_1311003_1_id_13110010103_51574.mat	3	not_clear	not_clear	not_clear	not_clear	not_clear	not_clear	not_clear	not_clear	FALSE	FALSE	not_clear	FALSE	FALSE	not_clear
surfPA_pat_1311003_1_id_13110010103_51574.mat	4	not_clear	not_clear	not_clear	not_clear	not_clear	not_clear	not_clear	not_clear	FALSE	FALSE	not_clear	FALSE	FALSE	not_clear
surfPA_pat_1311003_1_id_13110010103_51574.mat	5	not_clear	not_clear	not_clear	not_clear	not_clear	not_clear	not_clear	not_clear	FALSE	FALSE	not_clear	FALSE	FALSE	not_clear
surfPA_pat_1311003_1_id_13110010103_51574.mat	6	not_clear	not_clear	not_clear	not_clear	not_clear	not_clear	not_clear	not_clear	FALSE	FALSE	not_clear	FALSE	FALSE	not_clear
surfPA_pat_1311003_1_id_13110010103_51574.mat	7	not_clear	not_clear	not_clear	not_clear	not_clear	not_clear	not_clear	not_clear	FALSE	FALSE	not_clear	FALSE	FALSE	not_clear
surfPA_pat_1311003_1_id_13110010103_51574.mat	8	not_clear	not_clear	not_clear	not_clear	not_clear	not_clear	not_clear	not_clear	FALSE	FALSE	not_clear	FALSE	FALSE	not_clear
surfCO_pat_1700_9_id_17010100_0077.mat	1	not_clear	not_clear	not_clear	not_clear	not_clear	not_clear	not_clear	not_clear	FALSE	FALSE	not_clear	FALSE	FALSE	not_clear
surfCO_pat_1700_9_id_17010100_0077.mat	2	not_clear	not_clear	not_clear	not_clear	not_clear	not_clear	not_clear	not_clear	FALSE	FALSE	not_clear	FALSE	FALSE	not_clear
surfCO_pat_1700_9_id_17010100_0077.mat	3	not_clear	not_clear	not_clear	not_clear	not_clear	not_clear	not_clear	not_clear	FALSE	FALSE	not_clear	FALSE	FALSE	not_clear
surfCO_pat_1700_9_id_17010100_0077.mat	4	not_clear	not_clear	not_clear	not_clear	not_clear	not_clear	not_clear	not_clear	FALSE	FALSE	not_clear	FALSE	FALSE	not_clear
surfCO_pat_1700_9_id_17010100_0077.mat	5	not_clear	not_clear	not_clear	not_clear	not_clear	not_clear	not_clear	not_clear	FALSE	FALSE	not_clear	FALSE	FALSE	not_clear
surfCO_pat_1700_9_id_17010100_0077.mat	6	not_clear	not_clear	not_clear	not_clear	not_clear	not_clear	not_clear	not_clear	FALSE	FALSE	not_clear	FALSE	FALSE	not_clear
surfCO_pat_1700_9_id_17010100_0077.mat	7	not_clear	not_clear	not_clear	not_clear	not_clear	not_clear	not_clear	not_clear	FALSE	FALSE	not_clear	FALSE	FALSE	not_clear
surfCO_pat_1700_9_id_17010100_0077.mat	8	not_clear	not_clear	not_clear	not_clear	not_clear	not_clear	not_clear	not_clear	FALSE	FALSE	not_clear	FALSE	FALSE	not_clear
surfPA_pat_1306903_9_id_13069010103_28324.mat	1	not_clear	not_clear	not_clear	not_clear	not_clear	not_clear	not_clear	not_clear	FALSE	FALSE	not_clear	FALSE	FALSE	not_clear
surfPA_pat_1306903_9_id_13069010103_28324.mat	2	not_clear	not_clear	not_clear	not_clear	not_clear	not_clear	not_clear	not_clear	FALSE	FALSE	not_clear	FALSE	FALSE	not_clear
surfPA_pat_1306903_9_id_13069010103_28324.mat	3	not_clear	not_clear	not_clear	not_clear	not_clear	not_clear	not_clear	not_clear	FALSE	FALSE	not_clear	FALSE	FALSE	not_clear
surfPA_pat_1306903_9_id_13069010103_28324.mat	4	not_clear	not_clear	not_clear	not_clear	not_clear	not_clear	not_clear	not_clear	FALSE	FALSE	not_clear	FALSE	FALSE	not_clear
surfPA_pat_1306903_9_id_13069010103_28324.mat	5	not_clear	not_clear	not_clear	not_clear	not_clear	not_clear	not_clear	not_clear	FALSE	FALSE	not_clear	FALSE	FALSE	not_clear
surfPA_pat_1306903_9_id_13069010103_28324.mat	6	not_clear	not_clear	not_clear	not_clear	not_clear	not_clear	not_clear	not_clear	FALSE	FALSE	not_clear	FALSE	FALSE	not_clear
surfPA_pat_1306903_9_id_13069010103_28324.mat	7	not_clear	not_clear	not_clear	not_clear	not_clear	not_clear	not_clear	not_clear	FALSE	FALSE	not_clear	FALSE	FALSE	not_clear
surfPA_pat_1306903_9_id_13069010103_28324.mat	8	not_clear	not_clear	not_clear	not_clear	not_clear	not_clear	not_clear	not_clear	FALSE	FALSE	not_clear	FALSE	FALSE	not_clear
surfCO_pat_6500_6_id_65010300_0004.mat	1	not_clear	not_clear	not_clear	not_clear	not_clear	not_clear	not_clear	not_clear	FALSE	FALSE	not_clear	FALSE	FALSE	not_clear
surfCO_pat_6500_6_id_65010300_0004.mat	2	not_clear	not_clear	not_clear	FLC	not_clear	not_clear	not_clear	clear	FALSE	FALSE	not_clear	FALSE	FALSE	not_clear
surfCO_pat_6500_6_id_65010300_0004.mat	3	not_clear	not_clear	not_clear	FLC	not_clear	not_clear	not_clear	clear	FALSE	FALSE	not_clear	FALSE	FALSE	not_clear
surfCO_pat_6500_6_id_65010300_0004.mat	4	not_clear	not_clear	FLC	FLC	not_clear	not_clear	clear	clear	FALSE	FALSE	not_clear	TRUE	TRUE	FLC
surfCO_pat_6500_6_id_65010300_0004.mat	5	not_clear	not_clear	not_clear	not_clear	not_clear	not_clear	not_clear	not_clear	FALSE	FALSE	not_clear	FALSE	FALSE	not_clear
surfCO_pat_6500_6_id_65010300_0004.mat	6	not_clear	not_clear	not_clear	not_clear	not_clear	not_clear	not_clear	not_clear	FALSE	FALSE	not_clear	FALSE	FALSE	not_clear
surfCO_pat_6500_6_id_65010300_0004.mat	7	not_clear	not_clear	not_clear	not_clear	not_clear	not_clear	not_clear	not_clear	FALSE	FALSE	not_clear	FALSE	FALSE	not_clear
surfCO_pat_6500_6_id_65010300_0004.mat	8	not_clear	not_clear	not_clear	not_clear	not_clear	not_clear	not_clear	not_clear	FALSE	FALSE	not_clear	FALSE	FALSE	not_clear
surf30_pat_114902_10_id_114900102_0075.mat	1	not_clear	not_clear	not_clear	not_clear	not_clear	not_clear	not_clear	not_clear	FALSE	FALSE	not_clear	FALSE	FALSE	not_clear
surf30_pat_114902_10_id_114900102_0075.mat	2	SN/SubH	SN/SubH	FLC	FLC	clear	clear	clear	clear	TRUE	TRUE	SN/SubH	TRUE	TRUE	FLC
surf30_pat_114902_10_id_114900102_0075.mat	3	SN/SubH	SN/SubH	SH/SNIC	SH/SNIC	clear	clear	clear	clear	TRUE	TRUE	SN/SubH	TRUE	TRUE	SH/SNIC
surf30_pat_114902_10_id_114900102_0075.mat	4	SupH	not_clear	FLC	not_clear	clear	not_clear	clear	not_clear	FALSE	FALSE	not_clear	FALSE	FALSE	not_clear
surf30_pat_114902_10_id_114900102_0075.mat	5	not_clear	not_clear	not_clear	not_clear	not_clear	not_clear	not_clear	not_clear	FALSE	FALSE	not_clear	FALSE	FALSE	not_clear
surf30_pat_114902_10_id_114900102_0075.mat	6	SN/SubH	not_clear	FLC	not_clear	clear	not_clear	clear	not_clear	FALSE	FALSE	not_clear	FALSE	FALSE	not_clear
surf30_pat_114902_10_id_114900102_0075.mat	7	SupH	SupH	not_clear	not_clear	clear	clear	not_clear	not_clear	TRUE	TRUE	SupH	FALSE	FALSE	not_clear
surf30_pat_114902_10_id_114900102_0075.mat	8	not_clear	not_clear	not_clear	not_clear	not_clear	not_clear	not_clear	not_clear	FALSE	FALSE	not_clear	FALSE	FALSE	not_clear
surfCO_pat_1600_6_id_16010700_0008.mat	1	SN/SubH	SN/SubH	FLC	FLC	clear	clear	clear	clear	TRUE	TRUE	SN/SubH	TRUE	TRUE	FLC
surfCO_pat_1600_6_id_16010700_0008.mat	2	not_clear	not_clear	not_clear	not_clear	not_clear	not_clear	not_clear	not_clear	FALSE	FALSE	not_clear	FALSE	FALSE	not_clear
surfCO_pat_1600_6_id_16010700_0008.mat	3	SN/SubH	SN/SubH	not_clear	SH/SNIC	clear	clear	not_clear	clear	TRUE	TRUE	SN/SubH	FALSE	FALSE	not_clear
surfCO_pat_1600_6_id_16010700_0008.mat	4	not_clear	not_clear	not_clear	not_clear	not_clear	not_clear	not_clear	not_clear	FALSE	FALSE	not_clear	FALSE	FALSE	not_clear
surfCO_pat_1600_6_id_16010700_0008.mat	5	SN/SubH	SN/SubH	SH/SNIC	SH/SNIC	clear	clear	clear	clear	TRUE	TRUE	SN/SubH	TRUE	TRUE	SH/SNIC
surfCO_pat_1600_6_id_16010700_0008.mat	6	SN/SubH	SN/SubH	SH/SNIC	SH/SNIC	clear	clear	clear	clear	TRUE	TRUE	SN/SubH	TRUE	TRUE	SH/SNIC
surfCO_pat_1600_6_id_16010700_0008.mat	7	not_clear	not_clear	not_clear	not_clear	not_clear	not_clear	not_clear	not_clear	FALSE	FALSE	not_clear	FALSE	FALSE	not_clear
surfCO_pat_1600_6_id_16010700_0008.mat	8	not_clear	not_clear	not_clear	not_clear	not_clear	not_clear	not_clear	not_clear	FALSE	FALSE	not_clear	FALSE	FALSE	not_clear
surfPA_pat_1328603_1_id_13286010703_011.mat	1	not_clear	not_clear	not_clear	not_clear	not_clear	not_clear	not_clear	not_clear	FALSE	FALSE	not_clear	FALSE	FALSE	not_clear
surfPA_pat_1328603_1_id_13286010703_011.mat	2	not_clear	not_clear	not_clear	not_clear	not_clear	not_clear	not_clear	not_clear	FALSE	FALSE	not_clear	FALSE	FALSE	not_clear
surfPA_pat_1328603_1_id_13286010703_011.mat	3	not_clear	not_clear	not_clear	not_clear	not_clear	not_clear	not_clear	not_clear	FALSE	FALSE	not_clear	FALSE	FALSE	not_clear
surfPA_pat_1328603_1_id_13286010703_011.mat	4	not_clear	not_clear	not_clear	not_clear	not_clear	not_clear	not_clear	not_clear	FALSE	FALSE	not_clear	FALSE	FALSE	not_clear
surfPA_pat_1328603_1_id_13286010703_011.mat	5	not_clear	not_clear	not_clear	not_clear	not_clear	not_clear	not_clear	not_clear	FALSE	FALSE	not_clear	FALSE	FALSE	not_clear
surfPA_pat_1328603_1_id_13286010703_011.mat	6	not_clear	not_clear	not_clear	not_clear	not_clear	not_clear	not_clear	not_clear	FALSE	FALSE	not_clear	FALSE	FALSE	not_clear
surfPA_pat_1328603_1_id_13286010703_011.mat	7	not_clear	not_clear	not_clear	not_clear	not_clear	not_clear	not_clear	not_clear	FALSE	FALSE	not_clear	FALSE	FALSE	not_clear
surfPA_pat_1328603_1_id_13286010703_011.mat	8	not_clear	not_clear	not_clear	not_clear	not_clear	not_clear	not_clear	not_clear	FALSE	FALSE	not_clear	FALSE	FALSE	not_clear
surfPA_pat_1328603_10_id_13286011203_001.mat	1	SN/SubH	SNIC	SH/SNIC	SH/SNIC	clear	clear	clear	clear	TRUE	FALSE	not_clear	TRUE	TRUE	SH/SNIC
surfPA_pat_1328603_10_id_13286011203_001.mat	2	not_clear	not_clear	not_clear	not_clear	not_clear	not_clear	not_clear	not_clear	FALSE	FALSE	not_clear	FALSE	FALSE	not_clear
surfPA_pat_1328603_10_id_13286011203_001.mat	3	not_clear	not_clear	not_clear	not_clear	not_clear	not_clear	not_clear	not_clear	FALSE	FALSE	not_clear	FALSE	FALSE	not_clear
surfPA_pat_1328603_10_id_13286011203_001.mat	4	not_clear	not_clear	not_clear	not_clear	not_clear	not_clear	not_clear	not_clear	FALSE	FALSE	not_clear	FALSE	FALSE	not_clear
surfPA_pat_1328603_10_id_13286011203_001.mat	5	not_clear	not_clear	not_clear	not_clear	not_clear	not_clear	not_clear	not_clear	FALSE	FALSE	not_clear	FALSE	FALSE	not_clear
surfPA_pat_1328603_10_id_13286011203_001.mat	6	not_clear	not_clear	not_clear	not_clear	not_clear	not_clear	not_clear	not_clear	FALSE	FALSE	not_clear	FALSE	FALSE	not_clear
surfPA_pat_1328603_10_id_13286011203_001.mat	7	not_clear	not_clear	not_clear	not_clear	not_clear	not_clear	not_clear	not_clear	FALSE	FALSE	not_clear	FALSE	FALSE	not_clear
surfPA_pat_1328603_10_id_13286011203_001.mat	8	not_clear	not_clear	not_clear	not_clear	not_clear	not_clear	not_clear	not_clear	FALSE	FALSE	not_clear	FALSE	FALSE	not_clear
surfCO_pat_7300_10_id_73010100_0024.mat	1	SN/SubH	not_clear	SH/SNIC	SH/SNIC	clear	not_clear	clear	clear	FALSE	FALSE	not_clear	TRUE	TRUE	SH/SNIC
surfCO_pat_7300_10_id_73010100_0024.mat	2	not_clear	not_clear	SH/SNIC	SH/SNIC	not_clear	not_clear	clear	clear	FALSE	FALSE	not_clear	TRUE	TRUE	SH/SNIC
surfCO_pat_7300_10_id_73010100_0024.mat	3	not_clear	not_clear	not_clear	not_clear	not_clear	not_clear	not_clear	not_clear	FALSE	FALSE	not_clear	FALSE	FALSE	not_clear
surfCO_pat_7300_10_id_73010100_0024.mat	4	not_clear	not_clear	SH/SNIC	SH/SNIC	not_clear	not_clear	clear	clear	FALSE	FALSE	not_clear	TRUE	TRUE	SH/SNIC
surfCO_pat_7300_10_id_73010100_0024.mat	5	not_clear	not_clear	not_clear	not_clear	not_clear	not_clear	not_clear	not_clear	FALSE	FALSE	not_clear	FALSE	FALSE	not_clear
surfCO_pat_7300_10_id_73010100_0024.mat	6	not_clear	not_clear	not_clear	not_clear	not_clear	not_clear	not_clear	not_clear	FALSE	FALSE	not_clear	FALSE	FALSE	not_clear
surfCO_pat_7300_10_id_73010100_0024.mat	7	not_clear	not_clear	not_clear	not_clear	not_clear	not_clear	not_clear	not_clear	FALSE	FALSE	not_clear	FALSE	FALSE	not_clear
surfCO_pat_7300_10_id_73010100_0024.mat	8	not_clear	not_clear	not_clear	not_clear	not_clear	not_clear	not_clear	not_clear	FALSE	FALSE	not_clear	FALSE	FALSE	not_clear
surfPA_pat_1315003_3_id_13150010103_11791.mat	1	not_clear	not_clear	not_clear	not_clear	not_clear	not_clear	not_clear	not_clear	FALSE	FALSE	not_clear	FALSE	FALSE	not_clear
surfPA_pat_1315003_3_id_13150010103_11791.mat	2	not_clear	not_clear	not_clear	not_clear	not_clear	not_clear	not_clear	not_clear	FALSE	FALSE	not_clear	FALSE	FALSE	not_clear
surfPA_pat_1315003_3_id_13150010103_11791.mat	3	not_clear	not_clear	not_clear	not_clear	not_clear	not_clear	not_clear	not_clear	FALSE	FALSE	not_clear	FALSE	FALSE	not_clear
surfPA_pat_1315003_3_id_13150010103_11791.mat	4	not_clear	not_clear	not_clear	not_clear	not_clear	not_clear	not_clear	not_clear	FALSE	FALSE	not_clear	FALSE	FALSE	not_clear
surfPA_pat_1315003_3_id_13150010103_11791.mat	5	not_clear	not_clear	not_clear	not_clear	not_clear	not_clear	not_clear	not_clear	FALSE	FALSE	not_clear	FALSE	FALSE	not_clear
surfPA_pat_1315003_3_id_13150010103_11791.mat	6	not_clear	not_clear	not_clear	not_clear	not_clear	not_clear	not_clear	not_clear	FALSE	FALSE	not_clear	FALSE	FALSE	not_clear
surfPA_pat_1315003_3_id_13150010103_11791.mat	7	not_clear	not_clear	not_clear	not_clear	not_clear	not_clear	not_clear	not_clear	FALSE	FALSE	not_clear	FALSE	FALSE	not_clear
surfPA_pat_1315003_3_id_13150010103_11791.mat	8	not_clear	not_clear	not_clear	not_clear	not_clear	not_clear	not_clear	not_clear	FALSE	FALSE	not_clear	FALSE	FALSE	not_clear
surf30_pat_30002_2_id_30000102_0040.mat	1	not_clear	not_clear	not_clear	not_clear	not_clear	not_clear	not_clear	not_clear	FALSE	FALSE	not_clear	FALSE	FALSE	not_clear
surf30_pat_30002_2_id_30000102_0040.mat	2	not_clear	not_clear	not_clear	not_clear	not_clear	not_clear	not_clear	not_clear	FALSE	FALSE	not_clear	FALSE	FALSE	not_clear
surf30_pat_30002_2_id_30000102_0040.mat	3	not_clear	not_clear	not_clear	not_clear	not_clear	not_clear	not_clear	not_clear	FALSE	FALSE	not_clear	FALSE	FALSE	not_clear
surf30_pat_30002_2_id_30000102_0040.mat	4	SN/SubH	SN/SubH	not_clear	not_clear	clear	clear	not_clear	not_clear	TRUE	TRUE	SN/SubH	FALSE	FALSE	not_clear
surf30_pat_30002_2_id_30000102_0040.mat	5	not_clear	not_clear	not_clear	not_clear	not_clear	not_clear	not_clear	not_clear	FALSE	FALSE	not_clear	FALSE	FALSE	not_clear
surf30_pat_30002_2_id_30000102_0040.mat	6	not_clear	not_clear	not_clear	not_clear	not_clear	not_clear	not_clear	not_clear	FALSE	FALSE	not_clear	FALSE	FALSE	not_clear
surf30_pat_30002_2_id_30000102_0040.mat	7	not_clear	not_clear	not_clear	not_clear	not_clear	not_clear	not_clear	not_clear	FALSE	FALSE	not_clear	FALSE	FALSE	not_clear
surf30_pat_30002_2_id_30000102_0040.mat	8	not_clear	not_clear	not_clear	not_clear	not_clear	not_clear	not_clear	not_clear	FALSE	FALSE	not_clear	FALSE	FALSE	not_clear
surf30_pat_30002_4_id_30000102_0083.mat	1	not_clear	not_clear	not_clear	not_clear	not_clear	not_clear	not_clear	not_clear	FALSE	FALSE	not_clear	FALSE	FALSE	not_clear
surf30_pat_30002_4_id_30000102_0083.mat	2	not_clear	not_clear	not_clear	not_clear	not_clear	not_clear	not_clear	not_clear	FALSE	FALSE	not_clear	FALSE	FALSE	not_clear
surf30_pat_30002_4_id_30000102_0083.mat	3	not_clear	not_clear	not_clear	not_clear	not_clear	not_clear	not_clear	not_clear	FALSE	FALSE	not_clear	FALSE	FALSE	not_clear
surf30_pat_30002_4_id_30000102_0083.mat	4	not_clear	not_clear	not_clear	not_clear	not_clear	not_clear	not_clear	not_clear	FALSE	FALSE	not_clear	FALSE	FALSE	not_clear
surf30_pat_30002_4_id_30000102_0083.mat	5	not_clear	not_clear	not_clear	not_clear	not_clear	not_clear	not_clear	not_clear	FALSE	FALSE	not_clear	FALSE	FALSE	not_clear
surf30_pat_30002_4_id_30000102_0083.mat	6	not_clear	not_clear	not_clear	not_clear	not_clear	not_clear	not_clear	not_clear	FALSE	FALSE	not_clear	FALSE	FALSE	not_clear
surf30_pat_30002_4_id_30000102_0083.mat	7	not_clear	not_clear	not_clear	not_clear	not_clear	not_clear	not_clear	not_clear	FALSE	FALSE	not_clear	FALSE	FALSE	not_clear
surf30_pat_30002_4_id_30000102_0083.mat	8	not_clear	not_clear	not_clear	not_clear	not_clear	not_clear	not_clear	not_clear	FALSE	FALSE	not_clear	FALSE	FALSE	not_clear
surf30_pat_79502_6_id_79502102_0079.mat	1	not_clear	not_clear	not_clear	not_clear	not_clear	not_clear	not_clear	not_clear	FALSE	FALSE	not_clear	FALSE	FALSE	not_clear
surf30_pat_79502_6_id_79502102_0079.mat	2	SN/SubH	not_clear	FLC	FLC	clear	not_clear	clear	clear	FALSE	FALSE	not_clear	TRUE	TRUE	FLC
surf30_pat_79502_6_id_79502102_0079.mat	3	SN/SubH	not_clear	FLC	FLC	clear	not_clear	clear	clear	FALSE	FALSE	not_clear	TRUE	TRUE	FLC
surf30_pat_79502_6_id_79502102_0079.mat	4	SN/SubH	not_clear	not_clear	not_clear	clear	not_clear	not_clear	not_clear	FALSE	FALSE	not_clear	FALSE	FALSE	not_clear
surf30_pat_79502_6_id_79502102_0079.mat	5	SNIC	SNIC	SH/SNIC	SH/SNIC	clear	clear	clear	clear	TRUE	TRUE	SNIC	TRUE	TRUE	SH/SNIC
surf30_pat_79502_6_id_79502102_0079.mat	6	not_clear	not_clear	not_clear	not_clear	not_clear	not_clear	not_clear	not_clear	FALSE	FALSE	not_clear	FALSE	FALSE	not_clear
surf30_pat_79502_6_id_79502102_0079.mat	7	SNIC	SNIC	not_clear	not_clear	clear	clear	not_clear	not_clear	TRUE	TRUE	SNIC	FALSE	FALSE	not_clear
surf30_pat_79502_6_id_79502102_0079.mat	8	not_clear	not_clear	not_clear	not_clear	not_clear	not_clear	not_clear	not_clear	FALSE	FALSE	not_clear	FALSE	FALSE	not_clear
surfPA_pat_1327403_8_id_13274012903_000.mat	1	not_clear	not_clear	not_clear	not_clear	not_clear	not_clear	not_clear	not_clear	FALSE	FALSE	not_clear	FALSE	FALSE	not_clear
surfPA_pat_1327403_8_id_13274012903_000.mat	2	not_clear	not_clear	not_clear	not_clear	not_clear	not_clear	not_clear	not_clear	FALSE	FALSE	not_clear	FALSE	FALSE	not_clear
surfPA_pat_1327403_8_id_13274012903_000.mat	3	not_clear	not_clear	not_clear	not_clear	not_clear	not_clear	not_clear	not_clear	FALSE	FALSE	not_clear	FALSE	FALSE	not_clear
surfPA_pat_1327403_8_id_13274012903_000.mat	4	not_clear	not_clear	not_clear	not_clear	not_clear	not_clear	not_clear	not_clear	FALSE	FALSE	not_clear	FALSE	FALSE	not_clear
surfPA_pat_1327403_8_id_13274012903_000.mat	5	not_clear	not_clear	not_clear	not_clear	not_clear	not_clear	not_clear	not_clear	FALSE	FALSE	not_clear	FALSE	FALSE	not_clear
surfPA_pat_1327403_8_id_13274012903_000.mat	6	not_clear	not_clear	not_clear	not_clear	not_clear	not_clear	not_clear	not_clear	FALSE	FALSE	not_clear	FALSE	FALSE	not_clear
surfPA_pat_1327403_8_id_13274012903_000.mat	7	not_clear	not_clear	not_clear	not_clear	not_clear	not_clear	not_clear	not_clear	FALSE	FALSE	not_clear	FALSE	FALSE	not_clear
surfPA_pat_1327403_8_id_13274012903_000.mat	8	not_clear	not_clear	not_clear	not_clear	not_clear	not_clear	not_clear	not_clear	FALSE	FALSE	not_clear	FALSE	FALSE	not_clear
surfPA_pat_1328403_5_id_13284010503_001.mat	1	not_clear	not_clear	not_clear	not_clear	not_clear	not_clear	not_clear	not_clear	FALSE	FALSE	not_clear	FALSE	FALSE	not_clear
surfPA_pat_1328403_5_id_13284010503_001.mat	2	SN/SubH	SN/SubH	SH/SNIC	SH/SNIC	clear	clear	clear	clear	TRUE	TRUE	SN/SubH	TRUE	TRUE	SH/SNIC
surfPA_pat_1328403_5_id_13284010503_001.mat	3	SN/SubH	SN/SubH	SH/SNIC	SH/SNIC	clear	clear	clear	clear	TRUE	TRUE	SN/SubH	TRUE	TRUE	SH/SNIC
surfPA_pat_1328403_5_id_13284010503_001.mat	4	SN/SubH	not_clear	SH/SNIC	not_clear	clear	not_clear	clear	not_clear	FALSE	FALSE	not_clear	FALSE	FALSE	not_clear
surfPA_pat_1328403_5_id_13284010503_001.mat	5	SN/SubH	SN/SubH	SH/SNIC	SH/SNIC	clear	clear	clear	clear	TRUE	TRUE	SN/SubH	TRUE	TRUE	SH/SNIC
surfPA_pat_1328403_5_id_13284010503_001.mat	6	SN/SubH	SN/SubH	SH/SNIC	FLC	clear	clear	clear	clear	TRUE	TRUE	SN/SubH	TRUE	FALSE	not_clear
surfPA_pat_1328403_5_id_13284010503_001.mat	7	not_clear	not_clear	not_clear	not_clear	not_clear	not_clear	not_clear	not_clear	FALSE	FALSE	not_clear	FALSE	FALSE	not_clear
surfPA_pat_1328403_5_id_13284010503_001.mat	8	not_clear	not_clear	not_clear	not_clear	not_clear	not_clear	not_clear	not_clear	FALSE	FALSE	not_clear	FALSE	FALSE	not_clear
surf30_pat_58602_6_id_58600102_0115.mat	1	not_clear	not_clear	not_clear	not_clear	not_clear	not_clear	not_clear	not_clear	FALSE	FALSE	not_clear	FALSE	FALSE	not_clear
surf30_pat_58602_6_id_58600102_0115.mat	2	not_clear	not_clear	not_clear	not_clear	not_clear	not_clear	not_clear	not_clear	FALSE	FALSE	not_clear	FALSE	FALSE	not_clear
surf30_pat_58602_6_id_58600102_0115.mat	3	not_clear	not_clear	not_clear	not_clear	not_clear	not_clear	not_clear	not_clear	FALSE	FALSE	not_clear	FALSE	FALSE	not_clear
surf30_pat_58602_6_id_58600102_0115.mat	4	not_clear	not_clear	not_clear	not_clear	not_clear	not_clear	not_clear	not_clear	FALSE	FALSE	not_clear	FALSE	FALSE	not_clear
surf30_pat_58602_6_id_58600102_0115.mat	5	not_clear	not_clear	not_clear	not_clear	not_clear	not_clear	not_clear	not_clear	FALSE	FALSE	not_clear	FALSE	FALSE	not_clear
surf30_pat_58602_6_id_58600102_0115.mat	6	not_clear	not_clear	not_clear	not_clear	not_clear	not_clear	not_clear	not_clear	FALSE	FALSE	not_clear	FALSE	FALSE	not_clear
surf30_pat_58602_6_id_58600102_0115.mat	7	not_clear	not_clear	not_clear	not_clear	not_clear	not_clear	not_clear	not_clear	FALSE	FALSE	not_clear	FALSE	FALSE	not_clear
surf30_pat_58602_6_id_58600102_0115.mat	8	not_clear	not_clear	not_clear	not_clear	not_clear	not_clear	not_clear	not_clear	FALSE	FALSE	not_clear	FALSE	FALSE	not_clear
surfPA_pat_1311003_3_id_13110010103_51811.mat	1	not_clear	not_clear	not_clear	not_clear	not_clear	not_clear	not_clear	not_clear	FALSE	FALSE	not_clear	FALSE	FALSE	not_clear
surfPA_pat_1311003_3_id_13110010103_51811.mat	2	not_clear	not_clear	not_clear	not_clear	not_clear	not_clear	not_clear	not_clear	FALSE	FALSE	not_clear	FALSE	FALSE	not_clear
surfPA_pat_1311003_3_id_13110010103_51811.mat	3	not_clear	not_clear	not_clear	not_clear	not_clear	not_clear	not_clear	not_clear	FALSE	FALSE	not_clear	FALSE	FALSE	not_clear
surfPA_pat_1311003_3_id_13110010103_51811.mat	4	SNIC	SNIC	not_clear	not_clear	clear	clear	not_clear	not_clear	TRUE	TRUE	SNIC	FALSE	FALSE	not_clear
surfPA_pat_1311003_3_id_13110010103_51811.mat	5	not_clear	SN/SubH	not_clear	not_clear	not_clear	clear	not_clear	not_clear	FALSE	FALSE	not_clear	FALSE	FALSE	not_clear
surfPA_pat_1311003_3_id_13110010103_51811.mat	6	not_clear	not_clear	not_clear	not_clear	not_clear	not_clear	not_clear	not_clear	FALSE	FALSE	not_clear	FALSE	FALSE	not_clear
surfPA_pat_1311003_3_id_13110010103_51811.mat	7	not_clear	not_clear	not_clear	not_clear	not_clear	not_clear	not_clear	not_clear	FALSE	FALSE	not_clear	FALSE	FALSE	not_clear
surfPA_pat_1311003_3_id_13110010103_51811.mat	8	not_clear	not_clear	not_clear	not_clear	not_clear	not_clear	not_clear	not_clear	FALSE	FALSE	not_clear	FALSE	FALSE	not_clear
surfCO_pat_7000_5_id_70010100_0059.mat	1	SN/SubH	SN/SubH	SH/SNIC	SH/SNIC	clear	clear	clear	clear	TRUE	TRUE	SN/SubH	TRUE	TRUE	SH/SNIC
surfCO_pat_7000_5_id_70010100_0059.mat	2	not_clear	not_clear	not_clear	not_clear	not_clear	not_clear	not_clear	not_clear	FALSE	FALSE	not_clear	FALSE	FALSE	not_clear
surfCO_pat_7000_5_id_70010100_0059.mat	3	not_clear	not_clear	FLC	not_clear	not_clear	not_clear	clear	not_clear	FALSE	FALSE	not_clear	FALSE	FALSE	not_clear
surfCO_pat_7000_5_id_70010100_0059.mat	4	SNIC	not_clear	SH/SNIC	not_clear	clear	not_clear	clear	not_clear	FALSE	FALSE	not_clear	FALSE	FALSE	not_clear
surfCO_pat_7000_5_id_70010100_0059.mat	5	not_clear	not_clear	not_clear	not_clear	not_clear	not_clear	not_clear	not_clear	FALSE	FALSE	not_clear	FALSE	FALSE	not_clear
surfCO_pat_7000_5_id_70010100_0059.mat	6	not_clear	not_clear	not_clear	not_clear	not_clear	not_clear	not_clear	not_clear	FALSE	FALSE	not_clear	FALSE	FALSE	not_clear
surfCO_pat_7000_5_id_70010100_0059.mat	7	SNIC	not_clear	FLC	not_clear	clear	not_clear	clear	not_clear	FALSE	FALSE	not_clear	FALSE	FALSE	not_clear
surfCO_pat_7000_5_id_70010100_0059.mat	8	not_clear	not_clear	not_clear	not_clear	not_clear	not_clear	not_clear	not_clear	FALSE	FALSE	not_clear	FALSE	FALSE	not_clear
CO_pat_6200_5_id_62010200_0001.mat	1	not_clear	not_clear	not_clear	not_clear	not_clear	not_clear	not_clear	not_clear	FALSE	FALSE	not_clear	FALSE	FALSE	not_clear
CO_pat_6200_5_id_62010200_0001.mat	2	SN/SubH	SN/SubH	FLC	FLC	clear	clear	clear	clear	TRUE	TRUE	SN/SubH	TRUE	TRUE	FLC
CO_pat_6200_5_id_62010200_0001.mat	3	SN/SubH	SN/SubH	SH/SNIC	SH/SNIC	clear	clear	clear	clear	TRUE	TRUE	SN/SubH	TRUE	TRUE	SH/SNIC
CO_pat_6200_5_id_62010200_0001.mat	4	not_clear	not_clear	not_clear	not_clear	not_clear	not_clear	not_clear	not_clear	FALSE	FALSE	not_clear	FALSE	FALSE	not_clear
CO_pat_6200_5_id_62010200_0001.mat	5	not_clear	SupH	FLC	FLC	not_clear	clear	clear	clear	FALSE	FALSE	not_clear	TRUE	TRUE	FLC
CO_pat_6200_5_id_62010200_0001.mat	6	not_clear	not_clear	not_clear	not_clear	not_clear	not_clear	not_clear	not_clear	FALSE	FALSE	not_clear	FALSE	FALSE	not_clear
CO_pat_6200_5_id_62010200_0001.mat	7	not_clear	not_clear	not_clear	not_clear	not_clear	not_clear	not_clear	not_clear	FALSE	FALSE	not_clear	FALSE	FALSE	not_clear
CO_pat_6200_5_id_62010200_0001.mat	8	not_clear	not_clear	not_clear	not_clear	not_clear	not_clear	not_clear	not_clear	FALSE	FALSE	not_clear	FALSE	FALSE	not_clear
CO_pat_200_1_id_2010100_0002.mat	1	not_clear	not_clear	not_clear	not_clear	not_clear	not_clear	not_clear	not_clear	FALSE	FALSE	not_clear	FALSE	FALSE	not_clear
CO_pat_200_1_id_2010100_0002.mat	2	not_clear	not_clear	not_clear	not_clear	not_clear	not_clear	not_clear	not_clear	FALSE	FALSE	not_clear	FALSE	FALSE	not_clear
CO_pat_200_1_id_2010100_0002.mat	3	SN/SubH	SN/SubH	FLC	FLC	clear	clear	clear	clear	TRUE	TRUE	SN/SubH	TRUE	TRUE	FLC
CO_pat_200_1_id_2010100_0002.mat	4	SN/SubH	SN/SubH	FLC	FLC	clear	clear	clear	clear	TRUE	TRUE	SN/SubH	TRUE	TRUE	FLC
CO_pat_200_1_id_2010100_0002.mat	5	not_clear	not_clear	not_clear	not_clear	not_clear	not_clear	not_clear	not_clear	FALSE	FALSE	not_clear	FALSE	FALSE	not_clear
CO_pat_200_1_id_2010100_0002.mat	6	not_clear	not_clear	not_clear	not_clear	not_clear	not_clear	not_clear	not_clear	FALSE	FALSE	not_clear	FALSE	FALSE	not_clear
CO_pat_200_1_id_2010100_0002.mat	7	not_clear	not_clear	not_clear	not_clear	not_clear	not_clear	not_clear	not_clear	FALSE	FALSE	not_clear	FALSE	FALSE	not_clear
CO_pat_200_1_id_2010100_0002.mat	8	not_clear	not_clear	not_clear	not_clear	not_clear	not_clear	not_clear	not_clear	FALSE	FALSE	not_clear	FALSE	FALSE	not_clear
surf30_pat_30002_7_id_30000102_0111.mat	1	not_clear	not_clear	not_clear	not_clear	not_clear	not_clear	not_clear	not_clear	FALSE	FALSE	not_clear	FALSE	FALSE	not_clear
surf30_pat_30002_7_id_30000102_0111.mat	2	not_clear	not_clear	not_clear	not_clear	not_clear	not_clear	not_clear	not_clear	FALSE	FALSE	not_clear	FALSE	FALSE	not_clear
surf30_pat_30002_7_id_30000102_0111.mat	3	not_clear	not_clear	not_clear	not_clear	not_clear	not_clear	not_clear	not_clear	FALSE	FALSE	not_clear	FALSE	FALSE	not_clear
surf30_pat_30002_7_id_30000102_0111.mat	4	not_clear	not_clear	not_clear	not_clear	not_clear	not_clear	not_clear	not_clear	FALSE	FALSE	not_clear	FALSE	FALSE	not_clear
surf30_pat_30002_7_id_30000102_0111.mat	5	not_clear	SN/SubH	not_clear	FLC	not_clear	clear	not_clear	clear	FALSE	FALSE	not_clear	FALSE	FALSE	not_clear
surf30_pat_30002_7_id_30000102_0111.mat	6	SN/SubH	SN/SubH	FLC	FLC	clear	clear	clear	clear	TRUE	TRUE	SN/SubH	TRUE	TRUE	FLC
surf30_pat_30002_7_id_30000102_0111.mat	7	not_clear	not_clear	not_clear	not_clear	not_clear	not_clear	not_clear	not_clear	FALSE	FALSE	not_clear	FALSE	FALSE	not_clear
surf30_pat_30002_7_id_30000102_0111.mat	8	not_clear	not_clear	not_clear	not_clear	not_clear	not_clear	not_clear	not_clear	FALSE	FALSE	not_clear	FALSE	FALSE	not_clear
surf30_pat_111902_5_id_111900102_0081.mat	1	not_clear	not_clear	not_clear	not_clear	not_clear	not_clear	not_clear	not_clear	FALSE	FALSE	not_clear	FALSE	FALSE	not_clear
surf30_pat_111902_5_id_111900102_0081.mat	2	SN/SubH	SN/SubH	not_clear	not_clear	clear	clear	not_clear	not_clear	TRUE	TRUE	SN/SubH	FALSE	FALSE	not_clear
surf30_pat_111902_5_id_111900102_0081.mat	3	not_clear	not_clear	not_clear	not_clear	not_clear	not_clear	not_clear	not_clear	FALSE	FALSE	not_clear	FALSE	FALSE	not_clear
surf30_pat_111902_5_id_111900102_0081.mat	4	SN/SubH	not_clear	not_clear	not_clear	clear	not_clear	not_clear	not_clear	FALSE	FALSE	not_clear	FALSE	FALSE	not_clear
surf30_pat_111902_5_id_111900102_0081.mat	5	not_clear	not_clear	not_clear	not_clear	not_clear	not_clear	not_clear	not_clear	FALSE	FALSE	not_clear	FALSE	FALSE	not_clear
surf30_pat_111902_5_id_111900102_0081.mat	6	not_clear	not_clear	not_clear	not_clear	not_clear	not_clear	not_clear	not_clear	FALSE	FALSE	not_clear	FALSE	FALSE	not_clear
surf30_pat_111902_5_id_111900102_0081.mat	7	not_clear	not_clear	not_clear	not_clear	not_clear	not_clear	not_clear	not_clear	FALSE	FALSE	not_clear	FALSE	FALSE	not_clear
surf30_pat_111902_5_id_111900102_0081.mat	8	not_clear	not_clear	not_clear	not_clear	not_clear	not_clear	not_clear	not_clear	FALSE	FALSE	not_clear	FALSE	FALSE	not_clear
surfCO_pat_500_7_id_5010100_0055.mat	1	not_clear	not_clear	not_clear	not_clear	not_clear	not_clear	not_clear	not_clear	FALSE	FALSE	not_clear	FALSE	FALSE	not_clear
surfCO_pat_500_7_id_5010100_0055.mat	2	SN/SubH	SN/SubH	FLC	SH/SNIC	clear	clear	clear	clear	TRUE	TRUE	SN/SubH	TRUE	FALSE	not_clear
surfCO_pat_500_7_id_5010100_0055.mat	3	not_clear	not_clear	not_clear	not_clear	not_clear	not_clear	not_clear	not_clear	FALSE	FALSE	not_clear	FALSE	FALSE	not_clear
surfCO_pat_500_7_id_5010100_0055.mat	4	not_clear	not_clear	not_clear	not_clear	not_clear	not_clear	not_clear	not_clear	FALSE	FALSE	not_clear	FALSE	FALSE	not_clear
surfCO_pat_500_7_id_5010100_0055.mat	5	not_clear	not_clear	not_clear	not_clear	not_clear	not_clear	not_clear	not_clear	FALSE	FALSE	not_clear	FALSE	FALSE	not_clear
surfCO_pat_500_7_id_5010100_0055.mat	6	not_clear	not_clear	not_clear	not_clear	not_clear	not_clear	not_clear	not_clear	FALSE	FALSE	not_clear	FALSE	FALSE	not_clear
surfCO_pat_500_7_id_5010100_0055.mat	7	not_clear	not_clear	not_clear	not_clear	not_clear	not_clear	not_clear	not_clear	FALSE	FALSE	not_clear	FALSE	FALSE	not_clear
surfCO_pat_500_7_id_5010100_0055.mat	8	not_clear	not_clear	not_clear	not_clear	not_clear	not_clear	not_clear	not_clear	FALSE	FALSE	not_clear	FALSE	FALSE	not_clear
surfPA_pat_1327403_14_id_13274012903_014.mat	1	not_clear	not_clear	not_clear	not_clear	not_clear	not_clear	not_clear	not_clear	FALSE	FALSE	not_clear	FALSE	FALSE	not_clear
surfPA_pat_1327403_14_id_13274012903_014.mat	2	not_clear	SN/SubH	not_clear	not_clear	not_clear	clear	not_clear	not_clear	FALSE	FALSE	not_clear	FALSE	FALSE	not_clear
surfPA_pat_1327403_14_id_13274012903_014.mat	3	SN/SubH	SN/SubH	not_clear	not_clear	clear	clear	not_clear	not_clear	TRUE	TRUE	SN/SubH	FALSE	FALSE	not_clear
surfPA_pat_1327403_14_id_13274012903_014.mat	4	not_clear	SN/SubH	not_clear	SH/SNIC	not_clear	clear	not_clear	clear	FALSE	FALSE	not_clear	FALSE	FALSE	not_clear
surfPA_pat_1327403_14_id_13274012903_014.mat	5	not_clear	SN/SubH	not_clear	SH/SNIC	not_clear	clear	not_clear	clear	FALSE	FALSE	not_clear	FALSE	FALSE	not_clear
surfPA_pat_1327403_14_id_13274012903_014.mat	6	not_clear	SN/SubH	not_clear	SH/SNIC	not_clear	clear	not_clear	clear	FALSE	FALSE	not_clear	FALSE	FALSE	not_clear
surfPA_pat_1327403_14_id_13274012903_014.mat	7	not_clear	SN/SubH	not_clear	SH/SNIC	not_clear	clear	not_clear	clear	FALSE	FALSE	not_clear	FALSE	FALSE	not_clear
surfPA_pat_1327403_14_id_13274012903_014.mat	8	not_clear	SN/SubH	not_clear	SH/SNIC	not_clear	clear	not_clear	clear	FALSE	FALSE	not_clear	FALSE	FALSE	not_clear
surf30_pat_59102_1_id_59100102_0020.mat	1	not_clear	not_clear	not_clear	not_clear	not_clear	not_clear	not_clear	not_clear	FALSE	FALSE	not_clear	FALSE	FALSE	not_clear
surf30_pat_59102_1_id_59100102_0020.mat	2	not_clear	not_clear	not_clear	not_clear	not_clear	not_clear	not_clear	not_clear	FALSE	FALSE	not_clear	FALSE	FALSE	not_clear
surf30_pat_59102_1_id_59100102_0020.mat	3	not_clear	not_clear	not_clear	not_clear	not_clear	not_clear	not_clear	not_clear	FALSE	FALSE	not_clear	FALSE	FALSE	not_clear
surf30_pat_59102_1_id_59100102_0020.mat	4	not_clear	not_clear	not_clear	not_clear	not_clear	not_clear	not_clear	not_clear	FALSE	FALSE	not_clear	FALSE	FALSE	not_clear
surf30_pat_59102_1_id_59100102_0020.mat	5	not_clear	not_clear	not_clear	not_clear	not_clear	not_clear	not_clear	not_clear	FALSE	FALSE	not_clear	FALSE	FALSE	not_clear
surf30_pat_59102_1_id_59100102_0020.mat	6	not_clear	not_clear	not_clear	not_clear	not_clear	not_clear	not_clear	not_clear	FALSE	FALSE	not_clear	FALSE	FALSE	not_clear
surf30_pat_59102_1_id_59100102_0020.mat	7	not_clear	not_clear	not_clear	not_clear	not_clear	not_clear	not_clear	not_clear	FALSE	FALSE	not_clear	FALSE	FALSE	not_clear
surf30_pat_59102_1_id_59100102_0020.mat	8	not_clear	not_clear	not_clear	not_clear	not_clear	not_clear	not_clear	not_clear	FALSE	FALSE	not_clear	FALSE	FALSE	not_clear
surf30_pat_58602_8_id_58600102_0125.mat	1	SN/SubH	SN/SubH	SH/SNIC	SH/SNIC	clear	clear	clear	clear	TRUE	TRUE	SN/SubH	TRUE	TRUE	SH/SNIC
surf30_pat_58602_8_id_58600102_0125.mat	2	not_clear	not_clear	not_clear	not_clear	not_clear	not_clear	not_clear	not_clear	FALSE	FALSE	not_clear	FALSE	FALSE	not_clear
surf30_pat_58602_8_id_58600102_0125.mat	3	not_clear	not_clear	not_clear	not_clear	not_clear	not_clear	not_clear	not_clear	FALSE	FALSE	not_clear	FALSE	FALSE	not_clear
surf30_pat_58602_8_id_58600102_0125.mat	4	SN/SubH	not_clear	SH/SNIC	not_clear	clear	not_clear	clear	not_clear	FALSE	FALSE	not_clear	FALSE	FALSE	not_clear
surf30_pat_58602_8_id_58600102_0125.mat	5	not_clear	not_clear	not_clear	not_clear	not_clear	not_clear	not_clear	not_clear	FALSE	FALSE	not_clear	FALSE	FALSE	not_clear
surf30_pat_58602_8_id_58600102_0125.mat	6	not_clear	not_clear	not_clear	not_clear	not_clear	not_clear	not_clear	not_clear	FALSE	FALSE	not_clear	FALSE	FALSE	not_clear
surf30_pat_58602_8_id_58600102_0125.mat	7	not_clear	not_clear	not_clear	not_clear	not_clear	not_clear	not_clear	not_clear	FALSE	FALSE	not_clear	FALSE	FALSE	not_clear
surf30_pat_58602_8_id_58600102_0125.mat	8	not_clear	not_clear	not_clear	not_clear	not_clear	not_clear	not_clear	not_clear	FALSE	FALSE	not_clear	FALSE	FALSE	not_clear
surfCO_pat_500_8_id_5010100_0055.mat	1	not_clear	not_clear	not_clear	not_clear	not_clear	not_clear	not_clear	not_clear	FALSE	FALSE	not_clear	FALSE	FALSE	not_clear
surfCO_pat_500_8_id_5010100_0055.mat	2	not_clear	not_clear	not_clear	not_clear	not_clear	not_clear	not_clear	not_clear	FALSE	FALSE	not_clear	FALSE	FALSE	not_clear
surfCO_pat_500_8_id_5010100_0055.mat	3	not_clear	not_clear	not_clear	not_clear	not_clear	not_clear	not_clear	not_clear	FALSE	FALSE	not_clear	FALSE	FALSE	not_clear
surfCO_pat_500_8_id_5010100_0055.mat	4	not_clear	not_clear	not_clear	FLC	not_clear	not_clear	not_clear	clear	FALSE	FALSE	not_clear	FALSE	FALSE	not_clear
surfCO_pat_500_8_id_5010100_0055.mat	5	SN/SubH	not_clear	not_clear	not_clear	clear	not_clear	not_clear	not_clear	FALSE	FALSE	not_clear	FALSE	FALSE	not_clear
surfCO_pat_500_8_id_5010100_0055.mat	6	not_clear	not_clear	not_clear	not_clear	not_clear	not_clear	not_clear	not_clear	FALSE	FALSE	not_clear	FALSE	FALSE	not_clear
surfCO_pat_500_8_id_5010100_0055.mat	7	not_clear	not_clear	not_clear	not_clear	not_clear	not_clear	not_clear	not_clear	FALSE	FALSE	not_clear	FALSE	FALSE	not_clear
surfCO_pat_500_8_id_5010100_0055.mat	8	not_clear	not_clear	not_clear	not_clear	not_clear	not_clear	not_clear	not_clear	FALSE	FALSE	not_clear	FALSE	FALSE	not_clear
surfPA_pat_1321903_10_id_13219010103_794.mat	1	not_clear	not_clear	not_clear	not_clear	not_clear	not_clear	not_clear	not_clear	FALSE	FALSE	not_clear	FALSE	FALSE	not_clear
surfPA_pat_1321903_10_id_13219010103_794.mat	2	not_clear	not_clear	not_clear	not_clear	not_clear	not_clear	not_clear	not_clear	FALSE	FALSE	not_clear	FALSE	FALSE	not_clear
surfPA_pat_1321903_10_id_13219010103_794.mat	3	not_clear	not_clear	not_clear	not_clear	not_clear	not_clear	not_clear	not_clear	FALSE	FALSE	not_clear	FALSE	FALSE	not_clear
surfPA_pat_1321903_10_id_13219010103_794.mat	4	not_clear	not_clear	not_clear	not_clear	not_clear	not_clear	not_clear	not_clear	FALSE	FALSE	not_clear	FALSE	FALSE	not_clear
surfPA_pat_1321903_10_id_13219010103_794.mat	5	not_clear	not_clear	not_clear	not_clear	not_clear	not_clear	not_clear	not_clear	FALSE	FALSE	not_clear	FALSE	FALSE	not_clear
surfPA_pat_1321903_10_id_13219010103_794.mat	6	not_clear	not_clear	not_clear	not_clear	not_clear	not_clear	not_clear	not_clear	FALSE	FALSE	not_clear	FALSE	FALSE	not_clear
surfPA_pat_1321903_10_id_13219010103_794.mat	7	not_clear	not_clear	not_clear	not_clear	not_clear	not_clear	not_clear	not_clear	FALSE	FALSE	not_clear	FALSE	FALSE	not_clear
surfPA_pat_1321903_10_id_13219010103_794.mat	8	not_clear	not_clear	not_clear	not_clear	not_clear	not_clear	not_clear	not_clear	FALSE	FALSE	not_clear	FALSE	FALSE	not_clear
surfPA_pat_1326003_11_id_13260010903_000.mat	1	not_clear	not_clear	not_clear	not_clear	not_clear	not_clear	not_clear	not_clear	FALSE	FALSE	not_clear	FALSE	FALSE	not_clear
surfPA_pat_1326003_11_id_13260010903_000.mat	2	not_clear	not_clear	not_clear	not_clear	not_clear	not_clear	not_clear	not_clear	FALSE	FALSE	not_clear	FALSE	FALSE	not_clear
surfPA_pat_1326003_11_id_13260010903_000.mat	3	not_clear	not_clear	not_clear	not_clear	not_clear	not_clear	not_clear	not_clear	FALSE	FALSE	not_clear	FALSE	FALSE	not_clear
surfPA_pat_1326003_11_id_13260010903_000.mat	4	not_clear	not_clear	not_clear	not_clear	not_clear	not_clear	not_clear	not_clear	FALSE	FALSE	not_clear	FALSE	FALSE	not_clear
surfPA_pat_1326003_11_id_13260010903_000.mat	5	not_clear	not_clear	not_clear	not_clear	not_clear	not_clear	not_clear	not_clear	FALSE	FALSE	not_clear	FALSE	FALSE	not_clear
surfPA_pat_1326003_11_id_13260010903_000.mat	6	not_clear	not_clear	not_clear	not_clear	not_clear	not_clear	not_clear	not_clear	FALSE	FALSE	not_clear	FALSE	FALSE	not_clear
surfPA_pat_1326003_11_id_13260010903_000.mat	7	not_clear	not_clear	not_clear	not_clear	not_clear	not_clear	not_clear	not_clear	FALSE	FALSE	not_clear	FALSE	FALSE	not_clear
surfPA_pat_1326003_11_id_13260010903_000.mat	8	not_clear	not_clear	not_clear	not_clear	not_clear	not_clear	not_clear	not_clear	FALSE	FALSE	not_clear	FALSE	FALSE	not_clear
surf30_pat_8902_5_id_8900102_0164.mat	1	not_clear	not_clear	not_clear	not_clear	not_clear	not_clear	not_clear	not_clear	FALSE	FALSE	not_clear	FALSE	FALSE	not_clear
surf30_pat_8902_5_id_8900102_0164.mat	2	not_clear	SN/SubH	not_clear	not_clear	not_clear	clear	not_clear	not_clear	FALSE	FALSE	not_clear	FALSE	FALSE	not_clear
surf30_pat_8902_5_id_8900102_0164.mat	3	SN/SubH	not_clear	FLC	not_clear	clear	not_clear	clear	not_clear	FALSE	FALSE	not_clear	FALSE	FALSE	not_clear
surf30_pat_8902_5_id_8900102_0164.mat	4	not_clear	not_clear	not_clear	not_clear	not_clear	not_clear	not_clear	not_clear	FALSE	FALSE	not_clear	FALSE	FALSE	not_clear
surf30_pat_8902_5_id_8900102_0164.mat	5	not_clear	not_clear	not_clear	not_clear	not_clear	not_clear	not_clear	not_clear	FALSE	FALSE	not_clear	FALSE	FALSE	not_clear
surf30_pat_8902_5_id_8900102_0164.mat	6	SN/SubH	SN/SubH	FLC	FLC	clear	clear	clear	clear	TRUE	TRUE	SN/SubH	TRUE	TRUE	FLC
surf30_pat_8902_5_id_8900102_0164.mat	7	not_clear	not_clear	not_clear	not_clear	not_clear	not_clear	not_clear	not_clear	FALSE	FALSE	not_clear	FALSE	FALSE	not_clear
surf30_pat_8902_5_id_8900102_0164.mat	8	not_clear	SN/SubH	not_clear	FLC	not_clear	clear	not_clear	clear	FALSE	FALSE	not_clear	FALSE	FALSE	not_clear
surf30_pat_30802_3_id_30800102_0086.mat	1	not_clear	not_clear	not_clear	not_clear	not_clear	not_clear	not_clear	not_clear	FALSE	FALSE	not_clear	FALSE	FALSE	not_clear
surf30_pat_30802_3_id_30800102_0086.mat	2	not_clear	not_clear	not_clear	not_clear	not_clear	not_clear	not_clear	not_clear	FALSE	FALSE	not_clear	FALSE	FALSE	not_clear
surf30_pat_30802_3_id_30800102_0086.mat	3	not_clear	not_clear	not_clear	not_clear	not_clear	not_clear	not_clear	not_clear	FALSE	FALSE	not_clear	FALSE	FALSE	not_clear
surf30_pat_30802_3_id_30800102_0086.mat	4	not_clear	not_clear	not_clear	not_clear	not_clear	not_clear	not_clear	not_clear	FALSE	FALSE	not_clear	FALSE	FALSE	not_clear
surf30_pat_30802_3_id_30800102_0086.mat	5	not_clear	not_clear	not_clear	not_clear	not_clear	not_clear	not_clear	not_clear	FALSE	FALSE	not_clear	FALSE	FALSE	not_clear
surf30_pat_30802_3_id_30800102_0086.mat	6	not_clear	not_clear	not_clear	not_clear	not_clear	not_clear	not_clear	not_clear	FALSE	FALSE	not_clear	FALSE	FALSE	not_clear
surf30_pat_30802_3_id_30800102_0086.mat	7	not_clear	not_clear	not_clear	not_clear	not_clear	not_clear	not_clear	not_clear	FALSE	FALSE	not_clear	FALSE	FALSE	not_clear
surf30_pat_30802_3_id_30800102_0086.mat	8	not_clear	not_clear	not_clear	not_clear	not_clear	not_clear	not_clear	not_clear	FALSE	FALSE	not_clear	FALSE	FALSE	not_clear
surfCO_pat_2700_19_id_27010100_0058.mat	1	SN/SubH	SN/SubH	FLC	FLC	clear	clear	clear	clear	TRUE	TRUE	SN/SubH	TRUE	TRUE	FLC
surfCO_pat_2700_19_id_27010100_0058.mat	2	SN/SubH	SN/SubH	FLC	FLC	clear	clear	clear	clear	TRUE	TRUE	SN/SubH	TRUE	TRUE	FLC
surfCO_pat_2700_19_id_27010100_0058.mat	3	SN/SubH	SN/SubH	FLC	FLC	clear	clear	clear	clear	TRUE	TRUE	SN/SubH	TRUE	TRUE	FLC
surfCO_pat_2700_19_id_27010100_0058.mat	4	SN/SubH	SN/SubH	FLC	FLC	clear	clear	clear	clear	TRUE	TRUE	SN/SubH	TRUE	TRUE	FLC
surfCO_pat_2700_19_id_27010100_0058.mat	5	not_clear	SN/SubH	not_clear	FLC	not_clear	clear	not_clear	clear	FALSE	FALSE	not_clear	FALSE	FALSE	not_clear
surfCO_pat_2700_19_id_27010100_0058.mat	6	not_clear	SN/SubH	not_clear	FLC	not_clear	clear	not_clear	clear	FALSE	FALSE	not_clear	FALSE	FALSE	not_clear
surfCO_pat_2700_19_id_27010100_0058.mat	7	not_clear	not_clear	not_clear	not_clear	not_clear	not_clear	not_clear	not_clear	FALSE	FALSE	not_clear	FALSE	FALSE	not_clear
surfCO_pat_2700_19_id_27010100_0058.mat	8	not_clear	not_clear	not_clear	not_clear	not_clear	not_clear	not_clear	not_clear	FALSE	FALSE	not_clear	FALSE	FALSE	not_clear
surfPA_pat_1329503_7_id_13295010303_016.mat	1	not_clear	not_clear	not_clear	not_clear	not_clear	not_clear	not_clear	not_clear	FALSE	FALSE	not_clear	FALSE	FALSE	not_clear
surfPA_pat_1329503_7_id_13295010303_016.mat	2	not_clear	not_clear	not_clear	not_clear	not_clear	not_clear	not_clear	not_clear	FALSE	FALSE	not_clear	FALSE	FALSE	not_clear
surfPA_pat_1329503_7_id_13295010303_016.mat	3	not_clear	not_clear	not_clear	not_clear	not_clear	not_clear	not_clear	not_clear	FALSE	FALSE	not_clear	FALSE	FALSE	not_clear
surfPA_pat_1329503_7_id_13295010303_016.mat	4	not_clear	not_clear	not_clear	not_clear	not_clear	not_clear	not_clear	not_clear	FALSE	FALSE	not_clear	FALSE	FALSE	not_clear
surfPA_pat_1329503_7_id_13295010303_016.mat	5	not_clear	not_clear	not_clear	not_clear	not_clear	not_clear	not_clear	not_clear	FALSE	FALSE	not_clear	FALSE	FALSE	not_clear
surfPA_pat_1329503_7_id_13295010303_016.mat	6	not_clear	not_clear	not_clear	not_clear	not_clear	not_clear	not_clear	not_clear	FALSE	FALSE	not_clear	FALSE	FALSE	not_clear
surfPA_pat_1329503_7_id_13295010303_016.mat	7	not_clear	not_clear	not_clear	not_clear	not_clear	not_clear	not_clear	not_clear	FALSE	FALSE	not_clear	FALSE	FALSE	not_clear
surfPA_pat_1329503_7_id_13295010303_016.mat	8	not_clear	not_clear	not_clear	not_clear	not_clear	not_clear	not_clear	not_clear	FALSE	FALSE	not_clear	FALSE	FALSE	not_clear
surfPA_pat_1310803_2_id_13108010103_50535.mat	1	not_clear	not_clear	not_clear	not_clear	not_clear	not_clear	not_clear	not_clear	FALSE	FALSE	not_clear	FALSE	FALSE	not_clear
surfPA_pat_1310803_2_id_13108010103_50535.mat	2	not_clear	not_clear	not_clear	not_clear	not_clear	not_clear	not_clear	not_clear	FALSE	FALSE	not_clear	FALSE	FALSE	not_clear
surfPA_pat_1310803_2_id_13108010103_50535.mat	3	not_clear	not_clear	not_clear	not_clear	not_clear	not_clear	not_clear	not_clear	FALSE	FALSE	not_clear	FALSE	FALSE	not_clear
surfPA_pat_1310803_2_id_13108010103_50535.mat	4	not_clear	not_clear	not_clear	not_clear	not_clear	not_clear	not_clear	not_clear	FALSE	FALSE	not_clear	FALSE	FALSE	not_clear
surfPA_pat_1310803_2_id_13108010103_50535.mat	5	not_clear	not_clear	not_clear	not_clear	not_clear	not_clear	not_clear	not_clear	FALSE	FALSE	not_clear	FALSE	FALSE	not_clear
surfPA_pat_1310803_2_id_13108010103_50535.mat	6	not_clear	not_clear	not_clear	not_clear	not_clear	not_clear	not_clear	not_clear	FALSE	FALSE	not_clear	FALSE	FALSE	not_clear
surfPA_pat_1310803_2_id_13108010103_50535.mat	7	not_clear	not_clear	not_clear	not_clear	not_clear	not_clear	not_clear	not_clear	FALSE	FALSE	not_clear	FALSE	FALSE	not_clear
surfPA_pat_1310803_2_id_13108010103_50535.mat	8	not_clear	not_clear	not_clear	not_clear	not_clear	not_clear	not_clear	not_clear	FALSE	FALSE	not_clear	FALSE	FALSE	not_clear
surfCO_pat_2300_2_id_23010200_0002.mat	1	SupH	SupH	SH/SNIC	SH/SNIC	clear	clear	clear	clear	TRUE	TRUE	SupH	TRUE	TRUE	SH/SNIC
surfCO_pat_2300_2_id_23010200_0002.mat	2	SupH	SupH	SH/SNIC	SH/SNIC	clear	clear	clear	clear	TRUE	TRUE	SupH	TRUE	TRUE	SH/SNIC
surfCO_pat_2300_2_id_23010200_0002.mat	3	not_clear	not_clear	not_clear	not_clear	not_clear	not_clear	not_clear	not_clear	FALSE	FALSE	not_clear	FALSE	FALSE	not_clear
surfCO_pat_2300_2_id_23010200_0002.mat	4	not_clear	not_clear	not_clear	not_clear	not_clear	not_clear	not_clear	not_clear	FALSE	FALSE	not_clear	FALSE	FALSE	not_clear
surfCO_pat_2300_2_id_23010200_0002.mat	5	not_clear	not_clear	not_clear	not_clear	not_clear	not_clear	not_clear	not_clear	FALSE	FALSE	not_clear	FALSE	FALSE	not_clear
surfCO_pat_2300_2_id_23010200_0002.mat	6	not_clear	not_clear	not_clear	not_clear	not_clear	not_clear	not_clear	not_clear	FALSE	FALSE	not_clear	FALSE	FALSE	not_clear
surfCO_pat_2300_2_id_23010200_0002.mat	7	not_clear	not_clear	not_clear	not_clear	not_clear	not_clear	not_clear	not_clear	FALSE	FALSE	not_clear	FALSE	FALSE	not_clear
surfCO_pat_2300_2_id_23010200_0002.mat	8	not_clear	not_clear	not_clear	not_clear	not_clear	not_clear	not_clear	not_clear	FALSE	FALSE	not_clear	FALSE	FALSE	not_clear
surfPA_pat_1321803_2_id_13218010103_366.mat	1	SN/SubH	SN/SubH	not_clear	not_clear	clear	clear	not_clear	not_clear	TRUE	TRUE	SN/SubH	FALSE	FALSE	not_clear
surfPA_pat_1321803_2_id_13218010103_366.mat	2	SN/SubH	SN/SubH	not_clear	not_clear	clear	clear	not_clear	not_clear	TRUE	TRUE	SN/SubH	FALSE	FALSE	not_clear
surfPA_pat_1321803_2_id_13218010103_366.mat	3	SN/SubH	SN/SubH	not_clear	not_clear	clear	clear	not_clear	not_clear	TRUE	TRUE	SN/SubH	FALSE	FALSE	not_clear
surfPA_pat_1321803_2_id_13218010103_366.mat	4	not_clear	not_clear	not_clear	not_clear	not_clear	not_clear	not_clear	not_clear	FALSE	FALSE	not_clear	FALSE	FALSE	not_clear
surfPA_pat_1321803_2_id_13218010103_366.mat	5	SN/SubH	SN/SubH	not_clear	not_clear	clear	clear	not_clear	not_clear	TRUE	TRUE	SN/SubH	FALSE	FALSE	not_clear
surfPA_pat_1321803_2_id_13218010103_366.mat	6	not_clear	not_clear	not_clear	not_clear	not_clear	not_clear	not_clear	not_clear	FALSE	FALSE	not_clear	FALSE	FALSE	not_clear
surfPA_pat_1321803_2_id_13218010103_366.mat	7	not_clear	not_clear	not_clear	not_clear	not_clear	not_clear	not_clear	not_clear	FALSE	FALSE	not_clear	FALSE	FALSE	not_clear
surfPA_pat_1321803_2_id_13218010103_366.mat	8	not_clear	not_clear	not_clear	not_clear	not_clear	not_clear	not_clear	not_clear	FALSE	FALSE	not_clear	FALSE	FALSE	not_clear
surfPA_pat_1316503_1_id_13165010103_16607.mat	1	not_clear	not_clear	not_clear	not_clear	not_clear	not_clear	not_clear	not_clear	FALSE	FALSE	not_clear	FALSE	FALSE	not_clear
surfPA_pat_1316503_1_id_13165010103_16607.mat	2	not_clear	not_clear	not_clear	not_clear	not_clear	not_clear	not_clear	not_clear	FALSE	FALSE	not_clear	FALSE	FALSE	not_clear
surfPA_pat_1316503_1_id_13165010103_16607.mat	3	not_clear	not_clear	not_clear	not_clear	not_clear	not_clear	not_clear	not_clear	FALSE	FALSE	not_clear	FALSE	FALSE	not_clear
surfPA_pat_1316503_1_id_13165010103_16607.mat	4	not_clear	not_clear	not_clear	not_clear	not_clear	not_clear	not_clear	not_clear	FALSE	FALSE	not_clear	FALSE	FALSE	not_clear
surfPA_pat_1316503_1_id_13165010103_16607.mat	5	not_clear	not_clear	not_clear	not_clear	not_clear	not_clear	not_clear	not_clear	FALSE	FALSE	not_clear	FALSE	FALSE	not_clear
surfPA_pat_1316503_1_id_13165010103_16607.mat	6	not_clear	not_clear	not_clear	not_clear	not_clear	not_clear	not_clear	not_clear	FALSE	FALSE	not_clear	FALSE	FALSE	not_clear
surfPA_pat_1316503_1_id_13165010103_16607.mat	7	not_clear	not_clear	not_clear	not_clear	not_clear	not_clear	not_clear	not_clear	FALSE	FALSE	not_clear	FALSE	FALSE	not_clear
surfPA_pat_1316503_1_id_13165010103_16607.mat	8	not_clear	not_clear	not_clear	not_clear	not_clear	not_clear	not_clear	not_clear	FALSE	FALSE	not_clear	FALSE	FALSE	not_clear
surfPA_pat_1312703_3_id_13127010103_9320.mat	1	SupH	SupH	not_clear	not_clear	clear	clear	not_clear	not_clear	TRUE	TRUE	SupH	FALSE	FALSE	not_clear
surfPA_pat_1312703_3_id_13127010103_9320.mat	2	SN/SubH	not_clear	not_clear	not_clear	clear	not_clear	not_clear	not_clear	FALSE	FALSE	not_clear	FALSE	FALSE	not_clear
surfPA_pat_1312703_3_id_13127010103_9320.mat	3	SN/SubH	not_clear	FLC	not_clear	clear	not_clear	clear	not_clear	FALSE	FALSE	not_clear	FALSE	FALSE	not_clear
surfPA_pat_1312703_3_id_13127010103_9320.mat	4	not_clear	not_clear	not_clear	not_clear	not_clear	not_clear	not_clear	not_clear	FALSE	FALSE	not_clear	FALSE	FALSE	not_clear
surfPA_pat_1312703_3_id_13127010103_9320.mat	5	not_clear	not_clear	FLC	not_clear	not_clear	not_clear	clear	not_clear	FALSE	FALSE	not_clear	FALSE	FALSE	not_clear
surfPA_pat_1312703_3_id_13127010103_9320.mat	6	not_clear	not_clear	not_clear	not_clear	not_clear	not_clear	not_clear	not_clear	FALSE	FALSE	not_clear	FALSE	FALSE	not_clear
surfPA_pat_1312703_3_id_13127010103_9320.mat	7	SN/SubH	not_clear	FLC	not_clear	clear	not_clear	clear	not_clear	FALSE	FALSE	not_clear	FALSE	FALSE	not_clear
surfPA_pat_1312703_3_id_13127010103_9320.mat	8	not_clear	not_clear	not_clear	not_clear	not_clear	not_clear	not_clear	not_clear	FALSE	FALSE	not_clear	FALSE	FALSE	not_clear
CO_pat_6700_1_id_67010100_0036.mat	1	SN/SubH	SN/SubH	not_clear	not_clear	clear	clear	not_clear	not_clear	TRUE	TRUE	SN/SubH	FALSE	FALSE	not_clear
CO_pat_6700_1_id_67010100_0036.mat	2	SupH	SupH	SupH	not_clear	clear	clear	clear	not_clear	TRUE	TRUE	SupH	FALSE	FALSE	not_clear
CO_pat_6700_1_id_67010100_0036.mat	3	not_clear	SupH	not_clear	not_clear	not_clear	clear	not_clear	not_clear	FALSE	FALSE	not_clear	FALSE	FALSE	not_clear
CO_pat_6700_1_id_67010100_0036.mat	4	not_clear	SN/SubH	not_clear	not_clear	not_clear	clear	not_clear	not_clear	FALSE	FALSE	not_clear	FALSE	FALSE	not_clear
CO_pat_6700_1_id_67010100_0036.mat	5	not_clear	not_clear	not_clear	not_clear	not_clear	not_clear	not_clear	not_clear	FALSE	FALSE	not_clear	FALSE	FALSE	not_clear
CO_pat_6700_1_id_67010100_0036.mat	6	not_clear	not_clear	not_clear	not_clear	not_clear	not_clear	not_clear	not_clear	FALSE	FALSE	not_clear	FALSE	FALSE	not_clear
CO_pat_6700_1_id_67010100_0036.mat	7	not_clear	not_clear	not_clear	not_clear	not_clear	not_clear	not_clear	not_clear	FALSE	FALSE	not_clear	FALSE	FALSE	not_clear
CO_pat_6700_1_id_67010100_0036.mat	8	not_clear	not_clear	not_clear	not_clear	not_clear	not_clear	not_clear	not_clear	FALSE	FALSE	not_clear	FALSE	FALSE	not_clear
surfCO_pat_6800_1_id_68010100_0000.mat	1	SN/SubH	SN/SubH	SupH	SupH	clear	clear	clear	clear	TRUE	TRUE	SN/SubH	TRUE	TRUE	SupH
surfCO_pat_6800_1_id_68010100_0000.mat	2	not_clear	SupH	not_clear	FLC	not_clear	clear	not_clear	clear	FALSE	FALSE	not_clear	FALSE	FALSE	not_clear
surfCO_pat_6800_1_id_68010100_0000.mat	3	not_clear	not_clear	not_clear	not_clear	not_clear	not_clear	not_clear	not_clear	FALSE	FALSE	not_clear	FALSE	FALSE	not_clear
surfCO_pat_6800_1_id_68010100_0000.mat	4	not_clear	not_clear	not_clear	not_clear	not_clear	not_clear	not_clear	not_clear	FALSE	FALSE	not_clear	FALSE	FALSE	not_clear
surfCO_pat_6800_1_id_68010100_0000.mat	5	not_clear	not_clear	not_clear	not_clear	not_clear	not_clear	not_clear	not_clear	FALSE	FALSE	not_clear	FALSE	FALSE	not_clear
surfCO_pat_6800_1_id_68010100_0000.mat	6	not_clear	not_clear	not_clear	not_clear	not_clear	not_clear	not_clear	not_clear	FALSE	FALSE	not_clear	FALSE	FALSE	not_clear
surfCO_pat_6800_1_id_68010100_0000.mat	7	not_clear	not_clear	not_clear	not_clear	not_clear	not_clear	not_clear	not_clear	FALSE	FALSE	not_clear	FALSE	FALSE	not_clear
surfCO_pat_6800_1_id_68010100_0000.mat	8	not_clear	not_clear	not_clear	not_clear	not_clear	not_clear	not_clear	not_clear	FALSE	FALSE	not_clear	FALSE	FALSE	not_clear
surfPA_pat_1300003_5_id_13000010103_52575.mat	1	SN/SubH	not_clear	not_clear	not_clear	clear	not_clear	not_clear	not_clear	FALSE	FALSE	not_clear	FALSE	FALSE	not_clear
surfPA_pat_1300003_5_id_13000010103_52575.mat	2	SN/SubH	not_clear	not_clear	not_clear	clear	not_clear	not_clear	not_clear	FALSE	FALSE	not_clear	FALSE	FALSE	not_clear
surfPA_pat_1300003_5_id_13000010103_52575.mat	3	not_clear	not_clear	not_clear	not_clear	not_clear	not_clear	not_clear	not_clear	FALSE	FALSE	not_clear	FALSE	FALSE	not_clear
surfPA_pat_1300003_5_id_13000010103_52575.mat	4	SN/SubH	SN/SubH	not_clear	not_clear	clear	clear	not_clear	not_clear	TRUE	TRUE	SN/SubH	FALSE	FALSE	not_clear
surfPA_pat_1300003_5_id_13000010103_52575.mat	5	not_clear	SN/SubH	not_clear	not_clear	not_clear	clear	not_clear	not_clear	FALSE	FALSE	not_clear	FALSE	FALSE	not_clear
surfPA_pat_1300003_5_id_13000010103_52575.mat	6	SN/SubH	not_clear	not_clear	not_clear	clear	not_clear	not_clear	not_clear	FALSE	FALSE	not_clear	FALSE	FALSE	not_clear
surfPA_pat_1300003_5_id_13000010103_52575.mat	7	not_clear	not_clear	not_clear	not_clear	not_clear	not_clear	not_clear	not_clear	FALSE	FALSE	not_clear	FALSE	FALSE	not_clear
surfPA_pat_1300003_5_id_13000010103_52575.mat	8	not_clear	not_clear	not_clear	not_clear	not_clear	not_clear	not_clear	not_clear	FALSE	FALSE	not_clear	FALSE	FALSE	not_clear
surfPA_pat_1328603_16_id_13286011303_005.mat	1	not_clear	not_clear	not_clear	not_clear	not_clear	not_clear	not_clear	not_clear	FALSE	FALSE	not_clear	FALSE	FALSE	not_clear
surfPA_pat_1328603_16_id_13286011303_005.mat	2	not_clear	not_clear	not_clear	not_clear	not_clear	not_clear	not_clear	not_clear	FALSE	FALSE	not_clear	FALSE	FALSE	not_clear
surfPA_pat_1328603_16_id_13286011303_005.mat	3	not_clear	not_clear	not_clear	not_clear	not_clear	not_clear	not_clear	not_clear	FALSE	FALSE	not_clear	FALSE	FALSE	not_clear
surfPA_pat_1328603_16_id_13286011303_005.mat	4	not_clear	not_clear	not_clear	not_clear	not_clear	not_clear	not_clear	not_clear	FALSE	FALSE	not_clear	FALSE	FALSE	not_clear
surfPA_pat_1328603_16_id_13286011303_005.mat	5	not_clear	not_clear	not_clear	not_clear	not_clear	not_clear	not_clear	not_clear	FALSE	FALSE	not_clear	FALSE	FALSE	not_clear
surfPA_pat_1328603_16_id_13286011303_005.mat	6	not_clear	not_clear	not_clear	not_clear	not_clear	not_clear	not_clear	not_clear	FALSE	FALSE	not_clear	FALSE	FALSE	not_clear
surfPA_pat_1328603_16_id_13286011303_005.mat	7	not_clear	not_clear	not_clear	not_clear	not_clear	not_clear	not_clear	not_clear	FALSE	FALSE	not_clear	FALSE	FALSE	not_clear
surfPA_pat_1328603_16_id_13286011303_005.mat	8	not_clear	not_clear	not_clear	not_clear	not_clear	not_clear	not_clear	not_clear	FALSE	FALSE	not_clear	FALSE	FALSE	not_clear
surfPA_pat_1330203_1_id_13302010403_010.mat	1	SN/SubH	SN/SubH	SH/SNIC	SH/SNIC	clear	clear	clear	clear	TRUE	TRUE	SN/SubH	TRUE	TRUE	SH/SNIC
surfPA_pat_1330203_1_id_13302010403_010.mat	2	not_clear	not_clear	not_clear	not_clear	not_clear	not_clear	not_clear	not_clear	FALSE	FALSE	not_clear	FALSE	FALSE	not_clear
surfPA_pat_1330203_1_id_13302010403_010.mat	3	not_clear	SN/SubH	not_clear	not_clear	not_clear	clear	not_clear	not_clear	FALSE	FALSE	not_clear	FALSE	FALSE	not_clear
surfPA_pat_1330203_1_id_13302010403_010.mat	4	not_clear	not_clear	not_clear	not_clear	not_clear	not_clear	not_clear	not_clear	FALSE	FALSE	not_clear	FALSE	FALSE	not_clear
surfPA_pat_1330203_1_id_13302010403_010.mat	5	not_clear	not_clear	not_clear	not_clear	not_clear	not_clear	not_clear	not_clear	FALSE	FALSE	not_clear	FALSE	FALSE	not_clear
surfPA_pat_1330203_1_id_13302010403_010.mat	6	not_clear	not_clear	not_clear	not_clear	not_clear	not_clear	not_clear	not_clear	FALSE	FALSE	not_clear	FALSE	FALSE	not_clear
surfPA_pat_1330203_1_id_13302010403_010.mat	7	not_clear	not_clear	not_clear	not_clear	not_clear	not_clear	not_clear	not_clear	FALSE	FALSE	not_clear	FALSE	FALSE	not_clear
surfPA_pat_1330203_1_id_13302010403_010.mat	8	not_clear	not_clear	not_clear	not_clear	not_clear	not_clear	not_clear	not_clear	FALSE	FALSE	not_clear	FALSE	FALSE	not_clear
surfCO_pat_5200_3_id_52010200_0024.mat	1	not_clear	not_clear	not_clear	not_clear	not_clear	not_clear	not_clear	not_clear	FALSE	FALSE	not_clear	FALSE	FALSE	not_clear
surfCO_pat_5200_3_id_52010200_0024.mat	2	not_clear	not_clear	not_clear	not_clear	not_clear	not_clear	not_clear	not_clear	FALSE	FALSE	not_clear	FALSE	FALSE	not_clear
surfCO_pat_5200_3_id_52010200_0024.mat	3	not_clear	not_clear	not_clear	not_clear	not_clear	not_clear	not_clear	not_clear	FALSE	FALSE	not_clear	FALSE	FALSE	not_clear
surfCO_pat_5200_3_id_52010200_0024.mat	4	not_clear	not_clear	not_clear	not_clear	not_clear	not_clear	not_clear	not_clear	FALSE	FALSE	not_clear	FALSE	FALSE	not_clear
surfCO_pat_5200_3_id_52010200_0024.mat	5	not_clear	not_clear	not_clear	not_clear	not_clear	not_clear	not_clear	not_clear	FALSE	FALSE	not_clear	FALSE	FALSE	not_clear
surfCO_pat_5200_3_id_52010200_0024.mat	6	not_clear	not_clear	not_clear	not_clear	not_clear	not_clear	not_clear	not_clear	FALSE	FALSE	not_clear	FALSE	FALSE	not_clear
surfCO_pat_5200_3_id_52010200_0024.mat	7	not_clear	not_clear	not_clear	not_clear	not_clear	not_clear	not_clear	not_clear	FALSE	FALSE	not_clear	FALSE	FALSE	not_clear
surfCO_pat_5200_3_id_52010200_0024.mat	8	not_clear	not_clear	not_clear	not_clear	not_clear	not_clear	not_clear	not_clear	FALSE	FALSE	not_clear	FALSE	FALSE	not_clear
surfCO_pat_4600_5_id_46010100_0049.mat	1	not_clear	not_clear	not_clear	not_clear	not_clear	not_clear	not_clear	not_clear	FALSE	FALSE	not_clear	FALSE	FALSE	not_clear
surfCO_pat_4600_5_id_46010100_0049.mat	2	not_clear	not_clear	not_clear	not_clear	not_clear	not_clear	not_clear	not_clear	FALSE	FALSE	not_clear	FALSE	FALSE	not_clear
surfCO_pat_4600_5_id_46010100_0049.mat	3	not_clear	not_clear	not_clear	not_clear	not_clear	not_clear	not_clear	not_clear	FALSE	FALSE	not_clear	FALSE	FALSE	not_clear
surfCO_pat_4600_5_id_46010100_0049.mat	4	not_clear	not_clear	not_clear	not_clear	not_clear	not_clear	not_clear	not_clear	FALSE	FALSE	not_clear	FALSE	FALSE	not_clear
surfCO_pat_4600_5_id_46010100_0049.mat	5	not_clear	not_clear	not_clear	not_clear	not_clear	not_clear	not_clear	not_clear	FALSE	FALSE	not_clear	FALSE	FALSE	not_clear
surfCO_pat_4600_5_id_46010100_0049.mat	6	not_clear	not_clear	not_clear	not_clear	not_clear	not_clear	not_clear	not_clear	FALSE	FALSE	not_clear	FALSE	FALSE	not_clear
surfCO_pat_4600_5_id_46010100_0049.mat	7	not_clear	not_clear	not_clear	not_clear	not_clear	not_clear	not_clear	not_clear	FALSE	FALSE	not_clear	FALSE	FALSE	not_clear
surfCO_pat_4600_5_id_46010100_0049.mat	8	not_clear	not_clear	not_clear	not_clear	not_clear	not_clear	not_clear	not_clear	FALSE	FALSE	not_clear	FALSE	FALSE	not_clear
surf30_pat_111902_7_id_111900102_0095.mat	1	not_clear	not_clear	not_clear	not_clear	not_clear	not_clear	not_clear	not_clear	FALSE	FALSE	not_clear	FALSE	FALSE	not_clear
surf30_pat_111902_7_id_111900102_0095.mat	2	not_clear	not_clear	not_clear	not_clear	not_clear	not_clear	not_clear	not_clear	FALSE	FALSE	not_clear	FALSE	FALSE	not_clear
surf30_pat_111902_7_id_111900102_0095.mat	3	not_clear	SN/SubH	not_clear	FLC	not_clear	clear	not_clear	clear	FALSE	FALSE	not_clear	FALSE	FALSE	not_clear
surf30_pat_111902_7_id_111900102_0095.mat	4	not_clear	SN/SubH	not_clear	not_clear	not_clear	clear	not_clear	not_clear	FALSE	FALSE	not_clear	FALSE	FALSE	not_clear
surf30_pat_111902_7_id_111900102_0095.mat	5	SupH	SupH	FLC	FLC	clear	clear	clear	clear	TRUE	TRUE	SupH	TRUE	TRUE	FLC
surf30_pat_111902_7_id_111900102_0095.mat	6	not_clear	not_clear	not_clear	not_clear	not_clear	not_clear	not_clear	not_clear	FALSE	FALSE	not_clear	FALSE	FALSE	not_clear
surf30_pat_111902_7_id_111900102_0095.mat	7	not_clear	not_clear	not_clear	not_clear	not_clear	not_clear	not_clear	not_clear	FALSE	FALSE	not_clear	FALSE	FALSE	not_clear
surf30_pat_111902_7_id_111900102_0095.mat	8	not_clear	not_clear	not_clear	not_clear	not_clear	not_clear	not_clear	not_clear	FALSE	FALSE	not_clear	FALSE	FALSE	not_clear
surf30_pat_21602_10_id_21600102_0130.mat	1	not_clear	not_clear	not_clear	not_clear	not_clear	not_clear	not_clear	not_clear	FALSE	FALSE	not_clear	FALSE	FALSE	not_clear
surf30_pat_21602_10_id_21600102_0130.mat	2	not_clear	not_clear	not_clear	not_clear	not_clear	not_clear	not_clear	not_clear	FALSE	FALSE	not_clear	FALSE	FALSE	not_clear
surf30_pat_21602_10_id_21600102_0130.mat	3	not_clear	not_clear	not_clear	not_clear	not_clear	not_clear	not_clear	not_clear	FALSE	FALSE	not_clear	FALSE	FALSE	not_clear
surf30_pat_21602_10_id_21600102_0130.mat	4	not_clear	not_clear	not_clear	not_clear	not_clear	not_clear	not_clear	not_clear	FALSE	FALSE	not_clear	FALSE	FALSE	not_clear
surf30_pat_21602_10_id_21600102_0130.mat	5	not_clear	not_clear	not_clear	not_clear	not_clear	not_clear	not_clear	not_clear	FALSE	FALSE	not_clear	FALSE	FALSE	not_clear
surf30_pat_21602_10_id_21600102_0130.mat	6	not_clear	not_clear	not_clear	not_clear	not_clear	not_clear	not_clear	not_clear	FALSE	FALSE	not_clear	FALSE	FALSE	not_clear
surf30_pat_21602_10_id_21600102_0130.mat	7	not_clear	not_clear	not_clear	not_clear	not_clear	not_clear	not_clear	not_clear	FALSE	FALSE	not_clear	FALSE	FALSE	not_clear
surf30_pat_21602_10_id_21600102_0130.mat	8	not_clear	not_clear	not_clear	not_clear	not_clear	not_clear	not_clear	not_clear	FALSE	FALSE	not_clear	FALSE	FALSE	not_clear
CO_pat_6200_3_id_62010100_0006.mat	1	not_clear	not_clear	not_clear	not_clear	not_clear	not_clear	not_clear	not_clear	FALSE	FALSE	not_clear	FALSE	FALSE	not_clear
CO_pat_6200_3_id_62010100_0006.mat	2	not_clear	not_clear	not_clear	not_clear	not_clear	not_clear	not_clear	not_clear	FALSE	FALSE	not_clear	FALSE	FALSE	not_clear
CO_pat_6200_3_id_62010100_0006.mat	3	not_clear	not_clear	not_clear	not_clear	not_clear	not_clear	not_clear	not_clear	FALSE	FALSE	not_clear	FALSE	FALSE	not_clear
CO_pat_6200_3_id_62010100_0006.mat	4	not_clear	not_clear	not_clear	not_clear	not_clear	not_clear	not_clear	not_clear	FALSE	FALSE	not_clear	FALSE	FALSE	not_clear
CO_pat_6200_3_id_62010100_0006.mat	5	not_clear	SN/SubH	not_clear	not_clear	not_clear	clear	not_clear	not_clear	FALSE	FALSE	not_clear	FALSE	FALSE	not_clear
CO_pat_6200_3_id_62010100_0006.mat	6	not_clear	not_clear	not_clear	not_clear	not_clear	not_clear	not_clear	not_clear	FALSE	FALSE	not_clear	FALSE	FALSE	not_clear
CO_pat_6200_3_id_62010100_0006.mat	7	SupH	SupH	FLC	FLC	clear	clear	clear	clear	TRUE	TRUE	SupH	TRUE	TRUE	FLC
CO_pat_6200_3_id_62010100_0006.mat	8	not_clear	not_clear	not_clear	not_clear	not_clear	not_clear	not_clear	not_clear	FALSE	FALSE	not_clear	FALSE	FALSE	not_clear
surfCO_pat_2100_5_id_21010100_0020.mat	1	not_clear	not_clear	not_clear	not_clear	not_clear	not_clear	not_clear	not_clear	FALSE	FALSE	not_clear	FALSE	FALSE	not_clear
surfCO_pat_2100_5_id_21010100_0020.mat	2	not_clear	not_clear	not_clear	not_clear	not_clear	not_clear	not_clear	not_clear	FALSE	FALSE	not_clear	FALSE	FALSE	not_clear
surfCO_pat_2100_5_id_21010100_0020.mat	3	not_clear	not_clear	not_clear	not_clear	not_clear	not_clear	not_clear	not_clear	FALSE	FALSE	not_clear	FALSE	FALSE	not_clear
surfCO_pat_2100_5_id_21010100_0020.mat	4	not_clear	not_clear	not_clear	not_clear	not_clear	not_clear	not_clear	not_clear	FALSE	FALSE	not_clear	FALSE	FALSE	not_clear
surfCO_pat_2100_5_id_21010100_0020.mat	5	not_clear	not_clear	not_clear	not_clear	not_clear	not_clear	not_clear	not_clear	FALSE	FALSE	not_clear	FALSE	FALSE	not_clear
surfCO_pat_2100_5_id_21010100_0020.mat	6	not_clear	not_clear	not_clear	not_clear	not_clear	not_clear	not_clear	not_clear	FALSE	FALSE	not_clear	FALSE	FALSE	not_clear
surfCO_pat_2100_5_id_21010100_0020.mat	7	not_clear	not_clear	not_clear	not_clear	not_clear	not_clear	not_clear	not_clear	FALSE	FALSE	not_clear	FALSE	FALSE	not_clear
surfCO_pat_2100_5_id_21010100_0020.mat	8	not_clear	not_clear	not_clear	not_clear	not_clear	not_clear	not_clear	not_clear	FALSE	FALSE	not_clear	FALSE	FALSE	not_clear
CO_pat_4400_5_id_44010100_0049.mat	1	not_clear	not_clear	not_clear	not_clear	not_clear	not_clear	not_clear	not_clear	FALSE	FALSE	not_clear	FALSE	FALSE	not_clear
CO_pat_4400_5_id_44010100_0049.mat	2	not_clear	not_clear	not_clear	not_clear	not_clear	not_clear	not_clear	not_clear	FALSE	FALSE	not_clear	FALSE	FALSE	not_clear
CO_pat_4400_5_id_44010100_0049.mat	3	SN/SubH	SN/SubH	not_clear	not_clear	clear	clear	not_clear	not_clear	TRUE	TRUE	SN/SubH	FALSE	FALSE	not_clear
CO_pat_4400_5_id_44010100_0049.mat	4	SN/SubH	SN/SubH	not_clear	not_clear	clear	clear	not_clear	not_clear	TRUE	TRUE	SN/SubH	FALSE	FALSE	not_clear
CO_pat_4400_5_id_44010100_0049.mat	5	not_clear	not_clear	not_clear	not_clear	not_clear	not_clear	not_clear	not_clear	FALSE	FALSE	not_clear	FALSE	FALSE	not_clear
CO_pat_4400_5_id_44010100_0049.mat	6	not_clear	not_clear	not_clear	not_clear	not_clear	not_clear	not_clear	not_clear	FALSE	FALSE	not_clear	FALSE	FALSE	not_clear
CO_pat_4400_5_id_44010100_0049.mat	7	not_clear	not_clear	not_clear	not_clear	not_clear	not_clear	not_clear	not_clear	FALSE	FALSE	not_clear	FALSE	FALSE	not_clear
CO_pat_4400_5_id_44010100_0049.mat	8	not_clear	not_clear	not_clear	not_clear	not_clear	not_clear	not_clear	not_clear	FALSE	FALSE	not_clear	FALSE	FALSE	not_clear
surf30_pat_109502_9_id_109500102_0099.mat	1	not_clear	not_clear	not_clear	not_clear	not_clear	not_clear	not_clear	not_clear	FALSE	FALSE	not_clear	FALSE	FALSE	not_clear
surf30_pat_109502_9_id_109500102_0099.mat	2	not_clear	not_clear	not_clear	not_clear	not_clear	not_clear	not_clear	not_clear	FALSE	FALSE	not_clear	FALSE	FALSE	not_clear
surf30_pat_109502_9_id_109500102_0099.mat	3	SN/SubH	SN/SubH	SH/SNIC	SH/SNIC	clear	clear	clear	clear	TRUE	TRUE	SN/SubH	TRUE	TRUE	SH/SNIC
surf30_pat_109502_9_id_109500102_0099.mat	4	SN/SubH	SN/SubH	FLC	not_clear	clear	clear	clear	not_clear	TRUE	TRUE	SN/SubH	FALSE	FALSE	not_clear
surf30_pat_109502_9_id_109500102_0099.mat	5	not_clear	not_clear	not_clear	not_clear	not_clear	not_clear	not_clear	not_clear	FALSE	FALSE	not_clear	FALSE	FALSE	not_clear
surf30_pat_109502_9_id_109500102_0099.mat	6	SN/SubH	SN/SubH	not_clear	not_clear	clear	clear	not_clear	not_clear	TRUE	TRUE	SN/SubH	FALSE	FALSE	not_clear
surf30_pat_109502_9_id_109500102_0099.mat	7	not_clear	not_clear	not_clear	not_clear	not_clear	not_clear	not_clear	not_clear	FALSE	FALSE	not_clear	FALSE	FALSE	not_clear
surf30_pat_109502_9_id_109500102_0099.mat	8	not_clear	not_clear	not_clear	not_clear	not_clear	not_clear	not_clear	not_clear	FALSE	FALSE	not_clear	FALSE	FALSE	not_clear
surfCO_pat_2800_5_id_28010200_0006.mat	1	not_clear	not_clear	not_clear	not_clear	not_clear	not_clear	not_clear	not_clear	FALSE	FALSE	not_clear	FALSE	FALSE	not_clear
surfCO_pat_2800_5_id_28010200_0006.mat	2	not_clear	not_clear	not_clear	not_clear	not_clear	not_clear	not_clear	not_clear	FALSE	FALSE	not_clear	FALSE	FALSE	not_clear
surfCO_pat_2800_5_id_28010200_0006.mat	3	not_clear	not_clear	not_clear	not_clear	not_clear	not_clear	not_clear	not_clear	FALSE	FALSE	not_clear	FALSE	FALSE	not_clear
surfCO_pat_2800_5_id_28010200_0006.mat	4	not_clear	not_clear	not_clear	not_clear	not_clear	not_clear	not_clear	not_clear	FALSE	FALSE	not_clear	FALSE	FALSE	not_clear
surfCO_pat_2800_5_id_28010200_0006.mat	5	not_clear	not_clear	not_clear	not_clear	not_clear	not_clear	not_clear	not_clear	FALSE	FALSE	not_clear	FALSE	FALSE	not_clear
surfCO_pat_2800_5_id_28010200_0006.mat	6	not_clear	not_clear	not_clear	not_clear	not_clear	not_clear	not_clear	not_clear	FALSE	FALSE	not_clear	FALSE	FALSE	not_clear
surfCO_pat_2800_5_id_28010200_0006.mat	7	not_clear	not_clear	not_clear	not_clear	not_clear	not_clear	not_clear	not_clear	FALSE	FALSE	not_clear	FALSE	FALSE	not_clear
surfCO_pat_2800_5_id_28010200_0006.mat	8	not_clear	not_clear	not_clear	not_clear	not_clear	not_clear	not_clear	not_clear	FALSE	FALSE	not_clear	FALSE	FALSE	not_clear
surfCO_pat_2200_16_id_22010900_0007.mat	1	not_clear	not_clear	not_clear	not_clear	not_clear	not_clear	not_clear	not_clear	FALSE	FALSE	not_clear	FALSE	FALSE	not_clear
surfCO_pat_2200_16_id_22010900_0007.mat	2	not_clear	not_clear	not_clear	not_clear	not_clear	not_clear	not_clear	not_clear	FALSE	FALSE	not_clear	FALSE	FALSE	not_clear
surfCO_pat_2200_16_id_22010900_0007.mat	3	SN/SubH	not_clear	not_clear	not_clear	clear	not_clear	not_clear	not_clear	FALSE	FALSE	not_clear	FALSE	FALSE	not_clear
surfCO_pat_2200_16_id_22010900_0007.mat	4	SN/SubH	not_clear	not_clear	SH/SNIC	clear	not_clear	not_clear	clear	FALSE	FALSE	not_clear	FALSE	FALSE	not_clear
surfCO_pat_2200_16_id_22010900_0007.mat	5	SN/SubH	not_clear	not_clear	not_clear	clear	not_clear	not_clear	not_clear	FALSE	FALSE	not_clear	FALSE	FALSE	not_clear
surfCO_pat_2200_16_id_22010900_0007.mat	6	not_clear	not_clear	not_clear	not_clear	not_clear	not_clear	not_clear	not_clear	FALSE	FALSE	not_clear	FALSE	FALSE	not_clear
surfCO_pat_2200_16_id_22010900_0007.mat	7	not_clear	not_clear	not_clear	not_clear	not_clear	not_clear	not_clear	not_clear	FALSE	FALSE	not_clear	FALSE	FALSE	not_clear
surfCO_pat_2200_16_id_22010900_0007.mat	8	not_clear	not_clear	not_clear	not_clear	not_clear	not_clear	not_clear	not_clear	FALSE	FALSE	not_clear	FALSE	FALSE	not_clear
surfPA_pat_1235103_2_id_12351010403_011.mat	1	SN/SubH	SN/SubH	not_clear	not_clear	clear	clear	not_clear	not_clear	TRUE	TRUE	SN/SubH	FALSE	FALSE	not_clear
surfPA_pat_1235103_2_id_12351010403_011.mat	2	not_clear	SupH	not_clear	not_clear	not_clear	clear	not_clear	not_clear	FALSE	FALSE	not_clear	FALSE	FALSE	not_clear
surfPA_pat_1235103_2_id_12351010403_011.mat	3	SN/SubH	SN/SubH	not_clear	not_clear	clear	clear	not_clear	not_clear	TRUE	TRUE	SN/SubH	FALSE	FALSE	not_clear
surfPA_pat_1235103_2_id_12351010403_011.mat	4	not_clear	SupH	not_clear	not_clear	not_clear	clear	not_clear	not_clear	FALSE	FALSE	not_clear	FALSE	FALSE	not_clear
surfPA_pat_1235103_2_id_12351010403_011.mat	5	not_clear	not_clear	not_clear	not_clear	not_clear	not_clear	not_clear	not_clear	FALSE	FALSE	not_clear	FALSE	FALSE	not_clear
surfPA_pat_1235103_2_id_12351010403_011.mat	6	SN/SubH	SN/SubH	not_clear	not_clear	clear	clear	not_clear	not_clear	TRUE	TRUE	SN/SubH	FALSE	FALSE	not_clear
surfPA_pat_1235103_2_id_12351010403_011.mat	7	not_clear	not_clear	not_clear	not_clear	not_clear	not_clear	not_clear	not_clear	FALSE	FALSE	not_clear	FALSE	FALSE	not_clear
surfPA_pat_1235103_2_id_12351010403_011.mat	8	not_clear	not_clear	not_clear	not_clear	not_clear	not_clear	not_clear	not_clear	FALSE	FALSE	not_clear	FALSE	FALSE	not_clear
surf30_pat_21602_3_id_21600102_0071.mat	1	not_clear	not_clear	not_clear	not_clear	not_clear	not_clear	not_clear	not_clear	FALSE	FALSE	not_clear	FALSE	FALSE	not_clear
surf30_pat_21602_3_id_21600102_0071.mat	2	not_clear	not_clear	not_clear	not_clear	not_clear	not_clear	not_clear	not_clear	FALSE	FALSE	not_clear	FALSE	FALSE	not_clear
surf30_pat_21602_3_id_21600102_0071.mat	3	not_clear	not_clear	not_clear	not_clear	not_clear	not_clear	not_clear	not_clear	FALSE	FALSE	not_clear	FALSE	FALSE	not_clear
surf30_pat_21602_3_id_21600102_0071.mat	4	not_clear	not_clear	not_clear	not_clear	not_clear	not_clear	not_clear	not_clear	FALSE	FALSE	not_clear	FALSE	FALSE	not_clear
surf30_pat_21602_3_id_21600102_0071.mat	5	not_clear	not_clear	not_clear	not_clear	not_clear	not_clear	not_clear	not_clear	FALSE	FALSE	not_clear	FALSE	FALSE	not_clear
surf30_pat_21602_3_id_21600102_0071.mat	6	not_clear	not_clear	not_clear	not_clear	not_clear	not_clear	not_clear	not_clear	FALSE	FALSE	not_clear	FALSE	FALSE	not_clear
surf30_pat_21602_3_id_21600102_0071.mat	7	not_clear	not_clear	not_clear	not_clear	not_clear	not_clear	not_clear	not_clear	FALSE	FALSE	not_clear	FALSE	FALSE	not_clear
surf30_pat_21602_3_id_21600102_0071.mat	8	not_clear	not_clear	not_clear	not_clear	not_clear	not_clear	not_clear	not_clear	FALSE	FALSE	not_clear	FALSE	FALSE	not_clear
surf30_pat_11002_1_id_11000102_0083.mat	1	not_clear	not_clear	not_clear	not_clear	not_clear	not_clear	not_clear	not_clear	FALSE	FALSE	not_clear	FALSE	FALSE	not_clear
surf30_pat_11002_1_id_11000102_0083.mat	2	not_clear	not_clear	not_clear	not_clear	not_clear	not_clear	not_clear	not_clear	FALSE	FALSE	not_clear	FALSE	FALSE	not_clear
surf30_pat_11002_1_id_11000102_0083.mat	3	not_clear	not_clear	not_clear	not_clear	not_clear	not_clear	not_clear	not_clear	FALSE	FALSE	not_clear	FALSE	FALSE	not_clear
surf30_pat_11002_1_id_11000102_0083.mat	4	not_clear	not_clear	not_clear	not_clear	not_clear	not_clear	not_clear	not_clear	FALSE	FALSE	not_clear	FALSE	FALSE	not_clear
surf30_pat_11002_1_id_11000102_0083.mat	5	not_clear	not_clear	not_clear	not_clear	not_clear	not_clear	not_clear	not_clear	FALSE	FALSE	not_clear	FALSE	FALSE	not_clear
surf30_pat_11002_1_id_11000102_0083.mat	6	not_clear	not_clear	not_clear	not_clear	not_clear	not_clear	not_clear	not_clear	FALSE	FALSE	not_clear	FALSE	FALSE	not_clear
surf30_pat_11002_1_id_11000102_0083.mat	7	not_clear	not_clear	not_clear	not_clear	not_clear	not_clear	not_clear	not_clear	FALSE	FALSE	not_clear	FALSE	FALSE	not_clear
surf30_pat_11002_1_id_11000102_0083.mat	8	not_clear	not_clear	not_clear	not_clear	not_clear	not_clear	not_clear	not_clear	FALSE	FALSE	not_clear	FALSE	FALSE	not_clear
surfCO_pat_6100_1_id_61010100_0027.mat	1	not_clear	not_clear	not_clear	not_clear	not_clear	not_clear	not_clear	not_clear	FALSE	FALSE	not_clear	FALSE	FALSE	not_clear
surfCO_pat_6100_1_id_61010100_0027.mat	2	not_clear	not_clear	not_clear	not_clear	not_clear	not_clear	not_clear	not_clear	FALSE	FALSE	not_clear	FALSE	FALSE	not_clear
surfCO_pat_6100_1_id_61010100_0027.mat	3	not_clear	not_clear	not_clear	not_clear	not_clear	not_clear	not_clear	not_clear	FALSE	FALSE	not_clear	FALSE	FALSE	not_clear
surfCO_pat_6100_1_id_61010100_0027.mat	4	not_clear	not_clear	not_clear	not_clear	not_clear	not_clear	not_clear	not_clear	FALSE	FALSE	not_clear	FALSE	FALSE	not_clear
surfCO_pat_6100_1_id_61010100_0027.mat	5	not_clear	not_clear	not_clear	not_clear	not_clear	not_clear	not_clear	not_clear	FALSE	FALSE	not_clear	FALSE	FALSE	not_clear
surfCO_pat_6100_1_id_61010100_0027.mat	6	not_clear	not_clear	not_clear	not_clear	not_clear	not_clear	not_clear	not_clear	FALSE	FALSE	not_clear	FALSE	FALSE	not_clear
surfCO_pat_6100_1_id_61010100_0027.mat	7	not_clear	not_clear	not_clear	not_clear	not_clear	not_clear	not_clear	not_clear	FALSE	FALSE	not_clear	FALSE	FALSE	not_clear
surfCO_pat_6100_1_id_61010100_0027.mat	8	not_clear	not_clear	not_clear	not_clear	not_clear	not_clear	not_clear	not_clear	FALSE	FALSE	not_clear	FALSE	FALSE	not_clear
surfCO_pat_6500_5_id_65010300_0002.mat	1	not_clear	not_clear	not_clear	not_clear	not_clear	not_clear	not_clear	not_clear	FALSE	FALSE	not_clear	FALSE	FALSE	not_clear
surfCO_pat_6500_5_id_65010300_0002.mat	2	not_clear	not_clear	not_clear	not_clear	not_clear	not_clear	not_clear	not_clear	FALSE	FALSE	not_clear	FALSE	FALSE	not_clear
surfCO_pat_6500_5_id_65010300_0002.mat	3	not_clear	not_clear	not_clear	not_clear	not_clear	not_clear	not_clear	not_clear	FALSE	FALSE	not_clear	FALSE	FALSE	not_clear
surfCO_pat_6500_5_id_65010300_0002.mat	4	not_clear	not_clear	not_clear	not_clear	not_clear	not_clear	not_clear	not_clear	FALSE	FALSE	not_clear	FALSE	FALSE	not_clear
surfCO_pat_6500_5_id_65010300_0002.mat	5	not_clear	not_clear	not_clear	not_clear	not_clear	not_clear	not_clear	not_clear	FALSE	FALSE	not_clear	FALSE	FALSE	not_clear
surfCO_pat_6500_5_id_65010300_0002.mat	6	not_clear	not_clear	not_clear	not_clear	not_clear	not_clear	not_clear	not_clear	FALSE	FALSE	not_clear	FALSE	FALSE	not_clear
surfCO_pat_6500_5_id_65010300_0002.mat	7	not_clear	not_clear	not_clear	not_clear	not_clear	not_clear	not_clear	not_clear	FALSE	FALSE	not_clear	FALSE	FALSE	not_clear
surfCO_pat_6500_5_id_65010300_0002.mat	8	not_clear	not_clear	not_clear	not_clear	not_clear	not_clear	not_clear	not_clear	FALSE	FALSE	not_clear	FALSE	FALSE	not_clear
surfCO_pat_7000_2_id_70010100_0049.mat	1	SNIC	SNIC	not_clear	not_clear	clear	clear	not_clear	not_clear	TRUE	TRUE	SNIC	FALSE	FALSE	not_clear
surfCO_pat_7000_2_id_70010100_0049.mat	2	SNIC	not_clear	not_clear	not_clear	clear	not_clear	not_clear	not_clear	FALSE	FALSE	not_clear	FALSE	FALSE	not_clear
surfCO_pat_7000_2_id_70010100_0049.mat	3	not_clear	not_clear	not_clear	not_clear	not_clear	not_clear	not_clear	not_clear	FALSE	FALSE	not_clear	FALSE	FALSE	not_clear
surfCO_pat_7000_2_id_70010100_0049.mat	4	SN/SubH	SN/SubH	SH/SNIC	SH/SNIC	clear	clear	clear	clear	TRUE	TRUE	SN/SubH	TRUE	TRUE	SH/SNIC
surfCO_pat_7000_2_id_70010100_0049.mat	5	not_clear	not_clear	not_clear	not_clear	not_clear	not_clear	not_clear	not_clear	FALSE	FALSE	not_clear	FALSE	FALSE	not_clear
surfCO_pat_7000_2_id_70010100_0049.mat	6	not_clear	not_clear	not_clear	not_clear	not_clear	not_clear	not_clear	not_clear	FALSE	FALSE	not_clear	FALSE	FALSE	not_clear
surfCO_pat_7000_2_id_70010100_0049.mat	7	not_clear	not_clear	not_clear	not_clear	not_clear	not_clear	not_clear	not_clear	FALSE	FALSE	not_clear	FALSE	FALSE	not_clear
surfCO_pat_7000_2_id_70010100_0049.mat	8	not_clear	not_clear	not_clear	not_clear	not_clear	not_clear	not_clear	not_clear	FALSE	FALSE	not_clear	FALSE	FALSE	not_clear
surfPA_pat_1324103_2_id_13241010103_2547.mat	1	SN/SubH	SN/SubH	SH/SNIC	not_clear	clear	clear	clear	not_clear	TRUE	TRUE	SN/SubH	FALSE	FALSE	not_clear
surfPA_pat_1324103_2_id_13241010103_2547.mat	2	not_clear	not_clear	not_clear	not_clear	not_clear	not_clear	not_clear	not_clear	FALSE	FALSE	not_clear	FALSE	FALSE	not_clear
surfPA_pat_1324103_2_id_13241010103_2547.mat	3	not_clear	not_clear	not_clear	not_clear	not_clear	not_clear	not_clear	not_clear	FALSE	FALSE	not_clear	FALSE	FALSE	not_clear
surfPA_pat_1324103_2_id_13241010103_2547.mat	4	not_clear	not_clear	not_clear	not_clear	not_clear	not_clear	not_clear	not_clear	FALSE	FALSE	not_clear	FALSE	FALSE	not_clear
surfPA_pat_1324103_2_id_13241010103_2547.mat	5	not_clear	not_clear	not_clear	not_clear	not_clear	not_clear	not_clear	not_clear	FALSE	FALSE	not_clear	FALSE	FALSE	not_clear
surfPA_pat_1324103_2_id_13241010103_2547.mat	6	not_clear	not_clear	SH/SNIC	SH/SNIC	not_clear	not_clear	clear	clear	FALSE	FALSE	not_clear	TRUE	TRUE	SH/SNIC
surfPA_pat_1324103_2_id_13241010103_2547.mat	7	not_clear	not_clear	not_clear	not_clear	not_clear	not_clear	not_clear	not_clear	FALSE	FALSE	not_clear	FALSE	FALSE	not_clear
surfPA_pat_1324103_2_id_13241010103_2547.mat	8	not_clear	not_clear	not_clear	not_clear	not_clear	not_clear	not_clear	not_clear	FALSE	FALSE	not_clear	FALSE	FALSE	not_clear
surfPA_pat_1324803_6_id_13248011403_012.mat	1	not_clear	not_clear	not_clear	not_clear	not_clear	not_clear	not_clear	not_clear	FALSE	FALSE	not_clear	FALSE	FALSE	not_clear
surfPA_pat_1324803_6_id_13248011403_012.mat	2	not_clear	not_clear	not_clear	not_clear	not_clear	not_clear	not_clear	not_clear	FALSE	FALSE	not_clear	FALSE	FALSE	not_clear
surfPA_pat_1324803_6_id_13248011403_012.mat	3	not_clear	not_clear	not_clear	not_clear	not_clear	not_clear	not_clear	not_clear	FALSE	FALSE	not_clear	FALSE	FALSE	not_clear
surfPA_pat_1324803_6_id_13248011403_012.mat	4	not_clear	not_clear	not_clear	not_clear	not_clear	not_clear	not_clear	not_clear	FALSE	FALSE	not_clear	FALSE	FALSE	not_clear
surfPA_pat_1324803_6_id_13248011403_012.mat	5	not_clear	not_clear	not_clear	not_clear	not_clear	not_clear	not_clear	not_clear	FALSE	FALSE	not_clear	FALSE	FALSE	not_clear
surfPA_pat_1324803_6_id_13248011403_012.mat	6	not_clear	not_clear	not_clear	not_clear	not_clear	not_clear	not_clear	not_clear	FALSE	FALSE	not_clear	FALSE	FALSE	not_clear
surfPA_pat_1324803_6_id_13248011403_012.mat	7	not_clear	not_clear	not_clear	not_clear	not_clear	not_clear	not_clear	not_clear	FALSE	FALSE	not_clear	FALSE	FALSE	not_clear
surfPA_pat_1324803_6_id_13248011403_012.mat	8	not_clear	not_clear	not_clear	not_clear	not_clear	not_clear	not_clear	not_clear	FALSE	FALSE	not_clear	FALSE	FALSE	not_clear
surfPA_pat_1327403_3_id_13274010303_011.mat	1	not_clear	not_clear	not_clear	not_clear	not_clear	not_clear	not_clear	not_clear	FALSE	FALSE	not_clear	FALSE	FALSE	not_clear
surfPA_pat_1327403_3_id_13274010303_011.mat	2	not_clear	SupH	not_clear	not_clear	not_clear	clear	not_clear	not_clear	FALSE	FALSE	not_clear	FALSE	FALSE	not_clear
surfPA_pat_1327403_3_id_13274010303_011.mat	3	not_clear	not_clear	not_clear	not_clear	not_clear	not_clear	not_clear	not_clear	FALSE	FALSE	not_clear	FALSE	FALSE	not_clear
surfPA_pat_1327403_3_id_13274010303_011.mat	4	not_clear	not_clear	not_clear	not_clear	not_clear	not_clear	not_clear	not_clear	FALSE	FALSE	not_clear	FALSE	FALSE	not_clear
surfPA_pat_1327403_3_id_13274010303_011.mat	5	not_clear	not_clear	not_clear	not_clear	not_clear	not_clear	not_clear	not_clear	FALSE	FALSE	not_clear	FALSE	FALSE	not_clear
surfPA_pat_1327403_3_id_13274010303_011.mat	6	not_clear	not_clear	not_clear	not_clear	not_clear	not_clear	not_clear	not_clear	FALSE	FALSE	not_clear	FALSE	FALSE	not_clear
surfPA_pat_1327403_3_id_13274010303_011.mat	7	not_clear	not_clear	not_clear	not_clear	not_clear	not_clear	not_clear	not_clear	FALSE	FALSE	not_clear	FALSE	FALSE	not_clear
surfPA_pat_1327403_3_id_13274010303_011.mat	8	not_clear	not_clear	not_clear	not_clear	not_clear	not_clear	not_clear	not_clear	FALSE	FALSE	not_clear	FALSE	FALSE	not_clear
CO_pat_4400_4_id_44010100_0043.mat	1	SN/SubH	not_clear	not_clear	not_clear	clear	not_clear	not_clear	not_clear	FALSE	FALSE	not_clear	FALSE	FALSE	not_clear
CO_pat_4400_4_id_44010100_0043.mat	2	SNIC	SNIC	not_clear	not_clear	clear	clear	not_clear	not_clear	TRUE	TRUE	SNIC	FALSE	FALSE	not_clear
CO_pat_4400_4_id_44010100_0043.mat	3	not_clear	not_clear	not_clear	not_clear	not_clear	not_clear	not_clear	not_clear	FALSE	FALSE	not_clear	FALSE	FALSE	not_clear
CO_pat_4400_4_id_44010100_0043.mat	4	not_clear	not_clear	SH/SNIC	SH/SNIC	not_clear	not_clear	clear	clear	FALSE	FALSE	not_clear	TRUE	TRUE	SH/SNIC
CO_pat_4400_4_id_44010100_0043.mat	5	not_clear	not_clear	not_clear	not_clear	not_clear	not_clear	not_clear	not_clear	FALSE	FALSE	not_clear	FALSE	FALSE	not_clear
CO_pat_4400_4_id_44010100_0043.mat	6	not_clear	not_clear	not_clear	not_clear	not_clear	not_clear	not_clear	not_clear	FALSE	FALSE	not_clear	FALSE	FALSE	not_clear
CO_pat_4400_4_id_44010100_0043.mat	7	not_clear	not_clear	not_clear	not_clear	not_clear	not_clear	not_clear	not_clear	FALSE	FALSE	not_clear	FALSE	FALSE	not_clear
CO_pat_4400_4_id_44010100_0043.mat	8	not_clear	not_clear	not_clear	not_clear	not_clear	not_clear	not_clear	not_clear	FALSE	FALSE	not_clear	FALSE	FALSE	not_clear
surf30_pat_21602_9_id_21600102_0117.mat	1	SupH	not_clear	not_clear	not_clear	clear	not_clear	not_clear	not_clear	FALSE	FALSE	not_clear	FALSE	FALSE	not_clear
surf30_pat_21602_9_id_21600102_0117.mat	2	not_clear	not_clear	not_clear	not_clear	not_clear	not_clear	not_clear	not_clear	FALSE	FALSE	not_clear	FALSE	FALSE	not_clear
surf30_pat_21602_9_id_21600102_0117.mat	3	not_clear	not_clear	not_clear	not_clear	not_clear	not_clear	not_clear	not_clear	FALSE	FALSE	not_clear	FALSE	FALSE	not_clear
surf30_pat_21602_9_id_21600102_0117.mat	4	SupH	SupH	not_clear	not_clear	clear	clear	not_clear	not_clear	TRUE	TRUE	SupH	FALSE	FALSE	not_clear
surf30_pat_21602_9_id_21600102_0117.mat	5	not_clear	not_clear	not_clear	not_clear	not_clear	not_clear	not_clear	not_clear	FALSE	FALSE	not_clear	FALSE	FALSE	not_clear
surf30_pat_21602_9_id_21600102_0117.mat	6	not_clear	not_clear	not_clear	not_clear	not_clear	not_clear	not_clear	not_clear	FALSE	FALSE	not_clear	FALSE	FALSE	not_clear
surf30_pat_21602_9_id_21600102_0117.mat	7	not_clear	not_clear	not_clear	not_clear	not_clear	not_clear	not_clear	not_clear	FALSE	FALSE	not_clear	FALSE	FALSE	not_clear
surf30_pat_21602_9_id_21600102_0117.mat	8	not_clear	not_clear	not_clear	not_clear	not_clear	not_clear	not_clear	not_clear	FALSE	FALSE	not_clear	FALSE	FALSE	not_clear
surfCO_pat_1700_7_id_17010100_0068.mat	1	not_clear	not_clear	not_clear	not_clear	not_clear	not_clear	not_clear	not_clear	FALSE	FALSE	not_clear	FALSE	FALSE	not_clear
surfCO_pat_1700_7_id_17010100_0068.mat	2	not_clear	not_clear	not_clear	not_clear	not_clear	not_clear	not_clear	not_clear	FALSE	FALSE	not_clear	FALSE	FALSE	not_clear
surfCO_pat_1700_7_id_17010100_0068.mat	3	not_clear	not_clear	not_clear	not_clear	not_clear	not_clear	not_clear	not_clear	FALSE	FALSE	not_clear	FALSE	FALSE	not_clear
surfCO_pat_1700_7_id_17010100_0068.mat	4	not_clear	not_clear	not_clear	not_clear	not_clear	not_clear	not_clear	not_clear	FALSE	FALSE	not_clear	FALSE	FALSE	not_clear
surfCO_pat_1700_7_id_17010100_0068.mat	5	not_clear	not_clear	not_clear	not_clear	not_clear	not_clear	not_clear	not_clear	FALSE	FALSE	not_clear	FALSE	FALSE	not_clear
surfCO_pat_1700_7_id_17010100_0068.mat	6	not_clear	not_clear	not_clear	not_clear	not_clear	not_clear	not_clear	not_clear	FALSE	FALSE	not_clear	FALSE	FALSE	not_clear
surfCO_pat_1700_7_id_17010100_0068.mat	7	not_clear	not_clear	not_clear	not_clear	not_clear	not_clear	not_clear	not_clear	FALSE	FALSE	not_clear	FALSE	FALSE	not_clear
surfCO_pat_1700_7_id_17010100_0068.mat	8	not_clear	not_clear	not_clear	not_clear	not_clear	not_clear	not_clear	not_clear	FALSE	FALSE	not_clear	FALSE	FALSE	not_clear
surf30_pat_75202_3_id_75200102_0104.mat	1	not_clear	not_clear	not_clear	not_clear	not_clear	not_clear	not_clear	not_clear	FALSE	FALSE	not_clear	FALSE	FALSE	not_clear
surf30_pat_75202_3_id_75200102_0104.mat	2	not_clear	not_clear	not_clear	not_clear	not_clear	not_clear	not_clear	not_clear	FALSE	FALSE	not_clear	FALSE	FALSE	not_clear
surf30_pat_75202_3_id_75200102_0104.mat	3	not_clear	not_clear	not_clear	not_clear	not_clear	not_clear	not_clear	not_clear	FALSE	FALSE	not_clear	FALSE	FALSE	not_clear
surf30_pat_75202_3_id_75200102_0104.mat	4	not_clear	not_clear	not_clear	not_clear	not_clear	not_clear	not_clear	not_clear	FALSE	FALSE	not_clear	FALSE	FALSE	not_clear
surf30_pat_75202_3_id_75200102_0104.mat	5	not_clear	not_clear	not_clear	not_clear	not_clear	not_clear	not_clear	not_clear	FALSE	FALSE	not_clear	FALSE	FALSE	not_clear
surf30_pat_75202_3_id_75200102_0104.mat	6	not_clear	not_clear	not_clear	not_clear	not_clear	not_clear	not_clear	not_clear	FALSE	FALSE	not_clear	FALSE	FALSE	not_clear
surf30_pat_75202_3_id_75200102_0104.mat	7	not_clear	not_clear	not_clear	not_clear	not_clear	not_clear	not_clear	not_clear	FALSE	FALSE	not_clear	FALSE	FALSE	not_clear
surf30_pat_75202_3_id_75200102_0104.mat	8	not_clear	not_clear	not_clear	not_clear	not_clear	not_clear	not_clear	not_clear	FALSE	FALSE	not_clear	FALSE	FALSE	not_clear
surfCO_pat_6800_4_id_68010100_0025.mat	1	not_clear	not_clear	not_clear	not_clear	not_clear	not_clear	not_clear	not_clear	FALSE	FALSE	not_clear	FALSE	FALSE	not_clear
surfCO_pat_6800_4_id_68010100_0025.mat	2	not_clear	not_clear	not_clear	not_clear	not_clear	not_clear	not_clear	not_clear	FALSE	FALSE	not_clear	FALSE	FALSE	not_clear
surfCO_pat_6800_4_id_68010100_0025.mat	3	not_clear	not_clear	not_clear	not_clear	not_clear	not_clear	not_clear	not_clear	FALSE	FALSE	not_clear	FALSE	FALSE	not_clear
surfCO_pat_6800_4_id_68010100_0025.mat	4	not_clear	not_clear	not_clear	not_clear	not_clear	not_clear	not_clear	not_clear	FALSE	FALSE	not_clear	FALSE	FALSE	not_clear
surfCO_pat_6800_4_id_68010100_0025.mat	5	not_clear	not_clear	not_clear	not_clear	not_clear	not_clear	not_clear	not_clear	FALSE	FALSE	not_clear	FALSE	FALSE	not_clear
surfCO_pat_6800_4_id_68010100_0025.mat	6	not_clear	not_clear	not_clear	not_clear	not_clear	not_clear	not_clear	not_clear	FALSE	FALSE	not_clear	FALSE	FALSE	not_clear
surfCO_pat_6800_4_id_68010100_0025.mat	7	not_clear	not_clear	not_clear	not_clear	not_clear	not_clear	not_clear	not_clear	FALSE	FALSE	not_clear	FALSE	FALSE	not_clear
surfCO_pat_6800_4_id_68010100_0025.mat	8	not_clear	not_clear	not_clear	not_clear	not_clear	not_clear	not_clear	not_clear	FALSE	FALSE	not_clear	FALSE	FALSE	not_clear
surfCO_pat_5900_5_id_59010100_0020.mat	1	SN/SubH	SN/SubH	SH/SNIC	SH/SNIC	clear	clear	clear	clear	TRUE	TRUE	SN/SubH	TRUE	TRUE	SH/SNIC
surfCO_pat_5900_5_id_59010100_0020.mat	2	not_clear	not_clear	not_clear	not_clear	not_clear	not_clear	not_clear	not_clear	FALSE	FALSE	not_clear	FALSE	FALSE	not_clear
surfCO_pat_5900_5_id_59010100_0020.mat	3	SN/SubH	not_clear	SH/SNIC	not_clear	clear	not_clear	clear	not_clear	FALSE	FALSE	not_clear	FALSE	FALSE	not_clear
surfCO_pat_5900_5_id_59010100_0020.mat	4	not_clear	not_clear	not_clear	not_clear	not_clear	not_clear	not_clear	not_clear	FALSE	FALSE	not_clear	FALSE	FALSE	not_clear
surfCO_pat_5900_5_id_59010100_0020.mat	5	SN/SubH	not_clear	not_clear	not_clear	clear	not_clear	not_clear	not_clear	FALSE	FALSE	not_clear	FALSE	FALSE	not_clear
surfCO_pat_5900_5_id_59010100_0020.mat	6	SN/SubH	not_clear	SH/SNIC	not_clear	clear	not_clear	clear	not_clear	FALSE	FALSE	not_clear	FALSE	FALSE	not_clear
surfCO_pat_5900_5_id_59010100_0020.mat	7	not_clear	not_clear	not_clear	not_clear	not_clear	not_clear	not_clear	not_clear	FALSE	FALSE	not_clear	FALSE	FALSE	not_clear
surfCO_pat_5900_5_id_59010100_0020.mat	8	not_clear	not_clear	not_clear	not_clear	not_clear	not_clear	not_clear	not_clear	FALSE	FALSE	not_clear	FALSE	FALSE	not_clear
surfPA_pat_1319203_5_id_13192010903_019.mat	1	not_clear	not_clear	SH/SNIC	not_clear	not_clear	not_clear	clear	not_clear	FALSE	FALSE	not_clear	FALSE	FALSE	not_clear
surfPA_pat_1319203_5_id_13192010903_019.mat	2	SN/SubH	not_clear	SH/SNIC	not_clear	clear	not_clear	clear	not_clear	FALSE	FALSE	not_clear	FALSE	FALSE	not_clear
surfPA_pat_1319203_5_id_13192010903_019.mat	3	SN/SubH	not_clear	not_clear	not_clear	clear	not_clear	not_clear	not_clear	FALSE	FALSE	not_clear	FALSE	FALSE	not_clear
surfPA_pat_1319203_5_id_13192010903_019.mat	4	not_clear	not_clear	SH/SNIC	SH/SNIC	not_clear	not_clear	clear	clear	FALSE	FALSE	not_clear	TRUE	TRUE	SH/SNIC
surfPA_pat_1319203_5_id_13192010903_019.mat	5	not_clear	not_clear	SH/SNIC	not_clear	not_clear	not_clear	clear	not_clear	FALSE	FALSE	not_clear	FALSE	FALSE	not_clear
surfPA_pat_1319203_5_id_13192010903_019.mat	6	not_clear	not_clear	not_clear	not_clear	not_clear	not_clear	not_clear	not_clear	FALSE	FALSE	not_clear	FALSE	FALSE	not_clear
surfPA_pat_1319203_5_id_13192010903_019.mat	7	not_clear	not_clear	not_clear	not_clear	not_clear	not_clear	not_clear	not_clear	FALSE	FALSE	not_clear	FALSE	FALSE	not_clear
surfPA_pat_1319203_5_id_13192010903_019.mat	8	not_clear	not_clear	not_clear	not_clear	not_clear	not_clear	not_clear	not_clear	FALSE	FALSE	not_clear	FALSE	FALSE	not_clear
surfPA_pat_1314103_3_id_13141010103_12885.mat	1	not_clear	SNIC	not_clear	FLC	not_clear	clear	not_clear	clear	FALSE	FALSE	not_clear	FALSE	FALSE	not_clear
surfPA_pat_1314103_3_id_13141010103_12885.mat	2	SN/SubH	SN/SubH	FLC	FLC	clear	clear	clear	clear	TRUE	TRUE	SN/SubH	TRUE	TRUE	FLC
surfPA_pat_1314103_3_id_13141010103_12885.mat	3	not_clear	not_clear	not_clear	not_clear	not_clear	not_clear	not_clear	not_clear	FALSE	FALSE	not_clear	FALSE	FALSE	not_clear
surfPA_pat_1314103_3_id_13141010103_12885.mat	4	not_clear	not_clear	not_clear	not_clear	not_clear	not_clear	not_clear	not_clear	FALSE	FALSE	not_clear	FALSE	FALSE	not_clear
surfPA_pat_1314103_3_id_13141010103_12885.mat	5	not_clear	not_clear	not_clear	not_clear	not_clear	not_clear	not_clear	not_clear	FALSE	FALSE	not_clear	FALSE	FALSE	not_clear
surfPA_pat_1314103_3_id_13141010103_12885.mat	6	not_clear	not_clear	not_clear	not_clear	not_clear	not_clear	not_clear	not_clear	FALSE	FALSE	not_clear	FALSE	FALSE	not_clear
surfPA_pat_1314103_3_id_13141010103_12885.mat	7	not_clear	not_clear	not_clear	not_clear	not_clear	not_clear	not_clear	not_clear	FALSE	FALSE	not_clear	FALSE	FALSE	not_clear
surfPA_pat_1314103_3_id_13141010103_12885.mat	8	not_clear	not_clear	not_clear	not_clear	not_clear	not_clear	not_clear	not_clear	FALSE	FALSE	not_clear	FALSE	FALSE	not_clear
surfPA_pat_1315203_4_id_13152010103_18958.mat	1	SN/SubH	SN/SubH	FLC	FLC	clear	clear	clear	clear	TRUE	TRUE	SN/SubH	TRUE	TRUE	FLC
surfPA_pat_1315203_4_id_13152010103_18958.mat	2	SN/SubH	SN/SubH	FLC	FLC	clear	clear	clear	clear	TRUE	TRUE	SN/SubH	TRUE	TRUE	FLC
surfPA_pat_1315203_4_id_13152010103_18958.mat	3	not_clear	not_clear	not_clear	not_clear	not_clear	not_clear	not_clear	not_clear	FALSE	FALSE	not_clear	FALSE	FALSE	not_clear
surfPA_pat_1315203_4_id_13152010103_18958.mat	4	not_clear	not_clear	not_clear	not_clear	not_clear	not_clear	not_clear	not_clear	FALSE	FALSE	not_clear	FALSE	FALSE	not_clear
surfPA_pat_1315203_4_id_13152010103_18958.mat	5	not_clear	not_clear	not_clear	not_clear	not_clear	not_clear	not_clear	not_clear	FALSE	FALSE	not_clear	FALSE	FALSE	not_clear
surfPA_pat_1315203_4_id_13152010103_18958.mat	6	not_clear	not_clear	not_clear	not_clear	not_clear	not_clear	not_clear	not_clear	FALSE	FALSE	not_clear	FALSE	FALSE	not_clear
surfPA_pat_1315203_4_id_13152010103_18958.mat	7	not_clear	not_clear	not_clear	not_clear	not_clear	not_clear	not_clear	not_clear	FALSE	FALSE	not_clear	FALSE	FALSE	not_clear
surfPA_pat_1315203_4_id_13152010103_18958.mat	8	not_clear	not_clear	not_clear	not_clear	not_clear	not_clear	not_clear	not_clear	FALSE	FALSE	not_clear	FALSE	FALSE	not_clear
surfPA_pat_1321903_7_id_13219010103_751.mat	1	not_clear	not_clear	not_clear	not_clear	not_clear	not_clear	not_clear	not_clear	FALSE	FALSE	not_clear	FALSE	FALSE	not_clear
surfPA_pat_1321903_7_id_13219010103_751.mat	2	not_clear	not_clear	not_clear	not_clear	not_clear	not_clear	not_clear	not_clear	FALSE	FALSE	not_clear	FALSE	FALSE	not_clear
surfPA_pat_1321903_7_id_13219010103_751.mat	3	SN/SubH	SN/SubH	SH/SNIC	SH/SNIC	clear	clear	clear	clear	TRUE	TRUE	SN/SubH	TRUE	TRUE	SH/SNIC
surfPA_pat_1321903_7_id_13219010103_751.mat	4	not_clear	not_clear	not_clear	not_clear	not_clear	not_clear	not_clear	not_clear	FALSE	FALSE	not_clear	FALSE	FALSE	not_clear
surfPA_pat_1321903_7_id_13219010103_751.mat	5	not_clear	not_clear	SH/SNIC	not_clear	not_clear	not_clear	clear	not_clear	FALSE	FALSE	not_clear	FALSE	FALSE	not_clear
surfPA_pat_1321903_7_id_13219010103_751.mat	6	not_clear	not_clear	not_clear	not_clear	not_clear	not_clear	not_clear	not_clear	FALSE	FALSE	not_clear	FALSE	FALSE	not_clear
surfPA_pat_1321903_7_id_13219010103_751.mat	7	not_clear	not_clear	not_clear	not_clear	not_clear	not_clear	not_clear	not_clear	FALSE	FALSE	not_clear	FALSE	FALSE	not_clear
surfPA_pat_1321903_7_id_13219010103_751.mat	8	not_clear	not_clear	not_clear	not_clear	not_clear	not_clear	not_clear	not_clear	FALSE	FALSE	not_clear	FALSE	FALSE	not_clear
surfPA_pat_1328603_8_id_13286011103_004.mat	1	not_clear	not_clear	not_clear	not_clear	not_clear	not_clear	not_clear	not_clear	FALSE	FALSE	not_clear	FALSE	FALSE	not_clear
surfPA_pat_1328603_8_id_13286011103_004.mat	2	not_clear	not_clear	not_clear	not_clear	not_clear	not_clear	not_clear	not_clear	FALSE	FALSE	not_clear	FALSE	FALSE	not_clear
surfPA_pat_1328603_8_id_13286011103_004.mat	3	not_clear	not_clear	not_clear	not_clear	not_clear	not_clear	not_clear	not_clear	FALSE	FALSE	not_clear	FALSE	FALSE	not_clear
surfPA_pat_1328603_8_id_13286011103_004.mat	4	not_clear	not_clear	not_clear	not_clear	not_clear	not_clear	not_clear	not_clear	FALSE	FALSE	not_clear	FALSE	FALSE	not_clear
surfPA_pat_1328603_8_id_13286011103_004.mat	5	not_clear	not_clear	not_clear	not_clear	not_clear	not_clear	not_clear	not_clear	FALSE	FALSE	not_clear	FALSE	FALSE	not_clear
surfPA_pat_1328603_8_id_13286011103_004.mat	6	not_clear	not_clear	not_clear	not_clear	not_clear	not_clear	not_clear	not_clear	FALSE	FALSE	not_clear	FALSE	FALSE	not_clear
surfPA_pat_1328603_8_id_13286011103_004.mat	7	not_clear	not_clear	not_clear	not_clear	not_clear	not_clear	not_clear	not_clear	FALSE	FALSE	not_clear	FALSE	FALSE	not_clear
surfPA_pat_1328603_8_id_13286011103_004.mat	8	not_clear	not_clear	not_clear	not_clear	not_clear	not_clear	not_clear	not_clear	FALSE	FALSE	not_clear	FALSE	FALSE	not_clear
surfPA_pat_1327403_1_id_13274010203_003.mat	1	not_clear	not_clear	not_clear	not_clear	not_clear	not_clear	not_clear	not_clear	FALSE	FALSE	not_clear	FALSE	FALSE	not_clear
surfPA_pat_1327403_1_id_13274010203_003.mat	2	not_clear	not_clear	not_clear	not_clear	not_clear	not_clear	not_clear	not_clear	FALSE	FALSE	not_clear	FALSE	FALSE	not_clear
surfPA_pat_1327403_1_id_13274010203_003.mat	3	not_clear	not_clear	not_clear	not_clear	not_clear	not_clear	not_clear	not_clear	FALSE	FALSE	not_clear	FALSE	FALSE	not_clear
surfPA_pat_1327403_1_id_13274010203_003.mat	4	not_clear	not_clear	not_clear	not_clear	not_clear	not_clear	not_clear	not_clear	FALSE	FALSE	not_clear	FALSE	FALSE	not_clear
surfPA_pat_1327403_1_id_13274010203_003.mat	5	not_clear	not_clear	not_clear	not_clear	not_clear	not_clear	not_clear	not_clear	FALSE	FALSE	not_clear	FALSE	FALSE	not_clear
surfPA_pat_1327403_1_id_13274010203_003.mat	6	not_clear	not_clear	not_clear	not_clear	not_clear	not_clear	not_clear	not_clear	FALSE	FALSE	not_clear	FALSE	FALSE	not_clear
surfPA_pat_1327403_1_id_13274010203_003.mat	7	not_clear	not_clear	not_clear	not_clear	not_clear	not_clear	not_clear	not_clear	FALSE	FALSE	not_clear	FALSE	FALSE	not_clear
surfPA_pat_1327403_1_id_13274010203_003.mat	8	not_clear	not_clear	not_clear	not_clear	not_clear	not_clear	not_clear	not_clear	FALSE	FALSE	not_clear	FALSE	FALSE	not_clear
surf30_pat_103002_4_id_103001102_0037.mat	1	not_clear	not_clear	not_clear	not_clear	not_clear	not_clear	not_clear	not_clear	FALSE	FALSE	not_clear	FALSE	FALSE	not_clear
surf30_pat_103002_4_id_103001102_0037.mat	2	not_clear	not_clear	not_clear	not_clear	not_clear	not_clear	not_clear	not_clear	FALSE	FALSE	not_clear	FALSE	FALSE	not_clear
surf30_pat_103002_4_id_103001102_0037.mat	3	not_clear	not_clear	not_clear	not_clear	not_clear	not_clear	not_clear	not_clear	FALSE	FALSE	not_clear	FALSE	FALSE	not_clear
surf30_pat_103002_4_id_103001102_0037.mat	4	not_clear	not_clear	not_clear	not_clear	not_clear	not_clear	not_clear	not_clear	FALSE	FALSE	not_clear	FALSE	FALSE	not_clear
surf30_pat_103002_4_id_103001102_0037.mat	5	not_clear	not_clear	not_clear	not_clear	not_clear	not_clear	not_clear	not_clear	FALSE	FALSE	not_clear	FALSE	FALSE	not_clear
surf30_pat_103002_4_id_103001102_0037.mat	6	not_clear	not_clear	not_clear	not_clear	not_clear	not_clear	not_clear	not_clear	FALSE	FALSE	not_clear	FALSE	FALSE	not_clear
surf30_pat_103002_4_id_103001102_0037.mat	7	not_clear	not_clear	not_clear	not_clear	not_clear	not_clear	not_clear	not_clear	FALSE	FALSE	not_clear	FALSE	FALSE	not_clear
surf30_pat_103002_4_id_103001102_0037.mat	8	not_clear	not_clear	not_clear	not_clear	not_clear	not_clear	not_clear	not_clear	FALSE	FALSE	not_clear	FALSE	FALSE	not_clear
surfCO_pat_300_3_id_3010700_0009.mat	1	not_clear	not_clear	not_clear	not_clear	not_clear	not_clear	not_clear	not_clear	FALSE	FALSE	not_clear	FALSE	FALSE	not_clear
surfCO_pat_300_3_id_3010700_0009.mat	2	not_clear	not_clear	not_clear	not_clear	not_clear	not_clear	not_clear	not_clear	FALSE	FALSE	not_clear	FALSE	FALSE	not_clear
surfCO_pat_300_3_id_3010700_0009.mat	3	not_clear	not_clear	not_clear	not_clear	not_clear	not_clear	not_clear	not_clear	FALSE	FALSE	not_clear	FALSE	FALSE	not_clear
surfCO_pat_300_3_id_3010700_0009.mat	4	not_clear	not_clear	not_clear	not_clear	not_clear	not_clear	not_clear	not_clear	FALSE	FALSE	not_clear	FALSE	FALSE	not_clear
surfCO_pat_300_3_id_3010700_0009.mat	5	not_clear	not_clear	not_clear	not_clear	not_clear	not_clear	not_clear	not_clear	FALSE	FALSE	not_clear	FALSE	FALSE	not_clear
surfCO_pat_300_3_id_3010700_0009.mat	6	not_clear	not_clear	not_clear	not_clear	not_clear	not_clear	not_clear	not_clear	FALSE	FALSE	not_clear	FALSE	FALSE	not_clear
surfCO_pat_300_3_id_3010700_0009.mat	7	not_clear	not_clear	not_clear	not_clear	not_clear	not_clear	not_clear	not_clear	FALSE	FALSE	not_clear	FALSE	FALSE	not_clear
surfCO_pat_300_3_id_3010700_0009.mat	8	not_clear	not_clear	not_clear	not_clear	not_clear	not_clear	not_clear	not_clear	FALSE	FALSE	not_clear	FALSE	FALSE	not_clear
surfPA_pat_1320503_1_id_13205010103_008.mat	1	not_clear	not_clear	SH/SNIC	SH/SNIC	not_clear	not_clear	clear	clear	FALSE	FALSE	not_clear	TRUE	TRUE	SH/SNIC
surfPA_pat_1320503_1_id_13205010103_008.mat	2	not_clear	not_clear	SH/SNIC	SH/SNIC	not_clear	not_clear	clear	clear	FALSE	FALSE	not_clear	TRUE	TRUE	SH/SNIC
surfPA_pat_1320503_1_id_13205010103_008.mat	3	not_clear	not_clear	not_clear	not_clear	not_clear	not_clear	not_clear	not_clear	FALSE	FALSE	not_clear	FALSE	FALSE	not_clear
surfPA_pat_1320503_1_id_13205010103_008.mat	4	not_clear	not_clear	not_clear	not_clear	not_clear	not_clear	not_clear	not_clear	FALSE	FALSE	not_clear	FALSE	FALSE	not_clear
surfPA_pat_1320503_1_id_13205010103_008.mat	5	not_clear	not_clear	SH/SNIC	not_clear	not_clear	not_clear	clear	not_clear	FALSE	FALSE	not_clear	FALSE	FALSE	not_clear
surfPA_pat_1320503_1_id_13205010103_008.mat	6	not_clear	not_clear	SH/SNIC	not_clear	not_clear	not_clear	clear	not_clear	FALSE	FALSE	not_clear	FALSE	FALSE	not_clear
surfPA_pat_1320503_1_id_13205010103_008.mat	7	SN/SubH	SN/SubH	SH/SNIC	SH/SNIC	clear	clear	clear	clear	TRUE	TRUE	SN/SubH	TRUE	TRUE	SH/SNIC
surfPA_pat_1320503_1_id_13205010103_008.mat	8	not_clear	not_clear	not_clear	not_clear	not_clear	not_clear	not_clear	not_clear	FALSE	FALSE	not_clear	FALSE	FALSE	not_clear
surfPA_pat_1327403_12_id_13274012903_009.mat	1	SN/SubH	not_clear	not_clear	not_clear	clear	not_clear	not_clear	not_clear	FALSE	FALSE	not_clear	FALSE	FALSE	not_clear
surfPA_pat_1327403_12_id_13274012903_009.mat	2	SupH	SupH	not_clear	not_clear	clear	clear	not_clear	not_clear	TRUE	TRUE	SupH	FALSE	FALSE	not_clear
surfPA_pat_1327403_12_id_13274012903_009.mat	3	SN/SubH	not_clear	not_clear	not_clear	clear	not_clear	not_clear	not_clear	FALSE	FALSE	not_clear	FALSE	FALSE	not_clear
surfPA_pat_1327403_12_id_13274012903_009.mat	4	SN/SubH	not_clear	not_clear	not_clear	clear	not_clear	not_clear	not_clear	FALSE	FALSE	not_clear	FALSE	FALSE	not_clear
surfPA_pat_1327403_12_id_13274012903_009.mat	5	SupH	SupH	not_clear	not_clear	clear	clear	not_clear	not_clear	TRUE	TRUE	SupH	FALSE	FALSE	not_clear
surfPA_pat_1327403_12_id_13274012903_009.mat	6	SN/SubH	not_clear	not_clear	not_clear	clear	not_clear	not_clear	not_clear	FALSE	FALSE	not_clear	FALSE	FALSE	not_clear
surfPA_pat_1327403_12_id_13274012903_009.mat	7	not_clear	SupH	not_clear	SH/SNIC	not_clear	clear	not_clear	clear	FALSE	FALSE	not_clear	FALSE	FALSE	not_clear
surfPA_pat_1327403_12_id_13274012903_009.mat	8	not_clear	not_clear	not_clear	not_clear	not_clear	not_clear	not_clear	not_clear	FALSE	FALSE	not_clear	FALSE	FALSE	not_clear
surfCO_pat_1400_6_id_14010700_0010.mat	1	not_clear	not_clear	not_clear	not_clear	not_clear	not_clear	not_clear	not_clear	FALSE	FALSE	not_clear	FALSE	FALSE	not_clear
surfCO_pat_1400_6_id_14010700_0010.mat	2	not_clear	not_clear	not_clear	not_clear	not_clear	not_clear	not_clear	not_clear	FALSE	FALSE	not_clear	FALSE	FALSE	not_clear
surfCO_pat_1400_6_id_14010700_0010.mat	3	not_clear	not_clear	not_clear	not_clear	not_clear	not_clear	not_clear	not_clear	FALSE	FALSE	not_clear	FALSE	FALSE	not_clear
surfCO_pat_1400_6_id_14010700_0010.mat	4	not_clear	not_clear	not_clear	not_clear	not_clear	not_clear	not_clear	not_clear	FALSE	FALSE	not_clear	FALSE	FALSE	not_clear
surfCO_pat_1400_6_id_14010700_0010.mat	5	not_clear	not_clear	not_clear	not_clear	not_clear	not_clear	not_clear	not_clear	FALSE	FALSE	not_clear	FALSE	FALSE	not_clear
surfCO_pat_1400_6_id_14010700_0010.mat	6	not_clear	not_clear	not_clear	not_clear	not_clear	not_clear	not_clear	not_clear	FALSE	FALSE	not_clear	FALSE	FALSE	not_clear
surfCO_pat_1400_6_id_14010700_0010.mat	7	not_clear	not_clear	not_clear	not_clear	not_clear	not_clear	not_clear	not_clear	FALSE	FALSE	not_clear	FALSE	FALSE	not_clear
surfCO_pat_1400_6_id_14010700_0010.mat	8	not_clear	not_clear	not_clear	not_clear	not_clear	not_clear	not_clear	not_clear	FALSE	FALSE	not_clear	FALSE	FALSE	not_clear
surfPA_pat_1320903_5_id_13209011103_005.mat	1	SupH	SupH	FLC	FLC	clear	clear	clear	clear	TRUE	TRUE	SupH	TRUE	TRUE	FLC
surfPA_pat_1320903_5_id_13209011103_005.mat	2	not_clear	SupH	not_clear	FLC	not_clear	clear	not_clear	clear	FALSE	FALSE	not_clear	FALSE	FALSE	not_clear
surfPA_pat_1320903_5_id_13209011103_005.mat	3	not_clear	not_clear	not_clear	not_clear	not_clear	not_clear	not_clear	not_clear	FALSE	FALSE	not_clear	FALSE	FALSE	not_clear
surfPA_pat_1320903_5_id_13209011103_005.mat	4	SN/SubH	SN/SubH	SH/SNIC	SH/SNIC	clear	clear	clear	clear	TRUE	TRUE	SN/SubH	TRUE	TRUE	SH/SNIC
surfPA_pat_1320903_5_id_13209011103_005.mat	5	not_clear	not_clear	not_clear	not_clear	not_clear	not_clear	not_clear	not_clear	FALSE	FALSE	not_clear	FALSE	FALSE	not_clear
surfPA_pat_1320903_5_id_13209011103_005.mat	6	not_clear	not_clear	not_clear	not_clear	not_clear	not_clear	not_clear	not_clear	FALSE	FALSE	not_clear	FALSE	FALSE	not_clear
surfPA_pat_1320903_5_id_13209011103_005.mat	7	not_clear	not_clear	not_clear	not_clear	not_clear	not_clear	not_clear	not_clear	FALSE	FALSE	not_clear	FALSE	FALSE	not_clear
surfPA_pat_1320903_5_id_13209011103_005.mat	8	not_clear	not_clear	not_clear	not_clear	not_clear	not_clear	not_clear	not_clear	FALSE	FALSE	not_clear	FALSE	FALSE	not_clear
surf30_pat_85202_9_id_85200102_0088.mat	1	not_clear	not_clear	not_clear	not_clear	not_clear	not_clear	not_clear	not_clear	FALSE	FALSE	not_clear	FALSE	FALSE	not_clear
surf30_pat_85202_9_id_85200102_0088.mat	2	not_clear	not_clear	not_clear	not_clear	not_clear	not_clear	not_clear	not_clear	FALSE	FALSE	not_clear	FALSE	FALSE	not_clear
surf30_pat_85202_9_id_85200102_0088.mat	3	not_clear	not_clear	not_clear	not_clear	not_clear	not_clear	not_clear	not_clear	FALSE	FALSE	not_clear	FALSE	FALSE	not_clear
surf30_pat_85202_9_id_85200102_0088.mat	4	not_clear	not_clear	not_clear	not_clear	not_clear	not_clear	not_clear	not_clear	FALSE	FALSE	not_clear	FALSE	FALSE	not_clear
surf30_pat_85202_9_id_85200102_0088.mat	5	not_clear	not_clear	not_clear	not_clear	not_clear	not_clear	not_clear	not_clear	FALSE	FALSE	not_clear	FALSE	FALSE	not_clear
surf30_pat_85202_9_id_85200102_0088.mat	6	not_clear	not_clear	not_clear	not_clear	not_clear	not_clear	not_clear	not_clear	FALSE	FALSE	not_clear	FALSE	FALSE	not_clear
surf30_pat_85202_9_id_85200102_0088.mat	7	not_clear	not_clear	not_clear	not_clear	not_clear	not_clear	not_clear	not_clear	FALSE	FALSE	not_clear	FALSE	FALSE	not_clear
surf30_pat_85202_9_id_85200102_0088.mat	8	not_clear	not_clear	not_clear	not_clear	not_clear	not_clear	not_clear	not_clear	FALSE	FALSE	not_clear	FALSE	FALSE	not_clear
surfCO_pat_6100_9_id_61010100_0044.mat	1	not_clear	not_clear	not_clear	not_clear	not_clear	not_clear	not_clear	not_clear	FALSE	FALSE	not_clear	FALSE	FALSE	not_clear
surfCO_pat_6100_9_id_61010100_0044.mat	2	not_clear	not_clear	not_clear	not_clear	not_clear	not_clear	not_clear	not_clear	FALSE	FALSE	not_clear	FALSE	FALSE	not_clear
surfCO_pat_6100_9_id_61010100_0044.mat	3	not_clear	not_clear	not_clear	not_clear	not_clear	not_clear	not_clear	not_clear	FALSE	FALSE	not_clear	FALSE	FALSE	not_clear
surfCO_pat_6100_9_id_61010100_0044.mat	4	not_clear	not_clear	not_clear	not_clear	not_clear	not_clear	not_clear	not_clear	FALSE	FALSE	not_clear	FALSE	FALSE	not_clear
surfCO_pat_6100_9_id_61010100_0044.mat	5	not_clear	not_clear	not_clear	not_clear	not_clear	not_clear	not_clear	not_clear	FALSE	FALSE	not_clear	FALSE	FALSE	not_clear
surfCO_pat_6100_9_id_61010100_0044.mat	6	not_clear	not_clear	not_clear	not_clear	not_clear	not_clear	not_clear	not_clear	FALSE	FALSE	not_clear	FALSE	FALSE	not_clear
surfCO_pat_6100_9_id_61010100_0044.mat	7	not_clear	not_clear	not_clear	not_clear	not_clear	not_clear	not_clear	not_clear	FALSE	FALSE	not_clear	FALSE	FALSE	not_clear
surfCO_pat_6100_9_id_61010100_0044.mat	8	not_clear	not_clear	not_clear	not_clear	not_clear	not_clear	not_clear	not_clear	FALSE	FALSE	not_clear	FALSE	FALSE	not_clear
surfPA_pat_1306903_7_id_13069010103_28230.mat	1	SNIC	not_clear	FLC	FLC	clear	not_clear	clear	clear	FALSE	FALSE	not_clear	TRUE	TRUE	FLC
surfPA_pat_1306903_7_id_13069010103_28230.mat	2	not_clear	not_clear	not_clear	not_clear	not_clear	not_clear	not_clear	not_clear	FALSE	FALSE	not_clear	FALSE	FALSE	not_clear
surfPA_pat_1306903_7_id_13069010103_28230.mat	3	not_clear	not_clear	not_clear	not_clear	not_clear	not_clear	not_clear	not_clear	FALSE	FALSE	not_clear	FALSE	FALSE	not_clear
surfPA_pat_1306903_7_id_13069010103_28230.mat	4	SNIC	not_clear	FLC	FLC	clear	not_clear	clear	clear	FALSE	FALSE	not_clear	TRUE	TRUE	FLC
surfPA_pat_1306903_7_id_13069010103_28230.mat	5	SN/SubH	SN/SubH	FLC	FLC	clear	clear	clear	clear	TRUE	TRUE	SN/SubH	TRUE	TRUE	FLC
surfPA_pat_1306903_7_id_13069010103_28230.mat	6	not_clear	not_clear	not_clear	not_clear	not_clear	not_clear	not_clear	not_clear	FALSE	FALSE	not_clear	FALSE	FALSE	not_clear
surfPA_pat_1306903_7_id_13069010103_28230.mat	7	not_clear	not_clear	not_clear	not_clear	not_clear	not_clear	not_clear	not_clear	FALSE	FALSE	not_clear	FALSE	FALSE	not_clear
surfPA_pat_1306903_7_id_13069010103_28230.mat	8	not_clear	not_clear	not_clear	not_clear	not_clear	not_clear	not_clear	not_clear	FALSE	FALSE	not_clear	FALSE	FALSE	not_clear
surf30_pat_58602_22_id_58600102_0158.mat	1	SN/SubH	SN/SubH	FLC	FLC	clear	clear	clear	clear	TRUE	TRUE	SN/SubH	TRUE	TRUE	FLC
surf30_pat_58602_22_id_58600102_0158.mat	2	SN/SubH	SN/SubH	FLC	FLC	clear	clear	clear	clear	TRUE	TRUE	SN/SubH	TRUE	TRUE	FLC
surf30_pat_58602_22_id_58600102_0158.mat	3	not_clear	not_clear	not_clear	not_clear	not_clear	not_clear	not_clear	not_clear	FALSE	FALSE	not_clear	FALSE	FALSE	not_clear
surf30_pat_58602_22_id_58600102_0158.mat	4	not_clear	not_clear	not_clear	not_clear	not_clear	not_clear	not_clear	not_clear	FALSE	FALSE	not_clear	FALSE	FALSE	not_clear
surf30_pat_58602_22_id_58600102_0158.mat	5	not_clear	not_clear	not_clear	not_clear	not_clear	not_clear	not_clear	not_clear	FALSE	FALSE	not_clear	FALSE	FALSE	not_clear
surf30_pat_58602_22_id_58600102_0158.mat	6	not_clear	not_clear	not_clear	not_clear	not_clear	not_clear	not_clear	not_clear	FALSE	FALSE	not_clear	FALSE	FALSE	not_clear
surf30_pat_58602_22_id_58600102_0158.mat	7	not_clear	not_clear	not_clear	not_clear	not_clear	not_clear	not_clear	not_clear	FALSE	FALSE	not_clear	FALSE	FALSE	not_clear
surf30_pat_58602_22_id_58600102_0158.mat	8	not_clear	not_clear	not_clear	not_clear	not_clear	not_clear	not_clear	not_clear	FALSE	FALSE	not_clear	FALSE	FALSE	not_clear
surfCO_pat_600_10_id_6010700_0006.mat	1	SN/SubH	SN/SubH	not_clear	SH/SNIC	clear	clear	not_clear	clear	TRUE	TRUE	SN/SubH	FALSE	FALSE	not_clear
surfCO_pat_600_10_id_6010700_0006.mat	2	not_clear	not_clear	not_clear	not_clear	not_clear	not_clear	not_clear	not_clear	FALSE	FALSE	not_clear	FALSE	FALSE	not_clear
surfCO_pat_600_10_id_6010700_0006.mat	3	SN/SubH	not_clear	FLC	not_clear	clear	not_clear	clear	not_clear	FALSE	FALSE	not_clear	FALSE	FALSE	not_clear
surfCO_pat_600_10_id_6010700_0006.mat	4	not_clear	not_clear	not_clear	not_clear	not_clear	not_clear	not_clear	not_clear	FALSE	FALSE	not_clear	FALSE	FALSE	not_clear
surfCO_pat_600_10_id_6010700_0006.mat	5	SN/SubH	not_clear	not_clear	not_clear	clear	not_clear	not_clear	not_clear	FALSE	FALSE	not_clear	FALSE	FALSE	not_clear
surfCO_pat_600_10_id_6010700_0006.mat	6	not_clear	not_clear	not_clear	not_clear	not_clear	not_clear	not_clear	not_clear	FALSE	FALSE	not_clear	FALSE	FALSE	not_clear
surfCO_pat_600_10_id_6010700_0006.mat	7	not_clear	not_clear	not_clear	not_clear	not_clear	not_clear	not_clear	not_clear	FALSE	FALSE	not_clear	FALSE	FALSE	not_clear
surfCO_pat_600_10_id_6010700_0006.mat	8	not_clear	not_clear	not_clear	not_clear	not_clear	not_clear	not_clear	not_clear	FALSE	FALSE	not_clear	FALSE	FALSE	not_clear
surfPA_pat_1233703_2_id_12337010503_070.mat	1	SN/SubH	SN/SubH	SH/SNIC	SH/SNIC	clear	clear	clear	clear	TRUE	TRUE	SN/SubH	TRUE	TRUE	SH/SNIC
surfPA_pat_1233703_2_id_12337010503_070.mat	2	SN/SubH	SN/SubH	FLC	FLC	clear	clear	clear	clear	TRUE	TRUE	SN/SubH	TRUE	TRUE	FLC
surfPA_pat_1233703_2_id_12337010503_070.mat	3	not_clear	not_clear	not_clear	not_clear	not_clear	not_clear	not_clear	not_clear	FALSE	FALSE	not_clear	FALSE	FALSE	not_clear
surfPA_pat_1233703_2_id_12337010503_070.mat	4	not_clear	SN/SubH	not_clear	FLC	not_clear	clear	not_clear	clear	FALSE	FALSE	not_clear	FALSE	FALSE	not_clear
surfPA_pat_1233703_2_id_12337010503_070.mat	5	SN/SubH	not_clear	FLC	not_clear	clear	not_clear	clear	not_clear	FALSE	FALSE	not_clear	FALSE	FALSE	not_clear
surfPA_pat_1233703_2_id_12337010503_070.mat	6	not_clear	not_clear	not_clear	not_clear	not_clear	not_clear	not_clear	not_clear	FALSE	FALSE	not_clear	FALSE	FALSE	not_clear
surfPA_pat_1233703_2_id_12337010503_070.mat	7	not_clear	not_clear	not_clear	not_clear	not_clear	not_clear	not_clear	not_clear	FALSE	FALSE	not_clear	FALSE	FALSE	not_clear
surfPA_pat_1233703_2_id_12337010503_070.mat	8	not_clear	not_clear	not_clear	not_clear	not_clear	not_clear	not_clear	not_clear	FALSE	FALSE	not_clear	FALSE	FALSE	not_clear
surfPA_pat_1314703_2_id_13147010103_9610.mat	1	not_clear	not_clear	not_clear	not_clear	not_clear	not_clear	not_clear	not_clear	FALSE	FALSE	not_clear	FALSE	FALSE	not_clear
surfPA_pat_1314703_2_id_13147010103_9610.mat	2	not_clear	not_clear	not_clear	not_clear	not_clear	not_clear	not_clear	not_clear	FALSE	FALSE	not_clear	FALSE	FALSE	not_clear
surfPA_pat_1314703_2_id_13147010103_9610.mat	3	not_clear	not_clear	not_clear	not_clear	not_clear	not_clear	not_clear	not_clear	FALSE	FALSE	not_clear	FALSE	FALSE	not_clear
surfPA_pat_1314703_2_id_13147010103_9610.mat	4	not_clear	not_clear	not_clear	not_clear	not_clear	not_clear	not_clear	not_clear	FALSE	FALSE	not_clear	FALSE	FALSE	not_clear
surfPA_pat_1314703_2_id_13147010103_9610.mat	5	not_clear	not_clear	not_clear	not_clear	not_clear	not_clear	not_clear	not_clear	FALSE	FALSE	not_clear	FALSE	FALSE	not_clear
surfPA_pat_1314703_2_id_13147010103_9610.mat	6	not_clear	not_clear	not_clear	not_clear	not_clear	not_clear	not_clear	not_clear	FALSE	FALSE	not_clear	FALSE	FALSE	not_clear
surfPA_pat_1314703_2_id_13147010103_9610.mat	7	not_clear	not_clear	not_clear	not_clear	not_clear	not_clear	not_clear	not_clear	FALSE	FALSE	not_clear	FALSE	FALSE	not_clear
surfPA_pat_1314703_2_id_13147010103_9610.mat	8	not_clear	not_clear	not_clear	not_clear	not_clear	not_clear	not_clear	not_clear	FALSE	FALSE	not_clear	FALSE	FALSE	not_clear
surfCO_pat_6900_3_id_69010100_0025.mat	1	SN/SubH	SN/SubH	FLC	FLC	clear	clear	clear	clear	TRUE	TRUE	SN/SubH	TRUE	TRUE	FLC
surfCO_pat_6900_3_id_69010100_0025.mat	2	not_clear	not_clear	FLC	FLC	not_clear	not_clear	clear	clear	FALSE	FALSE	not_clear	TRUE	TRUE	FLC
surfCO_pat_6900_3_id_69010100_0025.mat	3	not_clear	not_clear	not_clear	not_clear	not_clear	not_clear	not_clear	not_clear	FALSE	FALSE	not_clear	FALSE	FALSE	not_clear
surfCO_pat_6900_3_id_69010100_0025.mat	4	not_clear	not_clear	SH/SNIC	not_clear	not_clear	not_clear	clear	not_clear	FALSE	FALSE	not_clear	FALSE	FALSE	not_clear
surfCO_pat_6900_3_id_69010100_0025.mat	5	not_clear	not_clear	FLC	FLC	not_clear	not_clear	clear	clear	FALSE	FALSE	not_clear	TRUE	TRUE	FLC
surfCO_pat_6900_3_id_69010100_0025.mat	6	SN/SubH	not_clear	SH/SNIC	not_clear	clear	not_clear	clear	not_clear	FALSE	FALSE	not_clear	FALSE	FALSE	not_clear
surfCO_pat_6900_3_id_69010100_0025.mat	7	SN/SubH	not_clear	SH/SNIC	not_clear	clear	not_clear	clear	not_clear	FALSE	FALSE	not_clear	FALSE	FALSE	not_clear
surfCO_pat_6900_3_id_69010100_0025.mat	8	SN/SubH	not_clear	FLC	FLC	clear	not_clear	clear	clear	FALSE	FALSE	not_clear	TRUE	TRUE	FLC
surfPA_pat_1308503_2_id_13085010103_32472.mat	1	not_clear	not_clear	not_clear	not_clear	not_clear	not_clear	not_clear	not_clear	FALSE	FALSE	not_clear	FALSE	FALSE	not_clear
surfPA_pat_1308503_2_id_13085010103_32472.mat	2	SN/SubH	SN/SubH	SH/SNIC	SH/SNIC	clear	clear	clear	clear	TRUE	TRUE	SN/SubH	TRUE	TRUE	SH/SNIC
surfPA_pat_1308503_2_id_13085010103_32472.mat	3	not_clear	not_clear	not_clear	not_clear	not_clear	not_clear	not_clear	not_clear	FALSE	FALSE	not_clear	FALSE	FALSE	not_clear
surfPA_pat_1308503_2_id_13085010103_32472.mat	4	SN/SubH	SN/SubH	SH/SNIC	SH/SNIC	clear	clear	clear	clear	TRUE	TRUE	SN/SubH	TRUE	TRUE	SH/SNIC
surfPA_pat_1308503_2_id_13085010103_32472.mat	5	SN/SubH	SN/SubH	SH/SNIC	SH/SNIC	clear	clear	clear	clear	TRUE	TRUE	SN/SubH	TRUE	TRUE	SH/SNIC
surfPA_pat_1308503_2_id_13085010103_32472.mat	6	SN/SubH	not_clear	SH/SNIC	SH/SNIC	clear	not_clear	clear	clear	FALSE	FALSE	not_clear	TRUE	TRUE	SH/SNIC
surfPA_pat_1308503_2_id_13085010103_32472.mat	7	SN/SubH	SN/SubH	FLC	FLC	clear	clear	clear	clear	TRUE	TRUE	SN/SubH	TRUE	TRUE	FLC
surfPA_pat_1308503_2_id_13085010103_32472.mat	8	not_clear	not_clear	not_clear	not_clear	not_clear	not_clear	not_clear	not_clear	FALSE	FALSE	not_clear	FALSE	FALSE	not_clear
surfPA_pat_1320903_2_id_13209010503_016.mat	1	SN/SubH	SN/SubH	SH/SNIC	not_clear	clear	clear	clear	not_clear	TRUE	TRUE	SN/SubH	FALSE	FALSE	not_clear
surfPA_pat_1320903_2_id_13209010503_016.mat	2	SN/SubH	SN/SubH	SH/SNIC	not_clear	clear	clear	clear	not_clear	TRUE	TRUE	SN/SubH	FALSE	FALSE	not_clear
surfPA_pat_1320903_2_id_13209010503_016.mat	3	SN/SubH	SN/SubH	SH/SNIC	not_clear	clear	clear	clear	not_clear	TRUE	TRUE	SN/SubH	FALSE	FALSE	not_clear
surfPA_pat_1320903_2_id_13209010503_016.mat	4	SN/SubH	SN/SubH	not_clear	not_clear	clear	clear	not_clear	not_clear	TRUE	TRUE	SN/SubH	FALSE	FALSE	not_clear
surfPA_pat_1320903_2_id_13209010503_016.mat	5	not_clear	not_clear	not_clear	not_clear	not_clear	not_clear	not_clear	not_clear	FALSE	FALSE	not_clear	FALSE	FALSE	not_clear
surfPA_pat_1320903_2_id_13209010503_016.mat	6	SN/SubH	SN/SubH	SH/SNIC	not_clear	clear	clear	clear	not_clear	TRUE	TRUE	SN/SubH	FALSE	FALSE	not_clear
surfPA_pat_1320903_2_id_13209010503_016.mat	7	not_clear	not_clear	not_clear	not_clear	not_clear	not_clear	not_clear	not_clear	FALSE	FALSE	not_clear	FALSE	FALSE	not_clear
surfPA_pat_1320903_2_id_13209010503_016.mat	8	not_clear	not_clear	not_clear	not_clear	not_clear	not_clear	not_clear	not_clear	FALSE	FALSE	not_clear	FALSE	FALSE	not_clear
surfCO_pat_4700_3_id_47010100_0047.mat	1	not_clear	not_clear	not_clear	not_clear	not_clear	not_clear	not_clear	not_clear	FALSE	FALSE	not_clear	FALSE	FALSE	not_clear
surfCO_pat_4700_3_id_47010100_0047.mat	2	not_clear	not_clear	not_clear	not_clear	not_clear	not_clear	not_clear	not_clear	FALSE	FALSE	not_clear	FALSE	FALSE	not_clear
surfCO_pat_4700_3_id_47010100_0047.mat	3	not_clear	not_clear	not_clear	not_clear	not_clear	not_clear	not_clear	not_clear	FALSE	FALSE	not_clear	FALSE	FALSE	not_clear
surfCO_pat_4700_3_id_47010100_0047.mat	4	not_clear	not_clear	not_clear	not_clear	not_clear	not_clear	not_clear	not_clear	FALSE	FALSE	not_clear	FALSE	FALSE	not_clear
surfCO_pat_4700_3_id_47010100_0047.mat	5	not_clear	not_clear	not_clear	not_clear	not_clear	not_clear	not_clear	not_clear	FALSE	FALSE	not_clear	FALSE	FALSE	not_clear
surfCO_pat_4700_3_id_47010100_0047.mat	6	not_clear	not_clear	not_clear	not_clear	not_clear	not_clear	not_clear	not_clear	FALSE	FALSE	not_clear	FALSE	FALSE	not_clear
surfCO_pat_4700_3_id_47010100_0047.mat	7	not_clear	not_clear	not_clear	not_clear	not_clear	not_clear	not_clear	not_clear	FALSE	FALSE	not_clear	FALSE	FALSE	not_clear
surfCO_pat_4700_3_id_47010100_0047.mat	8	not_clear	not_clear	not_clear	not_clear	not_clear	not_clear	not_clear	not_clear	FALSE	FALSE	not_clear	FALSE	FALSE	not_clear
surfCO_pat_6000_6_id_60010100_0022.mat	1	not_clear	SN/SubH	FLC	FLC	not_clear	clear	clear	clear	FALSE	FALSE	not_clear	TRUE	TRUE	FLC
surfCO_pat_6000_6_id_60010100_0022.mat	2	not_clear	SN/SubH	FLC	FLC	not_clear	clear	clear	clear	FALSE	FALSE	not_clear	TRUE	TRUE	FLC
surfCO_pat_6000_6_id_60010100_0022.mat	3	not_clear	not_clear	FLC	FLC	not_clear	not_clear	clear	clear	FALSE	FALSE	not_clear	TRUE	TRUE	FLC
surfCO_pat_6000_6_id_60010100_0022.mat	4	not_clear	not_clear	FLC	FLC	not_clear	not_clear	clear	clear	FALSE	FALSE	not_clear	TRUE	TRUE	FLC
surfCO_pat_6000_6_id_60010100_0022.mat	5	not_clear	not_clear	FLC	not_clear	not_clear	not_clear	clear	not_clear	FALSE	FALSE	not_clear	FALSE	FALSE	not_clear
surfCO_pat_6000_6_id_60010100_0022.mat	6	not_clear	not_clear	FLC	FLC	not_clear	not_clear	clear	clear	FALSE	FALSE	not_clear	TRUE	TRUE	FLC
surfCO_pat_6000_6_id_60010100_0022.mat	7	not_clear	not_clear	FLC	FLC	not_clear	not_clear	clear	clear	FALSE	FALSE	not_clear	TRUE	TRUE	FLC
surfCO_pat_6000_6_id_60010100_0022.mat	8	not_clear	not_clear	FLC	FLC	not_clear	not_clear	clear	clear	FALSE	FALSE	not_clear	TRUE	TRUE	FLC
surfPA_pat_1316303_3_id_13163010103_15799.mat	1	not_clear	not_clear	not_clear	not_clear	not_clear	not_clear	not_clear	not_clear	FALSE	FALSE	not_clear	FALSE	FALSE	not_clear
surfPA_pat_1316303_3_id_13163010103_15799.mat	2	not_clear	not_clear	not_clear	not_clear	not_clear	not_clear	not_clear	not_clear	FALSE	FALSE	not_clear	FALSE	FALSE	not_clear
surfPA_pat_1316303_3_id_13163010103_15799.mat	3	not_clear	not_clear	not_clear	not_clear	not_clear	not_clear	not_clear	not_clear	FALSE	FALSE	not_clear	FALSE	FALSE	not_clear
surfPA_pat_1316303_3_id_13163010103_15799.mat	4	not_clear	not_clear	not_clear	not_clear	not_clear	not_clear	not_clear	not_clear	FALSE	FALSE	not_clear	FALSE	FALSE	not_clear
surfPA_pat_1316303_3_id_13163010103_15799.mat	5	not_clear	not_clear	not_clear	not_clear	not_clear	not_clear	not_clear	not_clear	FALSE	FALSE	not_clear	FALSE	FALSE	not_clear
surfPA_pat_1316303_3_id_13163010103_15799.mat	6	not_clear	not_clear	not_clear	not_clear	not_clear	not_clear	not_clear	not_clear	FALSE	FALSE	not_clear	FALSE	FALSE	not_clear
surfPA_pat_1316303_3_id_13163010103_15799.mat	7	not_clear	not_clear	not_clear	not_clear	not_clear	not_clear	not_clear	not_clear	FALSE	FALSE	not_clear	FALSE	FALSE	not_clear
surfPA_pat_1316303_3_id_13163010103_15799.mat	8	not_clear	not_clear	not_clear	not_clear	not_clear	not_clear	not_clear	not_clear	FALSE	FALSE	not_clear	FALSE	FALSE	not_clear
surfPA_pat_1323803_1_id_13238010103_5905.mat	1	not_clear	not_clear	not_clear	not_clear	not_clear	not_clear	not_clear	not_clear	FALSE	FALSE	not_clear	FALSE	FALSE	not_clear
surfPA_pat_1323803_1_id_13238010103_5905.mat	2	not_clear	not_clear	not_clear	not_clear	not_clear	not_clear	not_clear	not_clear	FALSE	FALSE	not_clear	FALSE	FALSE	not_clear
surfPA_pat_1323803_1_id_13238010103_5905.mat	3	SN/SubH	SN/SubH	not_clear	not_clear	clear	clear	not_clear	not_clear	TRUE	TRUE	SN/SubH	FALSE	FALSE	not_clear
surfPA_pat_1323803_1_id_13238010103_5905.mat	4	not_clear	not_clear	not_clear	not_clear	not_clear	not_clear	not_clear	not_clear	FALSE	FALSE	not_clear	FALSE	FALSE	not_clear
surfPA_pat_1323803_1_id_13238010103_5905.mat	5	not_clear	not_clear	not_clear	not_clear	not_clear	not_clear	not_clear	not_clear	FALSE	FALSE	not_clear	FALSE	FALSE	not_clear
surfPA_pat_1323803_1_id_13238010103_5905.mat	6	not_clear	not_clear	not_clear	not_clear	not_clear	not_clear	not_clear	not_clear	FALSE	FALSE	not_clear	FALSE	FALSE	not_clear
surfPA_pat_1323803_1_id_13238010103_5905.mat	7	not_clear	not_clear	not_clear	not_clear	not_clear	not_clear	not_clear	not_clear	FALSE	FALSE	not_clear	FALSE	FALSE	not_clear
surfPA_pat_1323803_1_id_13238010103_5905.mat	8	not_clear	not_clear	not_clear	not_clear	not_clear	not_clear	not_clear	not_clear	FALSE	FALSE	not_clear	FALSE	FALSE	not_clear
surf30_pat_55202_8_id_55201102_0078.mat	1	not_clear	SN/SubH	not_clear	SH/SNIC	not_clear	clear	not_clear	clear	FALSE	FALSE	not_clear	FALSE	FALSE	not_clear
surf30_pat_55202_8_id_55201102_0078.mat	2	SNIC	SNIC	FLC	FLC	clear	clear	clear	clear	TRUE	TRUE	SNIC	TRUE	TRUE	FLC
surf30_pat_55202_8_id_55201102_0078.mat	3	not_clear	not_clear	not_clear	not_clear	not_clear	not_clear	not_clear	not_clear	FALSE	FALSE	not_clear	FALSE	FALSE	not_clear
surf30_pat_55202_8_id_55201102_0078.mat	4	not_clear	not_clear	not_clear	not_clear	not_clear	not_clear	not_clear	not_clear	FALSE	FALSE	not_clear	FALSE	FALSE	not_clear
surf30_pat_55202_8_id_55201102_0078.mat	5	not_clear	not_clear	not_clear	not_clear	not_clear	not_clear	not_clear	not_clear	FALSE	FALSE	not_clear	FALSE	FALSE	not_clear
surf30_pat_55202_8_id_55201102_0078.mat	6	not_clear	SN/SubH	not_clear	SH/SNIC	not_clear	clear	not_clear	clear	FALSE	FALSE	not_clear	FALSE	FALSE	not_clear
surf30_pat_55202_8_id_55201102_0078.mat	7	not_clear	not_clear	not_clear	not_clear	not_clear	not_clear	not_clear	not_clear	FALSE	FALSE	not_clear	FALSE	FALSE	not_clear
surf30_pat_55202_8_id_55201102_0078.mat	8	not_clear	not_clear	not_clear	not_clear	not_clear	not_clear	not_clear	not_clear	FALSE	FALSE	not_clear	FALSE	FALSE	not_clear
surfPA_pat_1315003_1_id_13150010103_11684.mat	1	not_clear	not_clear	not_clear	not_clear	not_clear	not_clear	not_clear	not_clear	FALSE	FALSE	not_clear	FALSE	FALSE	not_clear
surfPA_pat_1315003_1_id_13150010103_11684.mat	2	not_clear	not_clear	not_clear	not_clear	not_clear	not_clear	not_clear	not_clear	FALSE	FALSE	not_clear	FALSE	FALSE	not_clear
surfPA_pat_1315003_1_id_13150010103_11684.mat	3	SN/SubH	SN/SubH	FLC	FLC	clear	clear	clear	clear	TRUE	TRUE	SN/SubH	TRUE	TRUE	FLC
surfPA_pat_1315003_1_id_13150010103_11684.mat	4	not_clear	not_clear	not_clear	not_clear	not_clear	not_clear	not_clear	not_clear	FALSE	FALSE	not_clear	FALSE	FALSE	not_clear
surfPA_pat_1315003_1_id_13150010103_11684.mat	5	not_clear	not_clear	not_clear	FLC	not_clear	not_clear	not_clear	clear	FALSE	FALSE	not_clear	FALSE	FALSE	not_clear
surfPA_pat_1315003_1_id_13150010103_11684.mat	6	not_clear	not_clear	not_clear	not_clear	not_clear	not_clear	not_clear	not_clear	FALSE	FALSE	not_clear	FALSE	FALSE	not_clear
surfPA_pat_1315003_1_id_13150010103_11684.mat	7	not_clear	not_clear	not_clear	not_clear	not_clear	not_clear	not_clear	not_clear	FALSE	FALSE	not_clear	FALSE	FALSE	not_clear
surfPA_pat_1315003_1_id_13150010103_11684.mat	8	not_clear	not_clear	not_clear	not_clear	not_clear	not_clear	not_clear	not_clear	FALSE	FALSE	not_clear	FALSE	FALSE	not_clear
surf30_pat_92102_2_id_92101102_0016.mat	1	not_clear	not_clear	not_clear	not_clear	not_clear	not_clear	not_clear	not_clear	FALSE	FALSE	not_clear	FALSE	FALSE	not_clear
surf30_pat_92102_2_id_92101102_0016.mat	2	not_clear	not_clear	not_clear	not_clear	not_clear	not_clear	not_clear	not_clear	FALSE	FALSE	not_clear	FALSE	FALSE	not_clear
surf30_pat_92102_2_id_92101102_0016.mat	3	not_clear	not_clear	not_clear	not_clear	not_clear	not_clear	not_clear	not_clear	FALSE	FALSE	not_clear	FALSE	FALSE	not_clear
surf30_pat_92102_2_id_92101102_0016.mat	4	SupH	SupH	not_clear	not_clear	clear	clear	not_clear	not_clear	TRUE	TRUE	SupH	FALSE	FALSE	not_clear
surf30_pat_92102_2_id_92101102_0016.mat	5	not_clear	not_clear	not_clear	not_clear	not_clear	not_clear	not_clear	not_clear	FALSE	FALSE	not_clear	FALSE	FALSE	not_clear
surf30_pat_92102_2_id_92101102_0016.mat	6	not_clear	not_clear	not_clear	not_clear	not_clear	not_clear	not_clear	not_clear	FALSE	FALSE	not_clear	FALSE	FALSE	not_clear
surf30_pat_92102_2_id_92101102_0016.mat	7	not_clear	not_clear	not_clear	not_clear	not_clear	not_clear	not_clear	not_clear	FALSE	FALSE	not_clear	FALSE	FALSE	not_clear
surf30_pat_92102_2_id_92101102_0016.mat	8	not_clear	not_clear	not_clear	not_clear	not_clear	not_clear	not_clear	not_clear	FALSE	FALSE	not_clear	FALSE	FALSE	not_clear
surf30_pat_46702_2_id_46700102_0038.mat	1	SN/SubH	SN/SubH	FLC	FLC	clear	clear	clear	clear	TRUE	TRUE	SN/SubH	TRUE	TRUE	FLC
surf30_pat_46702_2_id_46700102_0038.mat	2	not_clear	not_clear	not_clear	not_clear	not_clear	not_clear	not_clear	not_clear	FALSE	FALSE	not_clear	FALSE	FALSE	not_clear
surf30_pat_46702_2_id_46700102_0038.mat	3	not_clear	not_clear	not_clear	not_clear	not_clear	not_clear	not_clear	not_clear	FALSE	FALSE	not_clear	FALSE	FALSE	not_clear
surf30_pat_46702_2_id_46700102_0038.mat	4	not_clear	not_clear	not_clear	not_clear	not_clear	not_clear	not_clear	not_clear	FALSE	FALSE	not_clear	FALSE	FALSE	not_clear
surf30_pat_46702_2_id_46700102_0038.mat	5	SN/SubH	not_clear	FLC	not_clear	clear	not_clear	clear	not_clear	FALSE	FALSE	not_clear	FALSE	FALSE	not_clear
surf30_pat_46702_2_id_46700102_0038.mat	6	SN/SubH	not_clear	FLC	not_clear	clear	not_clear	clear	not_clear	FALSE	FALSE	not_clear	FALSE	FALSE	not_clear
surf30_pat_46702_2_id_46700102_0038.mat	7	not_clear	not_clear	not_clear	not_clear	not_clear	not_clear	not_clear	not_clear	FALSE	FALSE	not_clear	FALSE	FALSE	not_clear
surf30_pat_46702_2_id_46700102_0038.mat	8	not_clear	not_clear	not_clear	not_clear	not_clear	not_clear	not_clear	not_clear	FALSE	FALSE	not_clear	FALSE	FALSE	not_clear
surfPA_pat_1327403_9_id_13274012903_003.mat	1	not_clear	not_clear	not_clear	not_clear	not_clear	not_clear	not_clear	not_clear	FALSE	FALSE	not_clear	FALSE	FALSE	not_clear
surfPA_pat_1327403_9_id_13274012903_003.mat	2	not_clear	not_clear	not_clear	not_clear	not_clear	not_clear	not_clear	not_clear	FALSE	FALSE	not_clear	FALSE	FALSE	not_clear
surfPA_pat_1327403_9_id_13274012903_003.mat	3	not_clear	not_clear	not_clear	not_clear	not_clear	not_clear	not_clear	not_clear	FALSE	FALSE	not_clear	FALSE	FALSE	not_clear
surfPA_pat_1327403_9_id_13274012903_003.mat	4	not_clear	not_clear	not_clear	not_clear	not_clear	not_clear	not_clear	not_clear	FALSE	FALSE	not_clear	FALSE	FALSE	not_clear
surfPA_pat_1327403_9_id_13274012903_003.mat	5	not_clear	not_clear	not_clear	not_clear	not_clear	not_clear	not_clear	not_clear	FALSE	FALSE	not_clear	FALSE	FALSE	not_clear
surfPA_pat_1327403_9_id_13274012903_003.mat	6	not_clear	not_clear	not_clear	not_clear	not_clear	not_clear	not_clear	not_clear	FALSE	FALSE	not_clear	FALSE	FALSE	not_clear
surfPA_pat_1327403_9_id_13274012903_003.mat	7	not_clear	not_clear	not_clear	not_clear	not_clear	not_clear	not_clear	not_clear	FALSE	FALSE	not_clear	FALSE	FALSE	not_clear
surfPA_pat_1327403_9_id_13274012903_003.mat	8	not_clear	not_clear	not_clear	not_clear	not_clear	not_clear	not_clear	not_clear	FALSE	FALSE	not_clear	FALSE	FALSE	not_clear
surf30_pat_102_2_id_100102_0086.mat	1	not_clear	not_clear	not_clear	not_clear	not_clear	not_clear	not_clear	not_clear	FALSE	FALSE	not_clear	FALSE	FALSE	not_clear
surf30_pat_102_2_id_100102_0086.mat	2	not_clear	not_clear	not_clear	not_clear	not_clear	not_clear	not_clear	not_clear	FALSE	FALSE	not_clear	FALSE	FALSE	not_clear
surf30_pat_102_2_id_100102_0086.mat	3	SN/SubH	SN/SubH	FLC	FLC	clear	clear	clear	clear	TRUE	TRUE	SN/SubH	TRUE	TRUE	FLC
surf30_pat_102_2_id_100102_0086.mat	4	SN/SubH	not_clear	not_clear	not_clear	clear	not_clear	not_clear	not_clear	FALSE	FALSE	not_clear	FALSE	FALSE	not_clear
surf30_pat_102_2_id_100102_0086.mat	5	SN/SubH	not_clear	not_clear	not_clear	clear	not_clear	not_clear	not_clear	FALSE	FALSE	not_clear	FALSE	FALSE	not_clear
surf30_pat_102_2_id_100102_0086.mat	6	not_clear	not_clear	not_clear	not_clear	not_clear	not_clear	not_clear	not_clear	FALSE	FALSE	not_clear	FALSE	FALSE	not_clear
surf30_pat_102_2_id_100102_0086.mat	7	not_clear	not_clear	not_clear	not_clear	not_clear	not_clear	not_clear	not_clear	FALSE	FALSE	not_clear	FALSE	FALSE	not_clear
surf30_pat_102_2_id_100102_0086.mat	8	not_clear	not_clear	not_clear	not_clear	not_clear	not_clear	not_clear	not_clear	FALSE	FALSE	not_clear	FALSE	FALSE	not_clear
surfPA_pat_1329303_3_id_13293010803_012.mat	1	not_clear	not_clear	not_clear	not_clear	not_clear	not_clear	not_clear	not_clear	FALSE	FALSE	not_clear	FALSE	FALSE	not_clear
surfPA_pat_1329303_3_id_13293010803_012.mat	2	not_clear	not_clear	not_clear	not_clear	not_clear	not_clear	not_clear	not_clear	FALSE	FALSE	not_clear	FALSE	FALSE	not_clear
surfPA_pat_1329303_3_id_13293010803_012.mat	3	not_clear	not_clear	not_clear	not_clear	not_clear	not_clear	not_clear	not_clear	FALSE	FALSE	not_clear	FALSE	FALSE	not_clear
surfPA_pat_1329303_3_id_13293010803_012.mat	4	not_clear	not_clear	not_clear	not_clear	not_clear	not_clear	not_clear	not_clear	FALSE	FALSE	not_clear	FALSE	FALSE	not_clear
surfPA_pat_1329303_3_id_13293010803_012.mat	5	not_clear	not_clear	not_clear	not_clear	not_clear	not_clear	not_clear	not_clear	FALSE	FALSE	not_clear	FALSE	FALSE	not_clear
surfPA_pat_1329303_3_id_13293010803_012.mat	6	not_clear	not_clear	not_clear	not_clear	not_clear	not_clear	not_clear	not_clear	FALSE	FALSE	not_clear	FALSE	FALSE	not_clear
surfPA_pat_1329303_3_id_13293010803_012.mat	7	not_clear	not_clear	not_clear	not_clear	not_clear	not_clear	not_clear	not_clear	FALSE	FALSE	not_clear	FALSE	FALSE	not_clear
surfPA_pat_1329303_3_id_13293010803_012.mat	8	not_clear	not_clear	not_clear	not_clear	not_clear	not_clear	not_clear	not_clear	FALSE	FALSE	not_clear	FALSE	FALSE	not_clear
CO_pat_6700_5_id_67010100_0071.mat	1	not_clear	not_clear	not_clear	not_clear	not_clear	not_clear	not_clear	not_clear	FALSE	FALSE	not_clear	FALSE	FALSE	not_clear
CO_pat_6700_5_id_67010100_0071.mat	2	not_clear	not_clear	not_clear	not_clear	not_clear	not_clear	not_clear	not_clear	FALSE	FALSE	not_clear	FALSE	FALSE	not_clear
CO_pat_6700_5_id_67010100_0071.mat	3	SN/SubH	not_clear	FLC	FLC	clear	not_clear	clear	clear	FALSE	FALSE	not_clear	TRUE	TRUE	FLC
CO_pat_6700_5_id_67010100_0071.mat	4	not_clear	not_clear	not_clear	FLC	not_clear	not_clear	not_clear	clear	FALSE	FALSE	not_clear	FALSE	FALSE	not_clear
CO_pat_6700_5_id_67010100_0071.mat	5	not_clear	not_clear	not_clear	not_clear	not_clear	not_clear	not_clear	not_clear	FALSE	FALSE	not_clear	FALSE	FALSE	not_clear
CO_pat_6700_5_id_67010100_0071.mat	6	not_clear	not_clear	not_clear	not_clear	not_clear	not_clear	not_clear	not_clear	FALSE	FALSE	not_clear	FALSE	FALSE	not_clear
CO_pat_6700_5_id_67010100_0071.mat	7	not_clear	not_clear	not_clear	not_clear	not_clear	not_clear	not_clear	not_clear	FALSE	FALSE	not_clear	FALSE	FALSE	not_clear
CO_pat_6700_5_id_67010100_0071.mat	8	not_clear	not_clear	not_clear	not_clear	not_clear	not_clear	not_clear	not_clear	FALSE	FALSE	not_clear	FALSE	FALSE	not_clear
surfPA_pat_1312703_6_id_13127010103_9397.mat	1	not_clear	not_clear	not_clear	not_clear	not_clear	not_clear	not_clear	not_clear	FALSE	FALSE	not_clear	FALSE	FALSE	not_clear
surfPA_pat_1312703_6_id_13127010103_9397.mat	2	not_clear	not_clear	not_clear	not_clear	not_clear	not_clear	not_clear	not_clear	FALSE	FALSE	not_clear	FALSE	FALSE	not_clear
surfPA_pat_1312703_6_id_13127010103_9397.mat	3	not_clear	not_clear	not_clear	not_clear	not_clear	not_clear	not_clear	not_clear	FALSE	FALSE	not_clear	FALSE	FALSE	not_clear
surfPA_pat_1312703_6_id_13127010103_9397.mat	4	not_clear	not_clear	not_clear	not_clear	not_clear	not_clear	not_clear	not_clear	FALSE	FALSE	not_clear	FALSE	FALSE	not_clear
surfPA_pat_1312703_6_id_13127010103_9397.mat	5	not_clear	not_clear	not_clear	not_clear	not_clear	not_clear	not_clear	not_clear	FALSE	FALSE	not_clear	FALSE	FALSE	not_clear
surfPA_pat_1312703_6_id_13127010103_9397.mat	6	not_clear	not_clear	not_clear	not_clear	not_clear	not_clear	not_clear	not_clear	FALSE	FALSE	not_clear	FALSE	FALSE	not_clear
surfPA_pat_1312703_6_id_13127010103_9397.mat	7	not_clear	not_clear	not_clear	not_clear	not_clear	not_clear	not_clear	not_clear	FALSE	FALSE	not_clear	FALSE	FALSE	not_clear
surfPA_pat_1312703_6_id_13127010103_9397.mat	8	not_clear	not_clear	not_clear	not_clear	not_clear	not_clear	not_clear	not_clear	FALSE	FALSE	not_clear	FALSE	FALSE	not_clear
CO_pat_3300_5_id_33010100_0012.mat	1	not_clear	not_clear	not_clear	not_clear	not_clear	not_clear	not_clear	not_clear	FALSE	FALSE	not_clear	FALSE	FALSE	not_clear
CO_pat_3300_5_id_33010100_0012.mat	2	not_clear	not_clear	not_clear	not_clear	not_clear	not_clear	not_clear	not_clear	FALSE	FALSE	not_clear	FALSE	FALSE	not_clear
CO_pat_3300_5_id_33010100_0012.mat	3	not_clear	not_clear	not_clear	not_clear	not_clear	not_clear	not_clear	not_clear	FALSE	FALSE	not_clear	FALSE	FALSE	not_clear
CO_pat_3300_5_id_33010100_0012.mat	4	not_clear	not_clear	not_clear	not_clear	not_clear	not_clear	not_clear	not_clear	FALSE	FALSE	not_clear	FALSE	FALSE	not_clear
CO_pat_3300_5_id_33010100_0012.mat	5	not_clear	not_clear	not_clear	not_clear	not_clear	not_clear	not_clear	not_clear	FALSE	FALSE	not_clear	FALSE	FALSE	not_clear
CO_pat_3300_5_id_33010100_0012.mat	6	not_clear	not_clear	not_clear	not_clear	not_clear	not_clear	not_clear	not_clear	FALSE	FALSE	not_clear	FALSE	FALSE	not_clear
CO_pat_3300_5_id_33010100_0012.mat	7	not_clear	not_clear	not_clear	not_clear	not_clear	not_clear	not_clear	not_clear	FALSE	FALSE	not_clear	FALSE	FALSE	not_clear
CO_pat_3300_5_id_33010100_0012.mat	8	not_clear	not_clear	not_clear	not_clear	not_clear	not_clear	not_clear	not_clear	FALSE	FALSE	not_clear	FALSE	FALSE	not_clear
surfCO_pat_1200_21_id_12010100_0040.mat	1	SupH	not_clear	not_clear	not_clear	clear	not_clear	not_clear	not_clear	FALSE	FALSE	not_clear	FALSE	FALSE	not_clear
surfCO_pat_1200_21_id_12010100_0040.mat	2	not_clear	SN/SubH	not_clear	not_clear	not_clear	clear	not_clear	not_clear	FALSE	FALSE	not_clear	FALSE	FALSE	not_clear
surfCO_pat_1200_21_id_12010100_0040.mat	3	not_clear	not_clear	not_clear	not_clear	not_clear	not_clear	not_clear	not_clear	FALSE	FALSE	not_clear	FALSE	FALSE	not_clear
surfCO_pat_1200_21_id_12010100_0040.mat	4	SupH	SN/SubH	not_clear	not_clear	clear	clear	not_clear	not_clear	TRUE	FALSE	not_clear	FALSE	FALSE	not_clear
surfCO_pat_1200_21_id_12010100_0040.mat	5	not_clear	not_clear	not_clear	not_clear	not_clear	not_clear	not_clear	not_clear	FALSE	FALSE	not_clear	FALSE	FALSE	not_clear
surfCO_pat_1200_21_id_12010100_0040.mat	6	not_clear	not_clear	not_clear	not_clear	not_clear	not_clear	not_clear	not_clear	FALSE	FALSE	not_clear	FALSE	FALSE	not_clear
surfCO_pat_1200_21_id_12010100_0040.mat	7	SupH	not_clear	not_clear	not_clear	clear	not_clear	not_clear	not_clear	FALSE	FALSE	not_clear	FALSE	FALSE	not_clear
surfCO_pat_1200_21_id_12010100_0040.mat	8	SupH	not_clear	not_clear	not_clear	clear	not_clear	not_clear	not_clear	FALSE	FALSE	not_clear	FALSE	FALSE	not_clear
surf30_pat_93902_6_id_93901102_0116.mat	1	not_clear	not_clear	not_clear	not_clear	not_clear	not_clear	not_clear	not_clear	FALSE	FALSE	not_clear	FALSE	FALSE	not_clear
surf30_pat_93902_6_id_93901102_0116.mat	2	SN/SubH	SN/SubH	SH/SNIC	SH/SNIC	clear	clear	clear	clear	TRUE	TRUE	SN/SubH	TRUE	TRUE	SH/SNIC
surf30_pat_93902_6_id_93901102_0116.mat	3	SN/SubH	SN/SubH	FLC	FLC	clear	clear	clear	clear	TRUE	TRUE	SN/SubH	TRUE	TRUE	FLC
surf30_pat_93902_6_id_93901102_0116.mat	4	not_clear	SN/SubH	not_clear	not_clear	not_clear	clear	not_clear	not_clear	FALSE	FALSE	not_clear	FALSE	FALSE	not_clear
surf30_pat_93902_6_id_93901102_0116.mat	5	not_clear	not_clear	not_clear	not_clear	not_clear	not_clear	not_clear	not_clear	FALSE	FALSE	not_clear	FALSE	FALSE	not_clear
surf30_pat_93902_6_id_93901102_0116.mat	6	not_clear	not_clear	not_clear	not_clear	not_clear	not_clear	not_clear	not_clear	FALSE	FALSE	not_clear	FALSE	FALSE	not_clear
surf30_pat_93902_6_id_93901102_0116.mat	7	not_clear	SN/SubH	not_clear	not_clear	not_clear	clear	not_clear	not_clear	FALSE	FALSE	not_clear	FALSE	FALSE	not_clear
surf30_pat_93902_6_id_93901102_0116.mat	8	not_clear	not_clear	not_clear	not_clear	not_clear	not_clear	not_clear	not_clear	FALSE	FALSE	not_clear	FALSE	FALSE	not_clear
surfPA_pat_1314703_4_id_13147010103_9629.mat	1	not_clear	not_clear	FLC	FLC	not_clear	not_clear	clear	clear	FALSE	FALSE	not_clear	TRUE	TRUE	FLC
surfPA_pat_1314703_4_id_13147010103_9629.mat	2	not_clear	not_clear	FLC	FLC	not_clear	not_clear	clear	clear	FALSE	FALSE	not_clear	TRUE	TRUE	FLC
surfPA_pat_1314703_4_id_13147010103_9629.mat	3	SN/SubH	SN/SubH	FLC	FLC	clear	clear	clear	clear	TRUE	TRUE	SN/SubH	TRUE	TRUE	FLC
surfPA_pat_1314703_4_id_13147010103_9629.mat	4	not_clear	not_clear	not_clear	not_clear	not_clear	not_clear	not_clear	not_clear	FALSE	FALSE	not_clear	FALSE	FALSE	not_clear
surfPA_pat_1314703_4_id_13147010103_9629.mat	5	not_clear	not_clear	FLC	FLC	not_clear	not_clear	clear	clear	FALSE	FALSE	not_clear	TRUE	TRUE	FLC
surfPA_pat_1314703_4_id_13147010103_9629.mat	6	not_clear	not_clear	not_clear	not_clear	not_clear	not_clear	not_clear	not_clear	FALSE	FALSE	not_clear	FALSE	FALSE	not_clear
surfPA_pat_1314703_4_id_13147010103_9629.mat	7	not_clear	not_clear	not_clear	not_clear	not_clear	not_clear	not_clear	not_clear	FALSE	FALSE	not_clear	FALSE	FALSE	not_clear
surfPA_pat_1314703_4_id_13147010103_9629.mat	8	not_clear	not_clear	not_clear	not_clear	not_clear	not_clear	not_clear	not_clear	FALSE	FALSE	not_clear	FALSE	FALSE	not_clear
surf30_pat_85202_3_id_85200102_0039.mat	1	not_clear	not_clear	not_clear	not_clear	not_clear	not_clear	not_clear	not_clear	FALSE	FALSE	not_clear	FALSE	FALSE	not_clear
surf30_pat_85202_3_id_85200102_0039.mat	2	not_clear	not_clear	not_clear	not_clear	not_clear	not_clear	not_clear	not_clear	FALSE	FALSE	not_clear	FALSE	FALSE	not_clear
surf30_pat_85202_3_id_85200102_0039.mat	3	not_clear	not_clear	not_clear	not_clear	not_clear	not_clear	not_clear	not_clear	FALSE	FALSE	not_clear	FALSE	FALSE	not_clear
surf30_pat_85202_3_id_85200102_0039.mat	4	not_clear	not_clear	not_clear	not_clear	not_clear	not_clear	not_clear	not_clear	FALSE	FALSE	not_clear	FALSE	FALSE	not_clear
surf30_pat_85202_3_id_85200102_0039.mat	5	not_clear	not_clear	not_clear	not_clear	not_clear	not_clear	not_clear	not_clear	FALSE	FALSE	not_clear	FALSE	FALSE	not_clear
surf30_pat_85202_3_id_85200102_0039.mat	6	not_clear	not_clear	not_clear	not_clear	not_clear	not_clear	not_clear	not_clear	FALSE	FALSE	not_clear	FALSE	FALSE	not_clear
surf30_pat_85202_3_id_85200102_0039.mat	7	not_clear	not_clear	not_clear	not_clear	not_clear	not_clear	not_clear	not_clear	FALSE	FALSE	not_clear	FALSE	FALSE	not_clear
surf30_pat_85202_3_id_85200102_0039.mat	8	not_clear	not_clear	not_clear	not_clear	not_clear	not_clear	not_clear	not_clear	FALSE	FALSE	not_clear	FALSE	FALSE	not_clear
surfPA_pat_1309803_2_id_13098010103_37874.mat	1	not_clear	SN/SubH	SH/SNIC	FLC	not_clear	clear	clear	clear	FALSE	FALSE	not_clear	TRUE	FALSE	not_clear
surfPA_pat_1309803_2_id_13098010103_37874.mat	2	not_clear	not_clear	not_clear	not_clear	not_clear	not_clear	not_clear	not_clear	FALSE	FALSE	not_clear	FALSE	FALSE	not_clear
surfPA_pat_1309803_2_id_13098010103_37874.mat	3	not_clear	not_clear	SH/SNIC	not_clear	not_clear	not_clear	clear	not_clear	FALSE	FALSE	not_clear	FALSE	FALSE	not_clear
surfPA_pat_1309803_2_id_13098010103_37874.mat	4	not_clear	SN/SubH	SH/SNIC	FLC	not_clear	clear	clear	clear	FALSE	FALSE	not_clear	TRUE	FALSE	not_clear
surfPA_pat_1309803_2_id_13098010103_37874.mat	5	not_clear	SN/SubH	not_clear	FLC	not_clear	clear	not_clear	clear	FALSE	FALSE	not_clear	FALSE	FALSE	not_clear
surfPA_pat_1309803_2_id_13098010103_37874.mat	6	not_clear	not_clear	not_clear	not_clear	not_clear	not_clear	not_clear	not_clear	FALSE	FALSE	not_clear	FALSE	FALSE	not_clear
surfPA_pat_1309803_2_id_13098010103_37874.mat	7	not_clear	not_clear	not_clear	not_clear	not_clear	not_clear	not_clear	not_clear	FALSE	FALSE	not_clear	FALSE	FALSE	not_clear
surfPA_pat_1309803_2_id_13098010103_37874.mat	8	not_clear	SN/SubH	SH/SNIC	FLC	not_clear	clear	clear	clear	FALSE	FALSE	not_clear	TRUE	FALSE	not_clear
surf30_pat_30002_6_id_30000102_0099.mat	1	not_clear	not_clear	not_clear	not_clear	not_clear	not_clear	not_clear	not_clear	FALSE	FALSE	not_clear	FALSE	FALSE	not_clear
surf30_pat_30002_6_id_30000102_0099.mat	2	not_clear	not_clear	not_clear	not_clear	not_clear	not_clear	not_clear	not_clear	FALSE	FALSE	not_clear	FALSE	FALSE	not_clear
surf30_pat_30002_6_id_30000102_0099.mat	3	not_clear	not_clear	not_clear	SH/SNIC	not_clear	not_clear	not_clear	clear	FALSE	FALSE	not_clear	FALSE	FALSE	not_clear
surf30_pat_30002_6_id_30000102_0099.mat	4	not_clear	not_clear	FLC	FLC	not_clear	not_clear	clear	clear	FALSE	FALSE	not_clear	TRUE	TRUE	FLC
surf30_pat_30002_6_id_30000102_0099.mat	5	not_clear	not_clear	not_clear	not_clear	not_clear	not_clear	not_clear	not_clear	FALSE	FALSE	not_clear	FALSE	FALSE	not_clear
surf30_pat_30002_6_id_30000102_0099.mat	6	not_clear	not_clear	not_clear	not_clear	not_clear	not_clear	not_clear	not_clear	FALSE	FALSE	not_clear	FALSE	FALSE	not_clear
surf30_pat_30002_6_id_30000102_0099.mat	7	not_clear	not_clear	not_clear	not_clear	not_clear	not_clear	not_clear	not_clear	FALSE	FALSE	not_clear	FALSE	FALSE	not_clear
surf30_pat_30002_6_id_30000102_0099.mat	8	not_clear	not_clear	not_clear	not_clear	not_clear	not_clear	not_clear	not_clear	FALSE	FALSE	not_clear	FALSE	FALSE	not_clear
surfPA_pat_1306903_4_id_13069010103_27783.mat	1	not_clear	not_clear	not_clear	not_clear	not_clear	not_clear	not_clear	not_clear	FALSE	FALSE	not_clear	FALSE	FALSE	not_clear
surfPA_pat_1306903_4_id_13069010103_27783.mat	2	not_clear	not_clear	SH/SNIC	SH/SNIC	not_clear	not_clear	clear	clear	FALSE	FALSE	not_clear	TRUE	TRUE	SH/SNIC
surfPA_pat_1306903_4_id_13069010103_27783.mat	3	not_clear	not_clear	not_clear	not_clear	not_clear	not_clear	not_clear	not_clear	FALSE	FALSE	not_clear	FALSE	FALSE	not_clear
surfPA_pat_1306903_4_id_13069010103_27783.mat	4	not_clear	not_clear	not_clear	not_clear	not_clear	not_clear	not_clear	not_clear	FALSE	FALSE	not_clear	FALSE	FALSE	not_clear
surfPA_pat_1306903_4_id_13069010103_27783.mat	5	not_clear	SNIC	not_clear	SH/SNIC	not_clear	clear	not_clear	clear	FALSE	FALSE	not_clear	FALSE	FALSE	not_clear
surfPA_pat_1306903_4_id_13069010103_27783.mat	6	not_clear	not_clear	not_clear	not_clear	not_clear	not_clear	not_clear	not_clear	FALSE	FALSE	not_clear	FALSE	FALSE	not_clear
surfPA_pat_1306903_4_id_13069010103_27783.mat	7	not_clear	not_clear	not_clear	not_clear	not_clear	not_clear	not_clear	not_clear	FALSE	FALSE	not_clear	FALSE	FALSE	not_clear
surfPA_pat_1306903_4_id_13069010103_27783.mat	8	not_clear	not_clear	not_clear	not_clear	not_clear	not_clear	not_clear	not_clear	FALSE	FALSE	not_clear	FALSE	FALSE	not_clear
surfPA_pat_1319203_1_id_13192010203_003.mat	1	not_clear	not_clear	not_clear	not_clear	not_clear	not_clear	not_clear	not_clear	FALSE	FALSE	not_clear	FALSE	FALSE	not_clear
surfPA_pat_1319203_1_id_13192010203_003.mat	2	not_clear	not_clear	not_clear	not_clear	not_clear	not_clear	not_clear	not_clear	FALSE	FALSE	not_clear	FALSE	FALSE	not_clear
surfPA_pat_1319203_1_id_13192010203_003.mat	3	SN/SubH	SN/SubH	FLC	SH/SNIC	clear	clear	clear	clear	TRUE	TRUE	SN/SubH	TRUE	FALSE	not_clear
surfPA_pat_1319203_1_id_13192010203_003.mat	4	SN/SubH	SN/SubH	FLC	SH/SNIC	clear	clear	clear	clear	TRUE	TRUE	SN/SubH	TRUE	FALSE	not_clear
surfPA_pat_1319203_1_id_13192010203_003.mat	5	not_clear	not_clear	not_clear	not_clear	not_clear	not_clear	not_clear	not_clear	FALSE	FALSE	not_clear	FALSE	FALSE	not_clear
surfPA_pat_1319203_1_id_13192010203_003.mat	6	not_clear	not_clear	not_clear	not_clear	not_clear	not_clear	not_clear	not_clear	FALSE	FALSE	not_clear	FALSE	FALSE	not_clear
surfPA_pat_1319203_1_id_13192010203_003.mat	7	not_clear	not_clear	not_clear	not_clear	not_clear	not_clear	not_clear	not_clear	FALSE	FALSE	not_clear	FALSE	FALSE	not_clear
surfPA_pat_1319203_1_id_13192010203_003.mat	8	not_clear	not_clear	not_clear	not_clear	not_clear	not_clear	not_clear	not_clear	FALSE	FALSE	not_clear	FALSE	FALSE	not_clear
surfPA_pat_1325603_7_id_13256010803_000.mat	1	not_clear	not_clear	not_clear	not_clear	not_clear	not_clear	not_clear	not_clear	FALSE	FALSE	not_clear	FALSE	FALSE	not_clear
surfPA_pat_1325603_7_id_13256010803_000.mat	2	not_clear	not_clear	not_clear	not_clear	not_clear	not_clear	not_clear	not_clear	FALSE	FALSE	not_clear	FALSE	FALSE	not_clear
surfPA_pat_1325603_7_id_13256010803_000.mat	3	SNIC	SNIC	not_clear	SH/SNIC	clear	clear	not_clear	clear	TRUE	TRUE	SNIC	FALSE	FALSE	not_clear
surfPA_pat_1325603_7_id_13256010803_000.mat	4	not_clear	not_clear	not_clear	not_clear	not_clear	not_clear	not_clear	not_clear	FALSE	FALSE	not_clear	FALSE	FALSE	not_clear
surfPA_pat_1325603_7_id_13256010803_000.mat	5	not_clear	not_clear	not_clear	not_clear	not_clear	not_clear	not_clear	not_clear	FALSE	FALSE	not_clear	FALSE	FALSE	not_clear
surfPA_pat_1325603_7_id_13256010803_000.mat	6	not_clear	not_clear	not_clear	not_clear	not_clear	not_clear	not_clear	not_clear	FALSE	FALSE	not_clear	FALSE	FALSE	not_clear
surfPA_pat_1325603_7_id_13256010803_000.mat	7	not_clear	not_clear	not_clear	not_clear	not_clear	not_clear	not_clear	not_clear	FALSE	FALSE	not_clear	FALSE	FALSE	not_clear
surfPA_pat_1325603_7_id_13256010803_000.mat	8	not_clear	not_clear	not_clear	not_clear	not_clear	not_clear	not_clear	not_clear	FALSE	FALSE	not_clear	FALSE	FALSE	not_clear
surfPA_pat_1328903_2_id_13289011103_014.mat	1	SN/SubH	SN/SubH	SH/SNIC	SH/SNIC	clear	clear	clear	clear	TRUE	TRUE	SN/SubH	TRUE	TRUE	SH/SNIC
surfPA_pat_1328903_2_id_13289011103_014.mat	2	SN/SubH	SN/SubH	FLC	FLC	clear	clear	clear	clear	TRUE	TRUE	SN/SubH	TRUE	TRUE	FLC
surfPA_pat_1328903_2_id_13289011103_014.mat	3	not_clear	not_clear	not_clear	not_clear	not_clear	not_clear	not_clear	not_clear	FALSE	FALSE	not_clear	FALSE	FALSE	not_clear
surfPA_pat_1328903_2_id_13289011103_014.mat	4	not_clear	not_clear	not_clear	not_clear	not_clear	not_clear	not_clear	not_clear	FALSE	FALSE	not_clear	FALSE	FALSE	not_clear
surfPA_pat_1328903_2_id_13289011103_014.mat	5	not_clear	not_clear	not_clear	not_clear	not_clear	not_clear	not_clear	not_clear	FALSE	FALSE	not_clear	FALSE	FALSE	not_clear
surfPA_pat_1328903_2_id_13289011103_014.mat	6	SN/SubH	not_clear	SH/SNIC	not_clear	clear	not_clear	clear	not_clear	FALSE	FALSE	not_clear	FALSE	FALSE	not_clear
surfPA_pat_1328903_2_id_13289011103_014.mat	7	not_clear	not_clear	not_clear	not_clear	not_clear	not_clear	not_clear	not_clear	FALSE	FALSE	not_clear	FALSE	FALSE	not_clear
surfPA_pat_1328903_2_id_13289011103_014.mat	8	not_clear	not_clear	not_clear	not_clear	not_clear	not_clear	not_clear	not_clear	FALSE	FALSE	not_clear	FALSE	FALSE	not_clear
surf30_pat_22602_2_id_22600102_0036.mat	1	not_clear	not_clear	not_clear	not_clear	not_clear	not_clear	not_clear	not_clear	FALSE	FALSE	not_clear	FALSE	FALSE	not_clear
surf30_pat_22602_2_id_22600102_0036.mat	2	not_clear	not_clear	not_clear	not_clear	not_clear	not_clear	not_clear	not_clear	FALSE	FALSE	not_clear	FALSE	FALSE	not_clear
surf30_pat_22602_2_id_22600102_0036.mat	3	not_clear	not_clear	not_clear	not_clear	not_clear	not_clear	not_clear	not_clear	FALSE	FALSE	not_clear	FALSE	FALSE	not_clear
surf30_pat_22602_2_id_22600102_0036.mat	4	not_clear	not_clear	not_clear	not_clear	not_clear	not_clear	not_clear	not_clear	FALSE	FALSE	not_clear	FALSE	FALSE	not_clear
surf30_pat_22602_2_id_22600102_0036.mat	5	not_clear	not_clear	not_clear	not_clear	not_clear	not_clear	not_clear	not_clear	FALSE	FALSE	not_clear	FALSE	FALSE	not_clear
surf30_pat_22602_2_id_22600102_0036.mat	6	not_clear	not_clear	not_clear	not_clear	not_clear	not_clear	not_clear	not_clear	FALSE	FALSE	not_clear	FALSE	FALSE	not_clear
surf30_pat_22602_2_id_22600102_0036.mat	7	not_clear	not_clear	not_clear	not_clear	not_clear	not_clear	not_clear	not_clear	FALSE	FALSE	not_clear	FALSE	FALSE	not_clear
surf30_pat_22602_2_id_22600102_0036.mat	8	not_clear	not_clear	not_clear	not_clear	not_clear	not_clear	not_clear	not_clear	FALSE	FALSE	not_clear	FALSE	FALSE	not_clear
surfPA_pat_1318803_3_id_13188010403_007.mat	1	SN/SubH	SN/SubH	FLC	FLC	clear	clear	clear	clear	TRUE	TRUE	SN/SubH	TRUE	TRUE	FLC
surfPA_pat_1318803_3_id_13188010403_007.mat	2	not_clear	not_clear	not_clear	not_clear	not_clear	not_clear	not_clear	not_clear	FALSE	FALSE	not_clear	FALSE	FALSE	not_clear
surfPA_pat_1318803_3_id_13188010403_007.mat	3	not_clear	not_clear	not_clear	not_clear	not_clear	not_clear	not_clear	not_clear	FALSE	FALSE	not_clear	FALSE	FALSE	not_clear
surfPA_pat_1318803_3_id_13188010403_007.mat	4	not_clear	not_clear	not_clear	not_clear	not_clear	not_clear	not_clear	not_clear	FALSE	FALSE	not_clear	FALSE	FALSE	not_clear
surfPA_pat_1318803_3_id_13188010403_007.mat	5	SN/SubH	SN/SubH	not_clear	not_clear	clear	clear	not_clear	not_clear	TRUE	TRUE	SN/SubH	FALSE	FALSE	not_clear
surfPA_pat_1318803_3_id_13188010403_007.mat	6	not_clear	not_clear	not_clear	not_clear	not_clear	not_clear	not_clear	not_clear	FALSE	FALSE	not_clear	FALSE	FALSE	not_clear
surfPA_pat_1318803_3_id_13188010403_007.mat	7	not_clear	not_clear	not_clear	not_clear	not_clear	not_clear	not_clear	not_clear	FALSE	FALSE	not_clear	FALSE	FALSE	not_clear
surfPA_pat_1318803_3_id_13188010403_007.mat	8	not_clear	not_clear	not_clear	not_clear	not_clear	not_clear	not_clear	not_clear	FALSE	FALSE	not_clear	FALSE	FALSE	not_clear
surf30_pat_30002_5_id_30000102_0090.mat	1	not_clear	not_clear	not_clear	not_clear	not_clear	not_clear	not_clear	not_clear	FALSE	FALSE	not_clear	FALSE	FALSE	not_clear
surf30_pat_30002_5_id_30000102_0090.mat	2	not_clear	not_clear	not_clear	not_clear	not_clear	not_clear	not_clear	not_clear	FALSE	FALSE	not_clear	FALSE	FALSE	not_clear
surf30_pat_30002_5_id_30000102_0090.mat	3	not_clear	not_clear	not_clear	not_clear	not_clear	not_clear	not_clear	not_clear	FALSE	FALSE	not_clear	FALSE	FALSE	not_clear
surf30_pat_30002_5_id_30000102_0090.mat	4	not_clear	not_clear	not_clear	not_clear	not_clear	not_clear	not_clear	not_clear	FALSE	FALSE	not_clear	FALSE	FALSE	not_clear
surf30_pat_30002_5_id_30000102_0090.mat	5	not_clear	not_clear	not_clear	not_clear	not_clear	not_clear	not_clear	not_clear	FALSE	FALSE	not_clear	FALSE	FALSE	not_clear
surf30_pat_30002_5_id_30000102_0090.mat	6	not_clear	not_clear	not_clear	not_clear	not_clear	not_clear	not_clear	not_clear	FALSE	FALSE	not_clear	FALSE	FALSE	not_clear
surf30_pat_30002_5_id_30000102_0090.mat	7	not_clear	not_clear	not_clear	not_clear	not_clear	not_clear	not_clear	not_clear	FALSE	FALSE	not_clear	FALSE	FALSE	not_clear
surf30_pat_30002_5_id_30000102_0090.mat	8	not_clear	not_clear	not_clear	not_clear	not_clear	not_clear	not_clear	not_clear	FALSE	FALSE	not_clear	FALSE	FALSE	not_clear
surf30_pat_22602_19_id_22600102_0115.mat	1	not_clear	not_clear	not_clear	not_clear	not_clear	not_clear	not_clear	not_clear	FALSE	FALSE	not_clear	FALSE	FALSE	not_clear
surf30_pat_22602_19_id_22600102_0115.mat	2	not_clear	not_clear	not_clear	not_clear	not_clear	not_clear	not_clear	not_clear	FALSE	FALSE	not_clear	FALSE	FALSE	not_clear
surf30_pat_22602_19_id_22600102_0115.mat	3	not_clear	not_clear	not_clear	not_clear	not_clear	not_clear	not_clear	not_clear	FALSE	FALSE	not_clear	FALSE	FALSE	not_clear
surf30_pat_22602_19_id_22600102_0115.mat	4	not_clear	SN/SubH	not_clear	FLC	not_clear	clear	not_clear	clear	FALSE	FALSE	not_clear	FALSE	FALSE	not_clear
surf30_pat_22602_19_id_22600102_0115.mat	5	not_clear	not_clear	not_clear	not_clear	not_clear	not_clear	not_clear	not_clear	FALSE	FALSE	not_clear	FALSE	FALSE	not_clear
surf30_pat_22602_19_id_22600102_0115.mat	6	not_clear	SN/SubH	FLC	FLC	not_clear	clear	clear	clear	FALSE	FALSE	not_clear	TRUE	TRUE	FLC
surf30_pat_22602_19_id_22600102_0115.mat	7	not_clear	not_clear	FLC	not_clear	not_clear	not_clear	clear	not_clear	FALSE	FALSE	not_clear	FALSE	FALSE	not_clear
surf30_pat_22602_19_id_22600102_0115.mat	8	not_clear	not_clear	not_clear	not_clear	not_clear	not_clear	not_clear	not_clear	FALSE	FALSE	not_clear	FALSE	FALSE	not_clear
surfCO_pat_1200_4_id_12010100_0007.mat	1	not_clear	not_clear	not_clear	not_clear	not_clear	not_clear	not_clear	not_clear	FALSE	FALSE	not_clear	FALSE	FALSE	not_clear
surfCO_pat_1200_4_id_12010100_0007.mat	2	not_clear	not_clear	not_clear	not_clear	not_clear	not_clear	not_clear	not_clear	FALSE	FALSE	not_clear	FALSE	FALSE	not_clear
surfCO_pat_1200_4_id_12010100_0007.mat	3	not_clear	not_clear	not_clear	not_clear	not_clear	not_clear	not_clear	not_clear	FALSE	FALSE	not_clear	FALSE	FALSE	not_clear
surfCO_pat_1200_4_id_12010100_0007.mat	4	not_clear	not_clear	not_clear	not_clear	not_clear	not_clear	not_clear	not_clear	FALSE	FALSE	not_clear	FALSE	FALSE	not_clear
surfCO_pat_1200_4_id_12010100_0007.mat	5	not_clear	not_clear	not_clear	not_clear	not_clear	not_clear	not_clear	not_clear	FALSE	FALSE	not_clear	FALSE	FALSE	not_clear
surfCO_pat_1200_4_id_12010100_0007.mat	6	not_clear	not_clear	not_clear	not_clear	not_clear	not_clear	not_clear	not_clear	FALSE	FALSE	not_clear	FALSE	FALSE	not_clear
surfCO_pat_1200_4_id_12010100_0007.mat	7	not_clear	not_clear	not_clear	not_clear	not_clear	not_clear	not_clear	not_clear	FALSE	FALSE	not_clear	FALSE	FALSE	not_clear
surfCO_pat_1200_4_id_12010100_0007.mat	8	not_clear	not_clear	not_clear	not_clear	not_clear	not_clear	not_clear	not_clear	FALSE	FALSE	not_clear	FALSE	FALSE	not_clear
surfCO_pat_300_20_id_3010700_0006.mat	1	not_clear	not_clear	not_clear	not_clear	not_clear	not_clear	not_clear	not_clear	FALSE	FALSE	not_clear	FALSE	FALSE	not_clear
surfCO_pat_300_20_id_3010700_0006.mat	2	not_clear	not_clear	not_clear	not_clear	not_clear	not_clear	not_clear	not_clear	FALSE	FALSE	not_clear	FALSE	FALSE	not_clear
surfCO_pat_300_20_id_3010700_0006.mat	3	not_clear	not_clear	not_clear	not_clear	not_clear	not_clear	not_clear	not_clear	FALSE	FALSE	not_clear	FALSE	FALSE	not_clear
surfCO_pat_300_20_id_3010700_0006.mat	4	not_clear	not_clear	not_clear	not_clear	not_clear	not_clear	not_clear	not_clear	FALSE	FALSE	not_clear	FALSE	FALSE	not_clear
surfCO_pat_300_20_id_3010700_0006.mat	5	not_clear	not_clear	not_clear	not_clear	not_clear	not_clear	not_clear	not_clear	FALSE	FALSE	not_clear	FALSE	FALSE	not_clear
surfCO_pat_300_20_id_3010700_0006.mat	6	not_clear	not_clear	not_clear	not_clear	not_clear	not_clear	not_clear	not_clear	FALSE	FALSE	not_clear	FALSE	FALSE	not_clear
surfCO_pat_300_20_id_3010700_0006.mat	7	not_clear	not_clear	not_clear	not_clear	not_clear	not_clear	not_clear	not_clear	FALSE	FALSE	not_clear	FALSE	FALSE	not_clear
surfCO_pat_300_20_id_3010700_0006.mat	8	not_clear	not_clear	not_clear	not_clear	not_clear	not_clear	not_clear	not_clear	FALSE	FALSE	not_clear	FALSE	FALSE	not_clear
surfPA_pat_1306003_2_id_13060010103_30308.mat	1	not_clear	not_clear	FLC	SH/SNIC	not_clear	not_clear	clear	clear	FALSE	FALSE	not_clear	TRUE	FALSE	not_clear
surfPA_pat_1306003_2_id_13060010103_30308.mat	2	not_clear	SN/SubH	not_clear	SH/SNIC	not_clear	clear	not_clear	clear	FALSE	FALSE	not_clear	FALSE	FALSE	not_clear
surfPA_pat_1306003_2_id_13060010103_30308.mat	3	not_clear	not_clear	not_clear	not_clear	not_clear	not_clear	not_clear	not_clear	FALSE	FALSE	not_clear	FALSE	FALSE	not_clear
surfPA_pat_1306003_2_id_13060010103_30308.mat	4	not_clear	not_clear	not_clear	SH/SNIC	not_clear	not_clear	not_clear	clear	FALSE	FALSE	not_clear	FALSE	FALSE	not_clear
surfPA_pat_1306003_2_id_13060010103_30308.mat	5	not_clear	not_clear	not_clear	SH/SNIC	not_clear	not_clear	not_clear	clear	FALSE	FALSE	not_clear	FALSE	FALSE	not_clear
surfPA_pat_1306003_2_id_13060010103_30308.mat	6	not_clear	SN/SubH	not_clear	SH/SNIC	not_clear	clear	not_clear	clear	FALSE	FALSE	not_clear	FALSE	FALSE	not_clear
surfPA_pat_1306003_2_id_13060010103_30308.mat	7	not_clear	not_clear	not_clear	not_clear	not_clear	not_clear	not_clear	not_clear	FALSE	FALSE	not_clear	FALSE	FALSE	not_clear
surfPA_pat_1306003_2_id_13060010103_30308.mat	8	not_clear	not_clear	not_clear	not_clear	not_clear	not_clear	not_clear	not_clear	FALSE	FALSE	not_clear	FALSE	FALSE	not_clear
surfCO_pat_1200_7_id_12010100_0009.mat	1	SN/SubH	SN/SubH	not_clear	not_clear	clear	clear	not_clear	not_clear	TRUE	TRUE	SN/SubH	FALSE	FALSE	not_clear
surfCO_pat_1200_7_id_12010100_0009.mat	2	not_clear	SNIC	not_clear	not_clear	not_clear	clear	not_clear	not_clear	FALSE	FALSE	not_clear	FALSE	FALSE	not_clear
surfCO_pat_1200_7_id_12010100_0009.mat	3	not_clear	not_clear	not_clear	not_clear	not_clear	not_clear	not_clear	not_clear	FALSE	FALSE	not_clear	FALSE	FALSE	not_clear
surfCO_pat_1200_7_id_12010100_0009.mat	4	not_clear	not_clear	not_clear	not_clear	not_clear	not_clear	not_clear	not_clear	FALSE	FALSE	not_clear	FALSE	FALSE	not_clear
surfCO_pat_1200_7_id_12010100_0009.mat	5	SN/SubH	SN/SubH	not_clear	not_clear	clear	clear	not_clear	not_clear	TRUE	TRUE	SN/SubH	FALSE	FALSE	not_clear
surfCO_pat_1200_7_id_12010100_0009.mat	6	SN/SubH	not_clear	not_clear	not_clear	clear	not_clear	not_clear	not_clear	FALSE	FALSE	not_clear	FALSE	FALSE	not_clear
surfCO_pat_1200_7_id_12010100_0009.mat	7	SN/SubH	SN/SubH	not_clear	not_clear	clear	clear	not_clear	not_clear	TRUE	TRUE	SN/SubH	FALSE	FALSE	not_clear
surfCO_pat_1200_7_id_12010100_0009.mat	8	SN/SubH	SNIC	not_clear	FLC	clear	clear	not_clear	clear	TRUE	FALSE	not_clear	FALSE	FALSE	not_clear
surfPA_pat_1320903_1_id_13209010503_010.mat	1	SN/SubH	SN/SubH	SH/SNIC	not_clear	clear	clear	clear	not_clear	TRUE	TRUE	SN/SubH	FALSE	FALSE	not_clear
surfPA_pat_1320903_1_id_13209010503_010.mat	2	not_clear	not_clear	SH/SNIC	not_clear	not_clear	not_clear	clear	not_clear	FALSE	FALSE	not_clear	FALSE	FALSE	not_clear
surfPA_pat_1320903_1_id_13209010503_010.mat	3	SN/SubH	SN/SubH	SH/SNIC	not_clear	clear	clear	clear	not_clear	TRUE	TRUE	SN/SubH	FALSE	FALSE	not_clear
surfPA_pat_1320903_1_id_13209010503_010.mat	4	SN/SubH	SN/SubH	not_clear	not_clear	clear	clear	not_clear	not_clear	TRUE	TRUE	SN/SubH	FALSE	FALSE	not_clear
surfPA_pat_1320903_1_id_13209010503_010.mat	5	not_clear	not_clear	not_clear	not_clear	not_clear	not_clear	not_clear	not_clear	FALSE	FALSE	not_clear	FALSE	FALSE	not_clear
surfPA_pat_1320903_1_id_13209010503_010.mat	6	not_clear	not_clear	not_clear	not_clear	not_clear	not_clear	not_clear	not_clear	FALSE	FALSE	not_clear	FALSE	FALSE	not_clear
surfPA_pat_1320903_1_id_13209010503_010.mat	7	not_clear	not_clear	not_clear	not_clear	not_clear	not_clear	not_clear	not_clear	FALSE	FALSE	not_clear	FALSE	FALSE	not_clear
surfPA_pat_1320903_1_id_13209010503_010.mat	8	not_clear	not_clear	SH/SNIC	not_clear	not_clear	not_clear	clear	not_clear	FALSE	FALSE	not_clear	FALSE	FALSE	not_clear
surfPA_pat_1306203_10_id_13062010103_31827.mat	1	SupH	SupH	FLC	not_clear	clear	clear	clear	not_clear	TRUE	TRUE	SupH	FALSE	FALSE	not_clear
surfPA_pat_1306203_10_id_13062010103_31827.mat	2	not_clear	not_clear	not_clear	not_clear	not_clear	not_clear	not_clear	not_clear	FALSE	FALSE	not_clear	FALSE	FALSE	not_clear
surfPA_pat_1306203_10_id_13062010103_31827.mat	3	SupH	SupH	FLC	not_clear	clear	clear	clear	not_clear	TRUE	TRUE	SupH	FALSE	FALSE	not_clear
surfPA_pat_1306203_10_id_13062010103_31827.mat	4	not_clear	not_clear	not_clear	not_clear	not_clear	not_clear	not_clear	not_clear	FALSE	FALSE	not_clear	FALSE	FALSE	not_clear
surfPA_pat_1306203_10_id_13062010103_31827.mat	5	not_clear	not_clear	not_clear	not_clear	not_clear	not_clear	not_clear	not_clear	FALSE	FALSE	not_clear	FALSE	FALSE	not_clear
surfPA_pat_1306203_10_id_13062010103_31827.mat	6	not_clear	not_clear	not_clear	not_clear	not_clear	not_clear	not_clear	not_clear	FALSE	FALSE	not_clear	FALSE	FALSE	not_clear
surfPA_pat_1306203_10_id_13062010103_31827.mat	7	not_clear	not_clear	not_clear	not_clear	not_clear	not_clear	not_clear	not_clear	FALSE	FALSE	not_clear	FALSE	FALSE	not_clear
surfPA_pat_1306203_10_id_13062010103_31827.mat	8	not_clear	not_clear	not_clear	not_clear	not_clear	not_clear	not_clear	not_clear	FALSE	FALSE	not_clear	FALSE	FALSE	not_clear
surfCO_pat_2700_14_id_27010100_0057.mat	1	SN/SubH	SN/SubH	FLC	FLC	clear	clear	clear	clear	TRUE	TRUE	SN/SubH	TRUE	TRUE	FLC
surfCO_pat_2700_14_id_27010100_0057.mat	2	SN/SubH	SN/SubH	FLC	FLC	clear	clear	clear	clear	TRUE	TRUE	SN/SubH	TRUE	TRUE	FLC
surfCO_pat_2700_14_id_27010100_0057.mat	3	not_clear	not_clear	not_clear	not_clear	not_clear	not_clear	not_clear	not_clear	FALSE	FALSE	not_clear	FALSE	FALSE	not_clear
surfCO_pat_2700_14_id_27010100_0057.mat	4	not_clear	SN/SubH	FLC	FLC	not_clear	clear	clear	clear	FALSE	FALSE	not_clear	TRUE	TRUE	FLC
surfCO_pat_2700_14_id_27010100_0057.mat	5	not_clear	SN/SubH	not_clear	not_clear	not_clear	clear	not_clear	not_clear	FALSE	FALSE	not_clear	FALSE	FALSE	not_clear
surfCO_pat_2700_14_id_27010100_0057.mat	6	not_clear	SN/SubH	not_clear	FLC	not_clear	clear	not_clear	clear	FALSE	FALSE	not_clear	FALSE	FALSE	not_clear
surfCO_pat_2700_14_id_27010100_0057.mat	7	not_clear	SN/SubH	FLC	FLC	not_clear	clear	clear	clear	FALSE	FALSE	not_clear	TRUE	TRUE	FLC
surfCO_pat_2700_14_id_27010100_0057.mat	8	not_clear	not_clear	not_clear	not_clear	not_clear	not_clear	not_clear	not_clear	FALSE	FALSE	not_clear	FALSE	FALSE	not_clear
CO_pat_4500_2_id_45010100_0056.mat	1	not_clear	not_clear	not_clear	not_clear	not_clear	not_clear	not_clear	not_clear	FALSE	FALSE	not_clear	FALSE	FALSE	not_clear
CO_pat_4500_2_id_45010100_0056.mat	2	not_clear	not_clear	not_clear	not_clear	not_clear	not_clear	not_clear	not_clear	FALSE	FALSE	not_clear	FALSE	FALSE	not_clear
CO_pat_4500_2_id_45010100_0056.mat	3	not_clear	not_clear	not_clear	not_clear	not_clear	not_clear	not_clear	not_clear	FALSE	FALSE	not_clear	FALSE	FALSE	not_clear
CO_pat_4500_2_id_45010100_0056.mat	4	not_clear	not_clear	not_clear	not_clear	not_clear	not_clear	not_clear	not_clear	FALSE	FALSE	not_clear	FALSE	FALSE	not_clear
CO_pat_4500_2_id_45010100_0056.mat	5	not_clear	not_clear	not_clear	not_clear	not_clear	not_clear	not_clear	not_clear	FALSE	FALSE	not_clear	FALSE	FALSE	not_clear
CO_pat_4500_2_id_45010100_0056.mat	6	not_clear	not_clear	not_clear	not_clear	not_clear	not_clear	not_clear	not_clear	FALSE	FALSE	not_clear	FALSE	FALSE	not_clear
CO_pat_4500_2_id_45010100_0056.mat	7	not_clear	not_clear	not_clear	not_clear	not_clear	not_clear	not_clear	not_clear	FALSE	FALSE	not_clear	FALSE	FALSE	not_clear
CO_pat_4500_2_id_45010100_0056.mat	8	not_clear	not_clear	not_clear	not_clear	not_clear	not_clear	not_clear	not_clear	FALSE	FALSE	not_clear	FALSE	FALSE	not_clear
surf30_pat_114902_12_id_114900102_0093.mat	1	not_clear	not_clear	not_clear	not_clear	not_clear	not_clear	not_clear	not_clear	FALSE	FALSE	not_clear	FALSE	FALSE	not_clear
surf30_pat_114902_12_id_114900102_0093.mat	2	SN/SubH	SN/SubH	FLC	FLC	clear	clear	clear	clear	TRUE	TRUE	SN/SubH	TRUE	TRUE	FLC
surf30_pat_114902_12_id_114900102_0093.mat	3	not_clear	not_clear	not_clear	not_clear	not_clear	not_clear	not_clear	not_clear	FALSE	FALSE	not_clear	FALSE	FALSE	not_clear
surf30_pat_114902_12_id_114900102_0093.mat	4	not_clear	SN/SubH	not_clear	FLC	not_clear	clear	not_clear	clear	FALSE	FALSE	not_clear	FALSE	FALSE	not_clear
surf30_pat_114902_12_id_114900102_0093.mat	5	not_clear	not_clear	not_clear	not_clear	not_clear	not_clear	not_clear	not_clear	FALSE	FALSE	not_clear	FALSE	FALSE	not_clear
surf30_pat_114902_12_id_114900102_0093.mat	6	SN/SubH	SN/SubH	FLC	FLC	clear	clear	clear	clear	TRUE	TRUE	SN/SubH	TRUE	TRUE	FLC
surf30_pat_114902_12_id_114900102_0093.mat	7	SN/SubH	SN/SubH	FLC	FLC	clear	clear	clear	clear	TRUE	TRUE	SN/SubH	TRUE	TRUE	FLC
surf30_pat_114902_12_id_114900102_0093.mat	8	not_clear	not_clear	not_clear	not_clear	not_clear	not_clear	not_clear	not_clear	FALSE	FALSE	not_clear	FALSE	FALSE	not_clear
surf30_pat_22602_7_id_22600102_0052.mat	1	not_clear	not_clear	not_clear	not_clear	not_clear	not_clear	not_clear	not_clear	FALSE	FALSE	not_clear	FALSE	FALSE	not_clear
surf30_pat_22602_7_id_22600102_0052.mat	2	not_clear	not_clear	not_clear	not_clear	not_clear	not_clear	not_clear	not_clear	FALSE	FALSE	not_clear	FALSE	FALSE	not_clear
surf30_pat_22602_7_id_22600102_0052.mat	3	not_clear	not_clear	not_clear	not_clear	not_clear	not_clear	not_clear	not_clear	FALSE	FALSE	not_clear	FALSE	FALSE	not_clear
surf30_pat_22602_7_id_22600102_0052.mat	4	not_clear	not_clear	FLC	FLC	not_clear	not_clear	clear	clear	FALSE	FALSE	not_clear	TRUE	TRUE	FLC
surf30_pat_22602_7_id_22600102_0052.mat	5	not_clear	not_clear	not_clear	not_clear	not_clear	not_clear	not_clear	not_clear	FALSE	FALSE	not_clear	FALSE	FALSE	not_clear
surf30_pat_22602_7_id_22600102_0052.mat	6	not_clear	not_clear	not_clear	not_clear	not_clear	not_clear	not_clear	not_clear	FALSE	FALSE	not_clear	FALSE	FALSE	not_clear
surf30_pat_22602_7_id_22600102_0052.mat	7	not_clear	not_clear	not_clear	not_clear	not_clear	not_clear	not_clear	not_clear	FALSE	FALSE	not_clear	FALSE	FALSE	not_clear
surf30_pat_22602_7_id_22600102_0052.mat	8	not_clear	not_clear	not_clear	not_clear	not_clear	not_clear	not_clear	not_clear	FALSE	FALSE	not_clear	FALSE	FALSE	not_clear
surfCO_pat_4000_4_id_40010100_0018.mat	1	not_clear	not_clear	not_clear	not_clear	not_clear	not_clear	not_clear	not_clear	FALSE	FALSE	not_clear	FALSE	FALSE	not_clear
surfCO_pat_4000_4_id_40010100_0018.mat	2	not_clear	not_clear	not_clear	not_clear	not_clear	not_clear	not_clear	not_clear	FALSE	FALSE	not_clear	FALSE	FALSE	not_clear
surfCO_pat_4000_4_id_40010100_0018.mat	3	not_clear	not_clear	not_clear	not_clear	not_clear	not_clear	not_clear	not_clear	FALSE	FALSE	not_clear	FALSE	FALSE	not_clear
surfCO_pat_4000_4_id_40010100_0018.mat	4	not_clear	not_clear	not_clear	not_clear	not_clear	not_clear	not_clear	not_clear	FALSE	FALSE	not_clear	FALSE	FALSE	not_clear
surfCO_pat_4000_4_id_40010100_0018.mat	5	not_clear	not_clear	not_clear	not_clear	not_clear	not_clear	not_clear	not_clear	FALSE	FALSE	not_clear	FALSE	FALSE	not_clear
surfCO_pat_4000_4_id_40010100_0018.mat	6	not_clear	not_clear	not_clear	not_clear	not_clear	not_clear	not_clear	not_clear	FALSE	FALSE	not_clear	FALSE	FALSE	not_clear
surfCO_pat_4000_4_id_40010100_0018.mat	7	not_clear	not_clear	not_clear	not_clear	not_clear	not_clear	not_clear	not_clear	FALSE	FALSE	not_clear	FALSE	FALSE	not_clear
surfCO_pat_4000_4_id_40010100_0018.mat	8	not_clear	not_clear	not_clear	not_clear	not_clear	not_clear	not_clear	not_clear	FALSE	FALSE	not_clear	FALSE	FALSE	not_clear
surfPA_pat_1307503_3_id_13075010103_33420.mat	1	not_clear	not_clear	not_clear	not_clear	not_clear	not_clear	not_clear	not_clear	FALSE	FALSE	not_clear	FALSE	FALSE	not_clear
surfPA_pat_1307503_3_id_13075010103_33420.mat	2	not_clear	not_clear	not_clear	not_clear	not_clear	not_clear	not_clear	not_clear	FALSE	FALSE	not_clear	FALSE	FALSE	not_clear
surfPA_pat_1307503_3_id_13075010103_33420.mat	3	not_clear	not_clear	not_clear	not_clear	not_clear	not_clear	not_clear	not_clear	FALSE	FALSE	not_clear	FALSE	FALSE	not_clear
surfPA_pat_1307503_3_id_13075010103_33420.mat	4	not_clear	not_clear	FLC	SH/SNIC	not_clear	not_clear	clear	clear	FALSE	FALSE	not_clear	TRUE	FALSE	not_clear
surfPA_pat_1307503_3_id_13075010103_33420.mat	5	not_clear	not_clear	not_clear	not_clear	not_clear	not_clear	not_clear	not_clear	FALSE	FALSE	not_clear	FALSE	FALSE	not_clear
surfPA_pat_1307503_3_id_13075010103_33420.mat	6	not_clear	not_clear	not_clear	SH/SNIC	not_clear	not_clear	not_clear	clear	FALSE	FALSE	not_clear	FALSE	FALSE	not_clear
surfPA_pat_1307503_3_id_13075010103_33420.mat	7	not_clear	not_clear	not_clear	not_clear	not_clear	not_clear	not_clear	not_clear	FALSE	FALSE	not_clear	FALSE	FALSE	not_clear
surfPA_pat_1307503_3_id_13075010103_33420.mat	8	not_clear	not_clear	FLC	SH/SNIC	not_clear	not_clear	clear	clear	FALSE	FALSE	not_clear	TRUE	FALSE	not_clear
surfPA_pat_1328803_6_id_13288010303_031.mat	1	not_clear	not_clear	not_clear	not_clear	not_clear	not_clear	not_clear	not_clear	FALSE	FALSE	not_clear	FALSE	FALSE	not_clear
surfPA_pat_1328803_6_id_13288010303_031.mat	2	not_clear	not_clear	not_clear	not_clear	not_clear	not_clear	not_clear	not_clear	FALSE	FALSE	not_clear	FALSE	FALSE	not_clear
surfPA_pat_1328803_6_id_13288010303_031.mat	3	not_clear	not_clear	not_clear	not_clear	not_clear	not_clear	not_clear	not_clear	FALSE	FALSE	not_clear	FALSE	FALSE	not_clear
surfPA_pat_1328803_6_id_13288010303_031.mat	4	not_clear	not_clear	not_clear	not_clear	not_clear	not_clear	not_clear	not_clear	FALSE	FALSE	not_clear	FALSE	FALSE	not_clear
surfPA_pat_1328803_6_id_13288010303_031.mat	5	not_clear	not_clear	not_clear	not_clear	not_clear	not_clear	not_clear	not_clear	FALSE	FALSE	not_clear	FALSE	FALSE	not_clear
surfPA_pat_1328803_6_id_13288010303_031.mat	6	not_clear	not_clear	not_clear	not_clear	not_clear	not_clear	not_clear	not_clear	FALSE	FALSE	not_clear	FALSE	FALSE	not_clear
surfPA_pat_1328803_6_id_13288010303_031.mat	7	not_clear	not_clear	not_clear	not_clear	not_clear	not_clear	not_clear	not_clear	FALSE	FALSE	not_clear	FALSE	FALSE	not_clear
surfPA_pat_1328803_6_id_13288010303_031.mat	8	not_clear	not_clear	not_clear	not_clear	not_clear	not_clear	not_clear	not_clear	FALSE	FALSE	not_clear	FALSE	FALSE	not_clear
surfCO_pat_1600_7_id_16010800_0002.mat	1	not_clear	not_clear	not_clear	not_clear	not_clear	not_clear	not_clear	not_clear	FALSE	FALSE	not_clear	FALSE	FALSE	not_clear
surfCO_pat_1600_7_id_16010800_0002.mat	2	not_clear	not_clear	not_clear	not_clear	not_clear	not_clear	not_clear	not_clear	FALSE	FALSE	not_clear	FALSE	FALSE	not_clear
surfCO_pat_1600_7_id_16010800_0002.mat	3	not_clear	not_clear	not_clear	not_clear	not_clear	not_clear	not_clear	not_clear	FALSE	FALSE	not_clear	FALSE	FALSE	not_clear
surfCO_pat_1600_7_id_16010800_0002.mat	4	not_clear	not_clear	not_clear	not_clear	not_clear	not_clear	not_clear	not_clear	FALSE	FALSE	not_clear	FALSE	FALSE	not_clear
surfCO_pat_1600_7_id_16010800_0002.mat	5	not_clear	not_clear	not_clear	not_clear	not_clear	not_clear	not_clear	not_clear	FALSE	FALSE	not_clear	FALSE	FALSE	not_clear
surfCO_pat_1600_7_id_16010800_0002.mat	6	not_clear	not_clear	not_clear	not_clear	not_clear	not_clear	not_clear	not_clear	FALSE	FALSE	not_clear	FALSE	FALSE	not_clear
surfCO_pat_1600_7_id_16010800_0002.mat	7	not_clear	not_clear	not_clear	not_clear	not_clear	not_clear	not_clear	not_clear	FALSE	FALSE	not_clear	FALSE	FALSE	not_clear
surfCO_pat_1600_7_id_16010800_0002.mat	8	not_clear	not_clear	not_clear	not_clear	not_clear	not_clear	not_clear	not_clear	FALSE	FALSE	not_clear	FALSE	FALSE	not_clear
surfCO_pat_2100_1_id_21010100_0000.mat	1	SN/SubH	SN/SubH	not_clear	not_clear	clear	clear	not_clear	not_clear	TRUE	TRUE	SN/SubH	FALSE	FALSE	not_clear
surfCO_pat_2100_1_id_21010100_0000.mat	2	SN/SubH	SN/SubH	not_clear	FLC	clear	clear	not_clear	clear	TRUE	TRUE	SN/SubH	FALSE	FALSE	not_clear
surfCO_pat_2100_1_id_21010100_0000.mat	3	not_clear	SN/SubH	not_clear	FLC	not_clear	clear	not_clear	clear	FALSE	FALSE	not_clear	FALSE	FALSE	not_clear
surfCO_pat_2100_1_id_21010100_0000.mat	4	not_clear	not_clear	not_clear	not_clear	not_clear	not_clear	not_clear	not_clear	FALSE	FALSE	not_clear	FALSE	FALSE	not_clear
surfCO_pat_2100_1_id_21010100_0000.mat	5	not_clear	not_clear	not_clear	not_clear	not_clear	not_clear	not_clear	not_clear	FALSE	FALSE	not_clear	FALSE	FALSE	not_clear
surfCO_pat_2100_1_id_21010100_0000.mat	6	not_clear	not_clear	not_clear	not_clear	not_clear	not_clear	not_clear	not_clear	FALSE	FALSE	not_clear	FALSE	FALSE	not_clear
surfCO_pat_2100_1_id_21010100_0000.mat	7	SN/SubH	SN/SubH	not_clear	FLC	clear	clear	not_clear	clear	TRUE	TRUE	SN/SubH	FALSE	FALSE	not_clear
surfCO_pat_2100_1_id_21010100_0000.mat	8	not_clear	not_clear	not_clear	not_clear	not_clear	not_clear	not_clear	not_clear	FALSE	FALSE	not_clear	FALSE	FALSE	not_clear
surfCO_pat_5500_2_id_55010100_0038.mat	1	not_clear	not_clear	not_clear	not_clear	not_clear	not_clear	not_clear	not_clear	FALSE	FALSE	not_clear	FALSE	FALSE	not_clear
surfCO_pat_5500_2_id_55010100_0038.mat	2	not_clear	not_clear	not_clear	not_clear	not_clear	not_clear	not_clear	not_clear	FALSE	FALSE	not_clear	FALSE	FALSE	not_clear
surfCO_pat_5500_2_id_55010100_0038.mat	3	not_clear	not_clear	not_clear	not_clear	not_clear	not_clear	not_clear	not_clear	FALSE	FALSE	not_clear	FALSE	FALSE	not_clear
surfCO_pat_5500_2_id_55010100_0038.mat	4	not_clear	not_clear	not_clear	not_clear	not_clear	not_clear	not_clear	not_clear	FALSE	FALSE	not_clear	FALSE	FALSE	not_clear
surfCO_pat_5500_2_id_55010100_0038.mat	5	not_clear	not_clear	not_clear	not_clear	not_clear	not_clear	not_clear	not_clear	FALSE	FALSE	not_clear	FALSE	FALSE	not_clear
surfCO_pat_5500_2_id_55010100_0038.mat	6	not_clear	not_clear	not_clear	not_clear	not_clear	not_clear	not_clear	not_clear	FALSE	FALSE	not_clear	FALSE	FALSE	not_clear
surfCO_pat_5500_2_id_55010100_0038.mat	7	not_clear	not_clear	not_clear	not_clear	not_clear	not_clear	not_clear	not_clear	FALSE	FALSE	not_clear	FALSE	FALSE	not_clear
surfCO_pat_5500_2_id_55010100_0038.mat	8	not_clear	not_clear	not_clear	not_clear	not_clear	not_clear	not_clear	not_clear	FALSE	FALSE	not_clear	FALSE	FALSE	not_clear
surfPA_pat_1312603_1_id_13126010103_9404.mat	1	not_clear	not_clear	not_clear	not_clear	not_clear	not_clear	not_clear	not_clear	FALSE	FALSE	not_clear	FALSE	FALSE	not_clear
surfPA_pat_1312603_1_id_13126010103_9404.mat	2	not_clear	not_clear	not_clear	not_clear	not_clear	not_clear	not_clear	not_clear	FALSE	FALSE	not_clear	FALSE	FALSE	not_clear
surfPA_pat_1312603_1_id_13126010103_9404.mat	3	not_clear	not_clear	not_clear	not_clear	not_clear	not_clear	not_clear	not_clear	FALSE	FALSE	not_clear	FALSE	FALSE	not_clear
surfPA_pat_1312603_1_id_13126010103_9404.mat	4	SN/SubH	SN/SubH	not_clear	not_clear	clear	clear	not_clear	not_clear	TRUE	TRUE	SN/SubH	FALSE	FALSE	not_clear
surfPA_pat_1312603_1_id_13126010103_9404.mat	5	SN/SubH	SN/SubH	not_clear	not_clear	clear	clear	not_clear	not_clear	TRUE	TRUE	SN/SubH	FALSE	FALSE	not_clear
surfPA_pat_1312603_1_id_13126010103_9404.mat	6	not_clear	not_clear	not_clear	not_clear	not_clear	not_clear	not_clear	not_clear	FALSE	FALSE	not_clear	FALSE	FALSE	not_clear
surfPA_pat_1312603_1_id_13126010103_9404.mat	7	SN/SubH	SN/SubH	not_clear	not_clear	clear	clear	not_clear	not_clear	TRUE	TRUE	SN/SubH	FALSE	FALSE	not_clear
surfPA_pat_1312603_1_id_13126010103_9404.mat	8	not_clear	not_clear	not_clear	not_clear	not_clear	not_clear	not_clear	not_clear	FALSE	FALSE	not_clear	FALSE	FALSE	not_clear
surfPA_pat_1316003_2_id_13160010103_14780.mat	1	not_clear	not_clear	not_clear	not_clear	not_clear	not_clear	not_clear	not_clear	FALSE	FALSE	not_clear	FALSE	FALSE	not_clear
surfPA_pat_1316003_2_id_13160010103_14780.mat	2	not_clear	not_clear	not_clear	not_clear	not_clear	not_clear	not_clear	not_clear	FALSE	FALSE	not_clear	FALSE	FALSE	not_clear
surfPA_pat_1316003_2_id_13160010103_14780.mat	3	not_clear	not_clear	not_clear	not_clear	not_clear	not_clear	not_clear	not_clear	FALSE	FALSE	not_clear	FALSE	FALSE	not_clear
surfPA_pat_1316003_2_id_13160010103_14780.mat	4	not_clear	not_clear	not_clear	not_clear	not_clear	not_clear	not_clear	not_clear	FALSE	FALSE	not_clear	FALSE	FALSE	not_clear
surfPA_pat_1316003_2_id_13160010103_14780.mat	5	not_clear	not_clear	not_clear	not_clear	not_clear	not_clear	not_clear	not_clear	FALSE	FALSE	not_clear	FALSE	FALSE	not_clear
surfPA_pat_1316003_2_id_13160010103_14780.mat	6	not_clear	not_clear	not_clear	not_clear	not_clear	not_clear	not_clear	not_clear	FALSE	FALSE	not_clear	FALSE	FALSE	not_clear
surfPA_pat_1316003_2_id_13160010103_14780.mat	7	not_clear	not_clear	not_clear	not_clear	not_clear	not_clear	not_clear	not_clear	FALSE	FALSE	not_clear	FALSE	FALSE	not_clear
surfPA_pat_1316003_2_id_13160010103_14780.mat	8	not_clear	not_clear	not_clear	not_clear	not_clear	not_clear	not_clear	not_clear	FALSE	FALSE	not_clear	FALSE	FALSE	not_clear
surf30_pat_56402_7_id_56401102_0024.mat	1	SN/SubH	SN/SubH	FLC	FLC	clear	clear	clear	clear	TRUE	TRUE	SN/SubH	TRUE	TRUE	FLC
surf30_pat_56402_7_id_56401102_0024.mat	2	SN/SubH	SN/SubH	FLC	FLC	clear	clear	clear	clear	TRUE	TRUE	SN/SubH	TRUE	TRUE	FLC
surf30_pat_56402_7_id_56401102_0024.mat	3	SN/SubH	SN/SubH	FLC	FLC	clear	clear	clear	clear	TRUE	TRUE	SN/SubH	TRUE	TRUE	FLC
surf30_pat_56402_7_id_56401102_0024.mat	4	not_clear	SN/SubH	FLC	FLC	not_clear	clear	clear	clear	FALSE	FALSE	not_clear	TRUE	TRUE	FLC
surf30_pat_56402_7_id_56401102_0024.mat	5	SN/SubH	SN/SubH	FLC	FLC	clear	clear	clear	clear	TRUE	TRUE	SN/SubH	TRUE	TRUE	FLC
surf30_pat_56402_7_id_56401102_0024.mat	6	not_clear	not_clear	FLC	not_clear	not_clear	not_clear	clear	not_clear	FALSE	FALSE	not_clear	FALSE	FALSE	not_clear
surf30_pat_56402_7_id_56401102_0024.mat	7	SN/SubH	SN/SubH	FLC	FLC	clear	clear	clear	clear	TRUE	TRUE	SN/SubH	TRUE	TRUE	FLC
surf30_pat_56402_7_id_56401102_0024.mat	8	not_clear	not_clear	not_clear	not_clear	not_clear	not_clear	not_clear	not_clear	FALSE	FALSE	not_clear	FALSE	FALSE	not_clear
surf30_pat_109502_8_id_109500102_0096.mat	1	not_clear	not_clear	not_clear	not_clear	not_clear	not_clear	not_clear	not_clear	FALSE	FALSE	not_clear	FALSE	FALSE	not_clear
surf30_pat_109502_8_id_109500102_0096.mat	2	SupH	SupH	not_clear	not_clear	clear	clear	not_clear	not_clear	TRUE	TRUE	SupH	FALSE	FALSE	not_clear
surf30_pat_109502_8_id_109500102_0096.mat	3	SN/SubH	SN/SubH	FLC	FLC	clear	clear	clear	clear	TRUE	TRUE	SN/SubH	TRUE	TRUE	FLC
surf30_pat_109502_8_id_109500102_0096.mat	4	SN/SubH	SN/SubH	FLC	FLC	clear	clear	clear	clear	TRUE	TRUE	SN/SubH	TRUE	TRUE	FLC
surf30_pat_109502_8_id_109500102_0096.mat	5	not_clear	not_clear	not_clear	not_clear	not_clear	not_clear	not_clear	not_clear	FALSE	FALSE	not_clear	FALSE	FALSE	not_clear
surf30_pat_109502_8_id_109500102_0096.mat	6	not_clear	not_clear	not_clear	not_clear	not_clear	not_clear	not_clear	not_clear	FALSE	FALSE	not_clear	FALSE	FALSE	not_clear
surf30_pat_109502_8_id_109500102_0096.mat	7	not_clear	not_clear	not_clear	not_clear	not_clear	not_clear	not_clear	not_clear	FALSE	FALSE	not_clear	FALSE	FALSE	not_clear
surf30_pat_109502_8_id_109500102_0096.mat	8	not_clear	not_clear	not_clear	not_clear	not_clear	not_clear	not_clear	not_clear	FALSE	FALSE	not_clear	FALSE	FALSE	not_clear
CO_pat_3300_1_id_33010100_0000.mat	1	not_clear	not_clear	not_clear	not_clear	not_clear	not_clear	not_clear	not_clear	FALSE	FALSE	not_clear	FALSE	FALSE	not_clear
CO_pat_3300_1_id_33010100_0000.mat	2	not_clear	not_clear	not_clear	not_clear	not_clear	not_clear	not_clear	not_clear	FALSE	FALSE	not_clear	FALSE	FALSE	not_clear
CO_pat_3300_1_id_33010100_0000.mat	3	not_clear	not_clear	not_clear	not_clear	not_clear	not_clear	not_clear	not_clear	FALSE	FALSE	not_clear	FALSE	FALSE	not_clear
CO_pat_3300_1_id_33010100_0000.mat	4	not_clear	not_clear	not_clear	not_clear	not_clear	not_clear	not_clear	not_clear	FALSE	FALSE	not_clear	FALSE	FALSE	not_clear
CO_pat_3300_1_id_33010100_0000.mat	5	not_clear	not_clear	not_clear	not_clear	not_clear	not_clear	not_clear	not_clear	FALSE	FALSE	not_clear	FALSE	FALSE	not_clear
CO_pat_3300_1_id_33010100_0000.mat	6	not_clear	not_clear	not_clear	not_clear	not_clear	not_clear	not_clear	not_clear	FALSE	FALSE	not_clear	FALSE	FALSE	not_clear
CO_pat_3300_1_id_33010100_0000.mat	7	not_clear	not_clear	not_clear	not_clear	not_clear	not_clear	not_clear	not_clear	FALSE	FALSE	not_clear	FALSE	FALSE	not_clear
CO_pat_3300_1_id_33010100_0000.mat	8	not_clear	not_clear	not_clear	not_clear	not_clear	not_clear	not_clear	not_clear	FALSE	FALSE	not_clear	FALSE	FALSE	not_clear
surf30_pat_55202_2_id_55200102_0015.mat	1	SN/SubH	not_clear	not_clear	not_clear	clear	not_clear	not_clear	not_clear	FALSE	FALSE	not_clear	FALSE	FALSE	not_clear
surf30_pat_55202_2_id_55200102_0015.mat	2	not_clear	not_clear	not_clear	not_clear	not_clear	not_clear	not_clear	not_clear	FALSE	FALSE	not_clear	FALSE	FALSE	not_clear
surf30_pat_55202_2_id_55200102_0015.mat	3	SN/SubH	SN/SubH	not_clear	not_clear	clear	clear	not_clear	not_clear	TRUE	TRUE	SN/SubH	FALSE	FALSE	not_clear
surf30_pat_55202_2_id_55200102_0015.mat	4	not_clear	not_clear	not_clear	not_clear	not_clear	not_clear	not_clear	not_clear	FALSE	FALSE	not_clear	FALSE	FALSE	not_clear
surf30_pat_55202_2_id_55200102_0015.mat	5	SN/SubH	not_clear	not_clear	not_clear	clear	not_clear	not_clear	not_clear	FALSE	FALSE	not_clear	FALSE	FALSE	not_clear
surf30_pat_55202_2_id_55200102_0015.mat	6	not_clear	not_clear	not_clear	not_clear	not_clear	not_clear	not_clear	not_clear	FALSE	FALSE	not_clear	FALSE	FALSE	not_clear
surf30_pat_55202_2_id_55200102_0015.mat	7	not_clear	not_clear	not_clear	not_clear	not_clear	not_clear	not_clear	not_clear	FALSE	FALSE	not_clear	FALSE	FALSE	not_clear
surf30_pat_55202_2_id_55200102_0015.mat	8	not_clear	not_clear	not_clear	not_clear	not_clear	not_clear	not_clear	not_clear	FALSE	FALSE	not_clear	FALSE	FALSE	not_clear
surfPA_pat_1314103_5_id_13141010103_12968.mat	1	not_clear	not_clear	not_clear	not_clear	not_clear	not_clear	not_clear	not_clear	FALSE	FALSE	not_clear	FALSE	FALSE	not_clear
surfPA_pat_1314103_5_id_13141010103_12968.mat	2	not_clear	not_clear	not_clear	not_clear	not_clear	not_clear	not_clear	not_clear	FALSE	FALSE	not_clear	FALSE	FALSE	not_clear
surfPA_pat_1314103_5_id_13141010103_12968.mat	3	not_clear	not_clear	not_clear	not_clear	not_clear	not_clear	not_clear	not_clear	FALSE	FALSE	not_clear	FALSE	FALSE	not_clear
surfPA_pat_1314103_5_id_13141010103_12968.mat	4	not_clear	not_clear	not_clear	not_clear	not_clear	not_clear	not_clear	not_clear	FALSE	FALSE	not_clear	FALSE	FALSE	not_clear
surfPA_pat_1314103_5_id_13141010103_12968.mat	5	not_clear	not_clear	not_clear	not_clear	not_clear	not_clear	not_clear	not_clear	FALSE	FALSE	not_clear	FALSE	FALSE	not_clear
surfPA_pat_1314103_5_id_13141010103_12968.mat	6	not_clear	not_clear	not_clear	not_clear	not_clear	not_clear	not_clear	not_clear	FALSE	FALSE	not_clear	FALSE	FALSE	not_clear
surfPA_pat_1314103_5_id_13141010103_12968.mat	7	not_clear	not_clear	not_clear	not_clear	not_clear	not_clear	not_clear	not_clear	FALSE	FALSE	not_clear	FALSE	FALSE	not_clear
surfPA_pat_1314103_5_id_13141010103_12968.mat	8	not_clear	not_clear	not_clear	not_clear	not_clear	not_clear	not_clear	not_clear	FALSE	FALSE	not_clear	FALSE	FALSE	not_clear
surfCO_pat_7700_5_id_77010100_0050.mat	1	not_clear	not_clear	not_clear	not_clear	not_clear	not_clear	not_clear	not_clear	FALSE	FALSE	not_clear	FALSE	FALSE	not_clear
surfCO_pat_7700_5_id_77010100_0050.mat	2	not_clear	not_clear	not_clear	not_clear	not_clear	not_clear	not_clear	not_clear	FALSE	FALSE	not_clear	FALSE	FALSE	not_clear
surfCO_pat_7700_5_id_77010100_0050.mat	3	SN/SubH	SN/SubH	FLC	FLC	clear	clear	clear	clear	TRUE	TRUE	SN/SubH	TRUE	TRUE	FLC
surfCO_pat_7700_5_id_77010100_0050.mat	4	SN/SubH	SN/SubH	FLC	FLC	clear	clear	clear	clear	TRUE	TRUE	SN/SubH	TRUE	TRUE	FLC
surfCO_pat_7700_5_id_77010100_0050.mat	5	not_clear	SN/SubH	not_clear	FLC	not_clear	clear	not_clear	clear	FALSE	FALSE	not_clear	FALSE	FALSE	not_clear
surfCO_pat_7700_5_id_77010100_0050.mat	6	SN/SubH	SN/SubH	FLC	FLC	clear	clear	clear	clear	TRUE	TRUE	SN/SubH	TRUE	TRUE	FLC
surfCO_pat_7700_5_id_77010100_0050.mat	7	not_clear	not_clear	not_clear	not_clear	not_clear	not_clear	not_clear	not_clear	FALSE	FALSE	not_clear	FALSE	FALSE	not_clear
surfCO_pat_7700_5_id_77010100_0050.mat	8	not_clear	not_clear	not_clear	not_clear	not_clear	not_clear	not_clear	not_clear	FALSE	FALSE	not_clear	FALSE	FALSE	not_clear
surf30_pat_55202_1_id_55200102_0002.mat	1	not_clear	not_clear	not_clear	not_clear	not_clear	not_clear	not_clear	not_clear	FALSE	FALSE	not_clear	FALSE	FALSE	not_clear
surf30_pat_55202_1_id_55200102_0002.mat	2	SN/SubH	SN/SubH	FLC	FLC	clear	clear	clear	clear	TRUE	TRUE	SN/SubH	TRUE	TRUE	FLC
surf30_pat_55202_1_id_55200102_0002.mat	3	SN/SubH	SN/SubH	SH/SNIC	SH/SNIC	clear	clear	clear	clear	TRUE	TRUE	SN/SubH	TRUE	TRUE	SH/SNIC
surf30_pat_55202_1_id_55200102_0002.mat	4	SN/SubH	SN/SubH	FLC	FLC	clear	clear	clear	clear	TRUE	TRUE	SN/SubH	TRUE	TRUE	FLC
surf30_pat_55202_1_id_55200102_0002.mat	5	SN/SubH	SN/SubH	FLC	FLC	clear	clear	clear	clear	TRUE	TRUE	SN/SubH	TRUE	TRUE	FLC
surf30_pat_55202_1_id_55200102_0002.mat	6	SN/SubH	SN/SubH	FLC	FLC	clear	clear	clear	clear	TRUE	TRUE	SN/SubH	TRUE	TRUE	FLC
surf30_pat_55202_1_id_55200102_0002.mat	7	not_clear	not_clear	not_clear	not_clear	not_clear	not_clear	not_clear	not_clear	FALSE	FALSE	not_clear	FALSE	FALSE	not_clear
surf30_pat_55202_1_id_55200102_0002.mat	8	not_clear	not_clear	not_clear	not_clear	not_clear	not_clear	not_clear	not_clear	FALSE	FALSE	not_clear	FALSE	FALSE	not_clear
surfCO_pat_600_9_id_6010700_0005.mat	1	SupH	SupH	FLC	FLC	clear	clear	clear	clear	TRUE	TRUE	SupH	TRUE	TRUE	FLC
surfCO_pat_600_9_id_6010700_0005.mat	2	SN/SubH	SN/SubH	not_clear	FLC	clear	clear	not_clear	clear	TRUE	TRUE	SN/SubH	FALSE	FALSE	not_clear
surfCO_pat_600_9_id_6010700_0005.mat	3	not_clear	not_clear	not_clear	not_clear	not_clear	not_clear	not_clear	not_clear	FALSE	FALSE	not_clear	FALSE	FALSE	not_clear
surfCO_pat_600_9_id_6010700_0005.mat	4	not_clear	not_clear	SH/SNIC	not_clear	not_clear	not_clear	clear	not_clear	FALSE	FALSE	not_clear	FALSE	FALSE	not_clear
surfCO_pat_600_9_id_6010700_0005.mat	5	not_clear	not_clear	not_clear	not_clear	not_clear	not_clear	not_clear	not_clear	FALSE	FALSE	not_clear	FALSE	FALSE	not_clear
surfCO_pat_600_9_id_6010700_0005.mat	6	not_clear	not_clear	not_clear	not_clear	not_clear	not_clear	not_clear	not_clear	FALSE	FALSE	not_clear	FALSE	FALSE	not_clear
surfCO_pat_600_9_id_6010700_0005.mat	7	not_clear	not_clear	not_clear	not_clear	not_clear	not_clear	not_clear	not_clear	FALSE	FALSE	not_clear	FALSE	FALSE	not_clear
surfCO_pat_600_9_id_6010700_0005.mat	8	not_clear	not_clear	not_clear	not_clear	not_clear	not_clear	not_clear	not_clear	FALSE	FALSE	not_clear	FALSE	FALSE	not_clear
surfPA_pat_1306203_9_id_13062010103_31789.mat	1	SN/SubH	not_clear	FLC	not_clear	clear	not_clear	clear	not_clear	FALSE	FALSE	not_clear	FALSE	FALSE	not_clear
surfPA_pat_1306203_9_id_13062010103_31789.mat	2	SN/SubH	SN/SubH	not_clear	not_clear	clear	clear	not_clear	not_clear	TRUE	TRUE	SN/SubH	FALSE	FALSE	not_clear
surfPA_pat_1306203_9_id_13062010103_31789.mat	3	SN/SubH	SN/SubH	not_clear	not_clear	clear	clear	not_clear	not_clear	TRUE	TRUE	SN/SubH	FALSE	FALSE	not_clear
surfPA_pat_1306203_9_id_13062010103_31789.mat	4	not_clear	not_clear	not_clear	not_clear	not_clear	not_clear	not_clear	not_clear	FALSE	FALSE	not_clear	FALSE	FALSE	not_clear
surfPA_pat_1306203_9_id_13062010103_31789.mat	5	not_clear	not_clear	not_clear	not_clear	not_clear	not_clear	not_clear	not_clear	FALSE	FALSE	not_clear	FALSE	FALSE	not_clear
surfPA_pat_1306203_9_id_13062010103_31789.mat	6	not_clear	SN/SubH	not_clear	not_clear	not_clear	clear	not_clear	not_clear	FALSE	FALSE	not_clear	FALSE	FALSE	not_clear
surfPA_pat_1306203_9_id_13062010103_31789.mat	7	not_clear	not_clear	not_clear	not_clear	not_clear	not_clear	not_clear	not_clear	FALSE	FALSE	not_clear	FALSE	FALSE	not_clear
surfPA_pat_1306203_9_id_13062010103_31789.mat	8	not_clear	SN/SubH	not_clear	not_clear	not_clear	clear	not_clear	not_clear	FALSE	FALSE	not_clear	FALSE	FALSE	not_clear
surfPA_pat_1322803_2_id_13228010503_023.mat	1	not_clear	not_clear	not_clear	not_clear	not_clear	not_clear	not_clear	not_clear	FALSE	FALSE	not_clear	FALSE	FALSE	not_clear
surfPA_pat_1322803_2_id_13228010503_023.mat	2	not_clear	not_clear	not_clear	FLC	not_clear	not_clear	not_clear	clear	FALSE	FALSE	not_clear	FALSE	FALSE	not_clear
surfPA_pat_1322803_2_id_13228010503_023.mat	3	not_clear	not_clear	FLC	FLC	not_clear	not_clear	clear	clear	FALSE	FALSE	not_clear	TRUE	TRUE	FLC
surfPA_pat_1322803_2_id_13228010503_023.mat	4	not_clear	not_clear	not_clear	not_clear	not_clear	not_clear	not_clear	not_clear	FALSE	FALSE	not_clear	FALSE	FALSE	not_clear
surfPA_pat_1322803_2_id_13228010503_023.mat	5	not_clear	not_clear	not_clear	not_clear	not_clear	not_clear	not_clear	not_clear	FALSE	FALSE	not_clear	FALSE	FALSE	not_clear
surfPA_pat_1322803_2_id_13228010503_023.mat	6	not_clear	not_clear	not_clear	not_clear	not_clear	not_clear	not_clear	not_clear	FALSE	FALSE	not_clear	FALSE	FALSE	not_clear
surfPA_pat_1322803_2_id_13228010503_023.mat	7	not_clear	not_clear	not_clear	not_clear	not_clear	not_clear	not_clear	not_clear	FALSE	FALSE	not_clear	FALSE	FALSE	not_clear
surfPA_pat_1322803_2_id_13228010503_023.mat	8	not_clear	not_clear	not_clear	not_clear	not_clear	not_clear	not_clear	not_clear	FALSE	FALSE	not_clear	FALSE	FALSE	not_clear
surfPA_pat_1235103_7_id_12351010903_013.mat	1	SN/SubH	not_clear	FLC	not_clear	clear	not_clear	clear	not_clear	FALSE	FALSE	not_clear	FALSE	FALSE	not_clear
surfPA_pat_1235103_7_id_12351010903_013.mat	2	SN/SubH	SN/SubH	FLC	FLC	clear	clear	clear	clear	TRUE	TRUE	SN/SubH	TRUE	TRUE	FLC
surfPA_pat_1235103_7_id_12351010903_013.mat	3	SN/SubH	SN/SubH	FLC	FLC	clear	clear	clear	clear	TRUE	TRUE	SN/SubH	TRUE	TRUE	FLC
surfPA_pat_1235103_7_id_12351010903_013.mat	4	SN/SubH	SN/SubH	FLC	FLC	clear	clear	clear	clear	TRUE	TRUE	SN/SubH	TRUE	TRUE	FLC
surfPA_pat_1235103_7_id_12351010903_013.mat	5	SN/SubH	SN/SubH	FLC	FLC	clear	clear	clear	clear	TRUE	TRUE	SN/SubH	TRUE	TRUE	FLC
surfPA_pat_1235103_7_id_12351010903_013.mat	6	SN/SubH	SN/SubH	FLC	FLC	clear	clear	clear	clear	TRUE	TRUE	SN/SubH	TRUE	TRUE	FLC
surfPA_pat_1235103_7_id_12351010903_013.mat	7	SN/SubH	not_clear	FLC	not_clear	clear	not_clear	clear	not_clear	FALSE	FALSE	not_clear	FALSE	FALSE	not_clear
surfPA_pat_1235103_7_id_12351010903_013.mat	8	SN/SubH	not_clear	FLC	not_clear	clear	not_clear	clear	not_clear	FALSE	FALSE	not_clear	FALSE	FALSE	not_clear
surfPA_pat_1313003_1_id_13130010103_7086.mat	1	not_clear	not_clear	FLC	SupH	not_clear	not_clear	clear	clear	FALSE	FALSE	not_clear	TRUE	FALSE	not_clear
surfPA_pat_1313003_1_id_13130010103_7086.mat	2	not_clear	not_clear	SH/SNIC	SH/SNIC	not_clear	not_clear	clear	clear	FALSE	FALSE	not_clear	TRUE	TRUE	SH/SNIC
surfPA_pat_1313003_1_id_13130010103_7086.mat	3	not_clear	not_clear	FLC	not_clear	not_clear	not_clear	clear	not_clear	FALSE	FALSE	not_clear	FALSE	FALSE	not_clear
surfPA_pat_1313003_1_id_13130010103_7086.mat	4	not_clear	not_clear	FLC	not_clear	not_clear	not_clear	clear	not_clear	FALSE	FALSE	not_clear	FALSE	FALSE	not_clear
surfPA_pat_1313003_1_id_13130010103_7086.mat	5	not_clear	not_clear	not_clear	not_clear	not_clear	not_clear	not_clear	not_clear	FALSE	FALSE	not_clear	FALSE	FALSE	not_clear
surfPA_pat_1313003_1_id_13130010103_7086.mat	6	not_clear	not_clear	not_clear	not_clear	not_clear	not_clear	not_clear	not_clear	FALSE	FALSE	not_clear	FALSE	FALSE	not_clear
surfPA_pat_1313003_1_id_13130010103_7086.mat	7	not_clear	not_clear	not_clear	not_clear	not_clear	not_clear	not_clear	not_clear	FALSE	FALSE	not_clear	FALSE	FALSE	not_clear
surfPA_pat_1313003_1_id_13130010103_7086.mat	8	not_clear	not_clear	not_clear	not_clear	not_clear	not_clear	not_clear	not_clear	FALSE	FALSE	not_clear	FALSE	FALSE	not_clear
surf30_pat_11002_8_id_11000102_0124.mat	1	not_clear	not_clear	not_clear	not_clear	not_clear	not_clear	not_clear	not_clear	FALSE	FALSE	not_clear	FALSE	FALSE	not_clear
surf30_pat_11002_8_id_11000102_0124.mat	2	not_clear	not_clear	not_clear	not_clear	not_clear	not_clear	not_clear	not_clear	FALSE	FALSE	not_clear	FALSE	FALSE	not_clear
surf30_pat_11002_8_id_11000102_0124.mat	3	not_clear	not_clear	not_clear	not_clear	not_clear	not_clear	not_clear	not_clear	FALSE	FALSE	not_clear	FALSE	FALSE	not_clear
surf30_pat_11002_8_id_11000102_0124.mat	4	not_clear	not_clear	not_clear	not_clear	not_clear	not_clear	not_clear	not_clear	FALSE	FALSE	not_clear	FALSE	FALSE	not_clear
surf30_pat_11002_8_id_11000102_0124.mat	5	not_clear	not_clear	not_clear	not_clear	not_clear	not_clear	not_clear	not_clear	FALSE	FALSE	not_clear	FALSE	FALSE	not_clear
surf30_pat_11002_8_id_11000102_0124.mat	6	not_clear	not_clear	not_clear	not_clear	not_clear	not_clear	not_clear	not_clear	FALSE	FALSE	not_clear	FALSE	FALSE	not_clear
surf30_pat_11002_8_id_11000102_0124.mat	7	not_clear	not_clear	not_clear	not_clear	not_clear	not_clear	not_clear	not_clear	FALSE	FALSE	not_clear	FALSE	FALSE	not_clear
surf30_pat_11002_8_id_11000102_0124.mat	8	not_clear	not_clear	not_clear	not_clear	not_clear	not_clear	not_clear	not_clear	FALSE	FALSE	not_clear	FALSE	FALSE	not_clear
surfPA_pat_1323803_5_id_13238010103_6533.mat	1	SN/SubH	SN/SubH	FLC	FLC	clear	clear	clear	clear	TRUE	TRUE	SN/SubH	TRUE	TRUE	FLC
surfPA_pat_1323803_5_id_13238010103_6533.mat	2	not_clear	not_clear	not_clear	not_clear	not_clear	not_clear	not_clear	not_clear	FALSE	FALSE	not_clear	FALSE	FALSE	not_clear
surfPA_pat_1323803_5_id_13238010103_6533.mat	3	SN/SubH	not_clear	SH/SNIC	not_clear	clear	not_clear	clear	not_clear	FALSE	FALSE	not_clear	FALSE	FALSE	not_clear
surfPA_pat_1323803_5_id_13238010103_6533.mat	4	not_clear	not_clear	not_clear	not_clear	not_clear	not_clear	not_clear	not_clear	FALSE	FALSE	not_clear	FALSE	FALSE	not_clear
surfPA_pat_1323803_5_id_13238010103_6533.mat	5	SN/SubH	not_clear	not_clear	not_clear	clear	not_clear	not_clear	not_clear	FALSE	FALSE	not_clear	FALSE	FALSE	not_clear
surfPA_pat_1323803_5_id_13238010103_6533.mat	6	SN/SubH	not_clear	not_clear	not_clear	clear	not_clear	not_clear	not_clear	FALSE	FALSE	not_clear	FALSE	FALSE	not_clear
surfPA_pat_1323803_5_id_13238010103_6533.mat	7	not_clear	not_clear	not_clear	not_clear	not_clear	not_clear	not_clear	not_clear	FALSE	FALSE	not_clear	FALSE	FALSE	not_clear
surfPA_pat_1323803_5_id_13238010103_6533.mat	8	not_clear	not_clear	not_clear	not_clear	not_clear	not_clear	not_clear	not_clear	FALSE	FALSE	not_clear	FALSE	FALSE	not_clear
surf30_pat_8902_2_id_8900102_0133.mat	1	not_clear	SupH	not_clear	not_clear	not_clear	clear	not_clear	not_clear	FALSE	FALSE	not_clear	FALSE	FALSE	not_clear
surf30_pat_8902_2_id_8900102_0133.mat	2	not_clear	SupH	not_clear	not_clear	not_clear	clear	not_clear	not_clear	FALSE	FALSE	not_clear	FALSE	FALSE	not_clear
surf30_pat_8902_2_id_8900102_0133.mat	3	not_clear	SupH	not_clear	not_clear	not_clear	clear	not_clear	not_clear	FALSE	FALSE	not_clear	FALSE	FALSE	not_clear
surf30_pat_8902_2_id_8900102_0133.mat	4	not_clear	not_clear	not_clear	not_clear	not_clear	not_clear	not_clear	not_clear	FALSE	FALSE	not_clear	FALSE	FALSE	not_clear
surf30_pat_8902_2_id_8900102_0133.mat	5	SN/SubH	SN/SubH	not_clear	not_clear	clear	clear	not_clear	not_clear	TRUE	TRUE	SN/SubH	FALSE	FALSE	not_clear
surf30_pat_8902_2_id_8900102_0133.mat	6	not_clear	not_clear	not_clear	not_clear	not_clear	not_clear	not_clear	not_clear	FALSE	FALSE	not_clear	FALSE	FALSE	not_clear
surf30_pat_8902_2_id_8900102_0133.mat	7	not_clear	not_clear	not_clear	not_clear	not_clear	not_clear	not_clear	not_clear	FALSE	FALSE	not_clear	FALSE	FALSE	not_clear
surf30_pat_8902_2_id_8900102_0133.mat	8	not_clear	not_clear	not_clear	not_clear	not_clear	not_clear	not_clear	not_clear	FALSE	FALSE	not_clear	FALSE	FALSE	not_clear
surfCO_pat_1200_16_id_12010100_0026.mat	1	not_clear	not_clear	not_clear	not_clear	not_clear	not_clear	not_clear	not_clear	FALSE	FALSE	not_clear	FALSE	FALSE	not_clear
surfCO_pat_1200_16_id_12010100_0026.mat	2	not_clear	not_clear	not_clear	not_clear	not_clear	not_clear	not_clear	not_clear	FALSE	FALSE	not_clear	FALSE	FALSE	not_clear
surfCO_pat_1200_16_id_12010100_0026.mat	3	not_clear	not_clear	not_clear	not_clear	not_clear	not_clear	not_clear	not_clear	FALSE	FALSE	not_clear	FALSE	FALSE	not_clear
surfCO_pat_1200_16_id_12010100_0026.mat	4	not_clear	not_clear	not_clear	not_clear	not_clear	not_clear	not_clear	not_clear	FALSE	FALSE	not_clear	FALSE	FALSE	not_clear
surfCO_pat_1200_16_id_12010100_0026.mat	5	not_clear	not_clear	not_clear	not_clear	not_clear	not_clear	not_clear	not_clear	FALSE	FALSE	not_clear	FALSE	FALSE	not_clear
surfCO_pat_1200_16_id_12010100_0026.mat	6	not_clear	not_clear	not_clear	not_clear	not_clear	not_clear	not_clear	not_clear	FALSE	FALSE	not_clear	FALSE	FALSE	not_clear
surfCO_pat_1200_16_id_12010100_0026.mat	7	not_clear	not_clear	not_clear	not_clear	not_clear	not_clear	not_clear	not_clear	FALSE	FALSE	not_clear	FALSE	FALSE	not_clear
surfCO_pat_1200_16_id_12010100_0026.mat	8	not_clear	not_clear	not_clear	not_clear	not_clear	not_clear	not_clear	not_clear	FALSE	FALSE	not_clear	FALSE	FALSE	not_clear
surfCO_pat_4900_4_id_49010300_0007.mat	1	not_clear	not_clear	FLC	FLC	not_clear	not_clear	clear	clear	FALSE	FALSE	not_clear	TRUE	TRUE	FLC
surfCO_pat_4900_4_id_49010300_0007.mat	2	not_clear	not_clear	not_clear	SH/SNIC	not_clear	not_clear	not_clear	clear	FALSE	FALSE	not_clear	FALSE	FALSE	not_clear
surfCO_pat_4900_4_id_49010300_0007.mat	3	not_clear	not_clear	not_clear	not_clear	not_clear	not_clear	not_clear	not_clear	FALSE	FALSE	not_clear	FALSE	FALSE	not_clear
surfCO_pat_4900_4_id_49010300_0007.mat	4	not_clear	not_clear	not_clear	not_clear	not_clear	not_clear	not_clear	not_clear	FALSE	FALSE	not_clear	FALSE	FALSE	not_clear
surfCO_pat_4900_4_id_49010300_0007.mat	5	not_clear	not_clear	not_clear	not_clear	not_clear	not_clear	not_clear	not_clear	FALSE	FALSE	not_clear	FALSE	FALSE	not_clear
surfCO_pat_4900_4_id_49010300_0007.mat	6	not_clear	not_clear	not_clear	not_clear	not_clear	not_clear	not_clear	not_clear	FALSE	FALSE	not_clear	FALSE	FALSE	not_clear
surfCO_pat_4900_4_id_49010300_0007.mat	7	not_clear	not_clear	not_clear	not_clear	not_clear	not_clear	not_clear	not_clear	FALSE	FALSE	not_clear	FALSE	FALSE	not_clear
surfCO_pat_4900_4_id_49010300_0007.mat	8	not_clear	not_clear	not_clear	not_clear	not_clear	not_clear	not_clear	not_clear	FALSE	FALSE	not_clear	FALSE	FALSE	not_clear
CO_pat_5100_2_id_51010600_0002.mat	1	SN/SubH	not_clear	FLC	not_clear	clear	not_clear	clear	not_clear	FALSE	FALSE	not_clear	FALSE	FALSE	not_clear
CO_pat_5100_2_id_51010600_0002.mat	2	not_clear	not_clear	not_clear	not_clear	not_clear	not_clear	not_clear	not_clear	FALSE	FALSE	not_clear	FALSE	FALSE	not_clear
CO_pat_5100_2_id_51010600_0002.mat	3	SN/SubH	SN/SubH	not_clear	not_clear	clear	clear	not_clear	not_clear	TRUE	TRUE	SN/SubH	FALSE	FALSE	not_clear
CO_pat_5100_2_id_51010600_0002.mat	4	not_clear	not_clear	not_clear	not_clear	not_clear	not_clear	not_clear	not_clear	FALSE	FALSE	not_clear	FALSE	FALSE	not_clear
CO_pat_5100_2_id_51010600_0002.mat	5	SN/SubH	SN/SubH	not_clear	not_clear	clear	clear	not_clear	not_clear	TRUE	TRUE	SN/SubH	FALSE	FALSE	not_clear
CO_pat_5100_2_id_51010600_0002.mat	6	not_clear	not_clear	not_clear	not_clear	not_clear	not_clear	not_clear	not_clear	FALSE	FALSE	not_clear	FALSE	FALSE	not_clear
CO_pat_5100_2_id_51010600_0002.mat	7	not_clear	not_clear	not_clear	not_clear	not_clear	not_clear	not_clear	not_clear	FALSE	FALSE	not_clear	FALSE	FALSE	not_clear
CO_pat_5100_2_id_51010600_0002.mat	8	not_clear	not_clear	not_clear	not_clear	not_clear	not_clear	not_clear	not_clear	FALSE	FALSE	not_clear	FALSE	FALSE	not_clear
surfPA_pat_1234303_1_id_12343011503_000.mat	1	SN/SubH	SN/SubH	FLC	FLC	clear	clear	clear	clear	TRUE	TRUE	SN/SubH	TRUE	TRUE	FLC
surfPA_pat_1234303_1_id_12343011503_000.mat	2	SN/SubH	SN/SubH	FLC	FLC	clear	clear	clear	clear	TRUE	TRUE	SN/SubH	TRUE	TRUE	FLC
surfPA_pat_1234303_1_id_12343011503_000.mat	3	not_clear	not_clear	not_clear	FLC	not_clear	not_clear	not_clear	clear	FALSE	FALSE	not_clear	FALSE	FALSE	not_clear
surfPA_pat_1234303_1_id_12343011503_000.mat	4	not_clear	not_clear	not_clear	not_clear	not_clear	not_clear	not_clear	not_clear	FALSE	FALSE	not_clear	FALSE	FALSE	not_clear
surfPA_pat_1234303_1_id_12343011503_000.mat	5	not_clear	not_clear	not_clear	not_clear	not_clear	not_clear	not_clear	not_clear	FALSE	FALSE	not_clear	FALSE	FALSE	not_clear
surfPA_pat_1234303_1_id_12343011503_000.mat	6	not_clear	not_clear	not_clear	not_clear	not_clear	not_clear	not_clear	not_clear	FALSE	FALSE	not_clear	FALSE	FALSE	not_clear
surfPA_pat_1234303_1_id_12343011503_000.mat	7	not_clear	not_clear	not_clear	not_clear	not_clear	not_clear	not_clear	not_clear	FALSE	FALSE	not_clear	FALSE	FALSE	not_clear
surfPA_pat_1234303_1_id_12343011503_000.mat	8	not_clear	not_clear	not_clear	not_clear	not_clear	not_clear	not_clear	not_clear	FALSE	FALSE	not_clear	FALSE	FALSE	not_clear
surf30_pat_16202_3_id_16203102_0015.mat	1	not_clear	not_clear	not_clear	not_clear	not_clear	not_clear	not_clear	not_clear	FALSE	FALSE	not_clear	FALSE	FALSE	not_clear
surf30_pat_16202_3_id_16203102_0015.mat	2	not_clear	not_clear	not_clear	not_clear	not_clear	not_clear	not_clear	not_clear	FALSE	FALSE	not_clear	FALSE	FALSE	not_clear
surf30_pat_16202_3_id_16203102_0015.mat	3	not_clear	not_clear	not_clear	not_clear	not_clear	not_clear	not_clear	not_clear	FALSE	FALSE	not_clear	FALSE	FALSE	not_clear
surf30_pat_16202_3_id_16203102_0015.mat	4	not_clear	not_clear	not_clear	not_clear	not_clear	not_clear	not_clear	not_clear	FALSE	FALSE	not_clear	FALSE	FALSE	not_clear
surf30_pat_16202_3_id_16203102_0015.mat	5	not_clear	not_clear	not_clear	not_clear	not_clear	not_clear	not_clear	not_clear	FALSE	FALSE	not_clear	FALSE	FALSE	not_clear
surf30_pat_16202_3_id_16203102_0015.mat	6	not_clear	not_clear	not_clear	not_clear	not_clear	not_clear	not_clear	not_clear	FALSE	FALSE	not_clear	FALSE	FALSE	not_clear
surf30_pat_16202_3_id_16203102_0015.mat	7	not_clear	not_clear	not_clear	not_clear	not_clear	not_clear	not_clear	not_clear	FALSE	FALSE	not_clear	FALSE	FALSE	not_clear
surf30_pat_16202_3_id_16203102_0015.mat	8	not_clear	not_clear	not_clear	not_clear	not_clear	not_clear	not_clear	not_clear	FALSE	FALSE	not_clear	FALSE	FALSE	not_clear
surf30_pat_21602_7_id_21600102_0115.mat	1	not_clear	not_clear	not_clear	not_clear	not_clear	not_clear	not_clear	not_clear	FALSE	FALSE	not_clear	FALSE	FALSE	not_clear
surf30_pat_21602_7_id_21600102_0115.mat	2	not_clear	not_clear	not_clear	not_clear	not_clear	not_clear	not_clear	not_clear	FALSE	FALSE	not_clear	FALSE	FALSE	not_clear
surf30_pat_21602_7_id_21600102_0115.mat	3	not_clear	not_clear	not_clear	not_clear	not_clear	not_clear	not_clear	not_clear	FALSE	FALSE	not_clear	FALSE	FALSE	not_clear
surf30_pat_21602_7_id_21600102_0115.mat	4	not_clear	not_clear	not_clear	not_clear	not_clear	not_clear	not_clear	not_clear	FALSE	FALSE	not_clear	FALSE	FALSE	not_clear
surf30_pat_21602_7_id_21600102_0115.mat	5	not_clear	not_clear	not_clear	not_clear	not_clear	not_clear	not_clear	not_clear	FALSE	FALSE	not_clear	FALSE	FALSE	not_clear
surf30_pat_21602_7_id_21600102_0115.mat	6	not_clear	not_clear	not_clear	not_clear	not_clear	not_clear	not_clear	not_clear	FALSE	FALSE	not_clear	FALSE	FALSE	not_clear
surf30_pat_21602_7_id_21600102_0115.mat	7	not_clear	not_clear	not_clear	not_clear	not_clear	not_clear	not_clear	not_clear	FALSE	FALSE	not_clear	FALSE	FALSE	not_clear
surf30_pat_21602_7_id_21600102_0115.mat	8	not_clear	not_clear	not_clear	not_clear	not_clear	not_clear	not_clear	not_clear	FALSE	FALSE	not_clear	FALSE	FALSE	not_clear
surfPA_pat_1312903_1_id_13129010103_6573.mat	1	not_clear	not_clear	not_clear	not_clear	not_clear	not_clear	not_clear	not_clear	FALSE	FALSE	not_clear	FALSE	FALSE	not_clear
surfPA_pat_1312903_1_id_13129010103_6573.mat	2	not_clear	not_clear	not_clear	not_clear	not_clear	not_clear	not_clear	not_clear	FALSE	FALSE	not_clear	FALSE	FALSE	not_clear
surfPA_pat_1312903_1_id_13129010103_6573.mat	3	not_clear	not_clear	not_clear	not_clear	not_clear	not_clear	not_clear	not_clear	FALSE	FALSE	not_clear	FALSE	FALSE	not_clear
surfPA_pat_1312903_1_id_13129010103_6573.mat	4	not_clear	not_clear	not_clear	not_clear	not_clear	not_clear	not_clear	not_clear	FALSE	FALSE	not_clear	FALSE	FALSE	not_clear
surfPA_pat_1312903_1_id_13129010103_6573.mat	5	not_clear	not_clear	not_clear	not_clear	not_clear	not_clear	not_clear	not_clear	FALSE	FALSE	not_clear	FALSE	FALSE	not_clear
surfPA_pat_1312903_1_id_13129010103_6573.mat	6	not_clear	not_clear	not_clear	not_clear	not_clear	not_clear	not_clear	not_clear	FALSE	FALSE	not_clear	FALSE	FALSE	not_clear
surfPA_pat_1312903_1_id_13129010103_6573.mat	7	not_clear	not_clear	not_clear	not_clear	not_clear	not_clear	not_clear	not_clear	FALSE	FALSE	not_clear	FALSE	FALSE	not_clear
surfPA_pat_1312903_1_id_13129010103_6573.mat	8	not_clear	not_clear	not_clear	not_clear	not_clear	not_clear	not_clear	not_clear	FALSE	FALSE	not_clear	FALSE	FALSE	not_clear
surfCO_pat_5200_1_id_52010200_0011.mat	1	not_clear	not_clear	not_clear	not_clear	not_clear	not_clear	not_clear	not_clear	FALSE	FALSE	not_clear	FALSE	FALSE	not_clear
surfCO_pat_5200_1_id_52010200_0011.mat	2	not_clear	not_clear	not_clear	not_clear	not_clear	not_clear	not_clear	not_clear	FALSE	FALSE	not_clear	FALSE	FALSE	not_clear
surfCO_pat_5200_1_id_52010200_0011.mat	3	not_clear	not_clear	not_clear	not_clear	not_clear	not_clear	not_clear	not_clear	FALSE	FALSE	not_clear	FALSE	FALSE	not_clear
surfCO_pat_5200_1_id_52010200_0011.mat	4	not_clear	not_clear	not_clear	not_clear	not_clear	not_clear	not_clear	not_clear	FALSE	FALSE	not_clear	FALSE	FALSE	not_clear
surfCO_pat_5200_1_id_52010200_0011.mat	5	not_clear	not_clear	not_clear	not_clear	not_clear	not_clear	not_clear	not_clear	FALSE	FALSE	not_clear	FALSE	FALSE	not_clear
surfCO_pat_5200_1_id_52010200_0011.mat	6	not_clear	not_clear	not_clear	not_clear	not_clear	not_clear	not_clear	not_clear	FALSE	FALSE	not_clear	FALSE	FALSE	not_clear
surfCO_pat_5200_1_id_52010200_0011.mat	7	not_clear	not_clear	not_clear	not_clear	not_clear	not_clear	not_clear	not_clear	FALSE	FALSE	not_clear	FALSE	FALSE	not_clear
surfCO_pat_5200_1_id_52010200_0011.mat	8	not_clear	not_clear	not_clear	not_clear	not_clear	not_clear	not_clear	not_clear	FALSE	FALSE	not_clear	FALSE	FALSE	not_clear
surfPA_pat_1235003_1_id_12350010203_001.mat	1	not_clear	not_clear	not_clear	not_clear	not_clear	not_clear	not_clear	not_clear	FALSE	FALSE	not_clear	FALSE	FALSE	not_clear
surfPA_pat_1235003_1_id_12350010203_001.mat	2	not_clear	not_clear	not_clear	not_clear	not_clear	not_clear	not_clear	not_clear	FALSE	FALSE	not_clear	FALSE	FALSE	not_clear
surfPA_pat_1235003_1_id_12350010203_001.mat	3	not_clear	not_clear	not_clear	not_clear	not_clear	not_clear	not_clear	not_clear	FALSE	FALSE	not_clear	FALSE	FALSE	not_clear
surfPA_pat_1235003_1_id_12350010203_001.mat	4	not_clear	not_clear	not_clear	not_clear	not_clear	not_clear	not_clear	not_clear	FALSE	FALSE	not_clear	FALSE	FALSE	not_clear
surfPA_pat_1235003_1_id_12350010203_001.mat	5	not_clear	not_clear	not_clear	not_clear	not_clear	not_clear	not_clear	not_clear	FALSE	FALSE	not_clear	FALSE	FALSE	not_clear
surfPA_pat_1235003_1_id_12350010203_001.mat	6	not_clear	not_clear	not_clear	not_clear	not_clear	not_clear	not_clear	not_clear	FALSE	FALSE	not_clear	FALSE	FALSE	not_clear
surfPA_pat_1235003_1_id_12350010203_001.mat	7	not_clear	not_clear	not_clear	not_clear	not_clear	not_clear	not_clear	not_clear	FALSE	FALSE	not_clear	FALSE	FALSE	not_clear
surfPA_pat_1235003_1_id_12350010203_001.mat	8	not_clear	not_clear	not_clear	not_clear	not_clear	not_clear	not_clear	not_clear	FALSE	FALSE	not_clear	FALSE	FALSE	not_clear
surfPA_pat_1299403_2_id_12994010103_55455.mat	1	SNIC	SNIC	SH/SNIC	SH/SNIC	clear	clear	clear	clear	TRUE	TRUE	SNIC	TRUE	TRUE	SH/SNIC
surfPA_pat_1299403_2_id_12994010103_55455.mat	2	not_clear	not_clear	not_clear	not_clear	not_clear	not_clear	not_clear	not_clear	FALSE	FALSE	not_clear	FALSE	FALSE	not_clear
surfPA_pat_1299403_2_id_12994010103_55455.mat	3	not_clear	not_clear	not_clear	not_clear	not_clear	not_clear	not_clear	not_clear	FALSE	FALSE	not_clear	FALSE	FALSE	not_clear
surfPA_pat_1299403_2_id_12994010103_55455.mat	4	not_clear	not_clear	not_clear	not_clear	not_clear	not_clear	not_clear	not_clear	FALSE	FALSE	not_clear	FALSE	FALSE	not_clear
surfPA_pat_1299403_2_id_12994010103_55455.mat	5	not_clear	not_clear	not_clear	not_clear	not_clear	not_clear	not_clear	not_clear	FALSE	FALSE	not_clear	FALSE	FALSE	not_clear
surfPA_pat_1299403_2_id_12994010103_55455.mat	6	SNIC	SNIC	not_clear	not_clear	clear	clear	not_clear	not_clear	TRUE	TRUE	SNIC	FALSE	FALSE	not_clear
surfPA_pat_1299403_2_id_12994010103_55455.mat	7	not_clear	not_clear	not_clear	not_clear	not_clear	not_clear	not_clear	not_clear	FALSE	FALSE	not_clear	FALSE	FALSE	not_clear
surfPA_pat_1299403_2_id_12994010103_55455.mat	8	not_clear	not_clear	not_clear	not_clear	not_clear	not_clear	not_clear	not_clear	FALSE	FALSE	not_clear	FALSE	FALSE	not_clear
surf30_pat_109502_7_id_109500102_0094.mat	1	SN/SubH	SN/SubH	FLC	FLC	clear	clear	clear	clear	TRUE	TRUE	SN/SubH	TRUE	TRUE	FLC
surf30_pat_109502_7_id_109500102_0094.mat	2	SN/SubH	SN/SubH	not_clear	not_clear	clear	clear	not_clear	not_clear	TRUE	TRUE	SN/SubH	FALSE	FALSE	not_clear
surf30_pat_109502_7_id_109500102_0094.mat	3	not_clear	not_clear	not_clear	not_clear	not_clear	not_clear	not_clear	not_clear	FALSE	FALSE	not_clear	FALSE	FALSE	not_clear
surf30_pat_109502_7_id_109500102_0094.mat	4	not_clear	not_clear	not_clear	not_clear	not_clear	not_clear	not_clear	not_clear	FALSE	FALSE	not_clear	FALSE	FALSE	not_clear
surf30_pat_109502_7_id_109500102_0094.mat	5	not_clear	not_clear	not_clear	not_clear	not_clear	not_clear	not_clear	not_clear	FALSE	FALSE	not_clear	FALSE	FALSE	not_clear
surf30_pat_109502_7_id_109500102_0094.mat	6	not_clear	not_clear	not_clear	not_clear	not_clear	not_clear	not_clear	not_clear	FALSE	FALSE	not_clear	FALSE	FALSE	not_clear
surf30_pat_109502_7_id_109500102_0094.mat	7	not_clear	not_clear	not_clear	not_clear	not_clear	not_clear	not_clear	not_clear	FALSE	FALSE	not_clear	FALSE	FALSE	not_clear
surf30_pat_109502_7_id_109500102_0094.mat	8	not_clear	not_clear	not_clear	not_clear	not_clear	not_clear	not_clear	not_clear	FALSE	FALSE	not_clear	FALSE	FALSE	not_clear
surf30_pat_32502_5_id_32501102_0027.mat	1	not_clear	not_clear	not_clear	not_clear	not_clear	not_clear	not_clear	not_clear	FALSE	FALSE	not_clear	FALSE	FALSE	not_clear
surf30_pat_32502_5_id_32501102_0027.mat	2	SN/SubH	SN/SubH	not_clear	not_clear	clear	clear	not_clear	not_clear	TRUE	TRUE	SN/SubH	FALSE	FALSE	not_clear
surf30_pat_32502_5_id_32501102_0027.mat	3	not_clear	not_clear	not_clear	not_clear	not_clear	not_clear	not_clear	not_clear	FALSE	FALSE	not_clear	FALSE	FALSE	not_clear
surf30_pat_32502_5_id_32501102_0027.mat	4	not_clear	not_clear	not_clear	not_clear	not_clear	not_clear	not_clear	not_clear	FALSE	FALSE	not_clear	FALSE	FALSE	not_clear
surf30_pat_32502_5_id_32501102_0027.mat	5	SN/SubH	not_clear	not_clear	not_clear	clear	not_clear	not_clear	not_clear	FALSE	FALSE	not_clear	FALSE	FALSE	not_clear
surf30_pat_32502_5_id_32501102_0027.mat	6	not_clear	not_clear	not_clear	not_clear	not_clear	not_clear	not_clear	not_clear	FALSE	FALSE	not_clear	FALSE	FALSE	not_clear
surf30_pat_32502_5_id_32501102_0027.mat	7	SN/SubH	not_clear	not_clear	not_clear	clear	not_clear	not_clear	not_clear	FALSE	FALSE	not_clear	FALSE	FALSE	not_clear
surf30_pat_32502_5_id_32501102_0027.mat	8	not_clear	not_clear	not_clear	not_clear	not_clear	not_clear	not_clear	not_clear	FALSE	FALSE	not_clear	FALSE	FALSE	not_clear
surfPA_pat_1326103_1_id_13261012103_004.mat	1	SN/SubH	SN/SubH	not_clear	not_clear	clear	clear	not_clear	not_clear	TRUE	TRUE	SN/SubH	FALSE	FALSE	not_clear
surfPA_pat_1326103_1_id_13261012103_004.mat	2	not_clear	not_clear	not_clear	not_clear	not_clear	not_clear	not_clear	not_clear	FALSE	FALSE	not_clear	FALSE	FALSE	not_clear
surfPA_pat_1326103_1_id_13261012103_004.mat	3	not_clear	not_clear	not_clear	not_clear	not_clear	not_clear	not_clear	not_clear	FALSE	FALSE	not_clear	FALSE	FALSE	not_clear
surfPA_pat_1326103_1_id_13261012103_004.mat	4	not_clear	not_clear	not_clear	not_clear	not_clear	not_clear	not_clear	not_clear	FALSE	FALSE	not_clear	FALSE	FALSE	not_clear
surfPA_pat_1326103_1_id_13261012103_004.mat	5	not_clear	not_clear	not_clear	not_clear	not_clear	not_clear	not_clear	not_clear	FALSE	FALSE	not_clear	FALSE	FALSE	not_clear
surfPA_pat_1326103_1_id_13261012103_004.mat	6	not_clear	not_clear	not_clear	not_clear	not_clear	not_clear	not_clear	not_clear	FALSE	FALSE	not_clear	FALSE	FALSE	not_clear
surfPA_pat_1326103_1_id_13261012103_004.mat	7	not_clear	not_clear	not_clear	not_clear	not_clear	not_clear	not_clear	not_clear	FALSE	FALSE	not_clear	FALSE	FALSE	not_clear
surfPA_pat_1326103_1_id_13261012103_004.mat	8	not_clear	not_clear	not_clear	not_clear	not_clear	not_clear	not_clear	not_clear	FALSE	FALSE	not_clear	FALSE	FALSE	not_clear
surfCO_pat_2200_14_id_22010800_0004.mat	1	not_clear	not_clear	not_clear	not_clear	not_clear	not_clear	not_clear	not_clear	FALSE	FALSE	not_clear	FALSE	FALSE	not_clear
surfCO_pat_2200_14_id_22010800_0004.mat	2	not_clear	not_clear	not_clear	not_clear	not_clear	not_clear	not_clear	not_clear	FALSE	FALSE	not_clear	FALSE	FALSE	not_clear
surfCO_pat_2200_14_id_22010800_0004.mat	3	not_clear	not_clear	not_clear	not_clear	not_clear	not_clear	not_clear	not_clear	FALSE	FALSE	not_clear	FALSE	FALSE	not_clear
surfCO_pat_2200_14_id_22010800_0004.mat	4	not_clear	not_clear	not_clear	not_clear	not_clear	not_clear	not_clear	not_clear	FALSE	FALSE	not_clear	FALSE	FALSE	not_clear
surfCO_pat_2200_14_id_22010800_0004.mat	5	not_clear	not_clear	not_clear	not_clear	not_clear	not_clear	not_clear	not_clear	FALSE	FALSE	not_clear	FALSE	FALSE	not_clear
surfCO_pat_2200_14_id_22010800_0004.mat	6	not_clear	not_clear	not_clear	not_clear	not_clear	not_clear	not_clear	not_clear	FALSE	FALSE	not_clear	FALSE	FALSE	not_clear
surfCO_pat_2200_14_id_22010800_0004.mat	7	not_clear	not_clear	not_clear	not_clear	not_clear	not_clear	not_clear	not_clear	FALSE	FALSE	not_clear	FALSE	FALSE	not_clear
surfCO_pat_2200_14_id_22010800_0004.mat	8	not_clear	not_clear	not_clear	not_clear	not_clear	not_clear	not_clear	not_clear	FALSE	FALSE	not_clear	FALSE	FALSE	not_clear
surfCO_pat_2100_8_id_21010100_0029.mat	1	SN/SubH	SN/SubH	not_clear	not_clear	clear	clear	not_clear	not_clear	TRUE	TRUE	SN/SubH	FALSE	FALSE	not_clear
surfCO_pat_2100_8_id_21010100_0029.mat	2	not_clear	not_clear	not_clear	not_clear	not_clear	not_clear	not_clear	not_clear	FALSE	FALSE	not_clear	FALSE	FALSE	not_clear
surfCO_pat_2100_8_id_21010100_0029.mat	3	SN/SubH	SN/SubH	not_clear	not_clear	clear	clear	not_clear	not_clear	TRUE	TRUE	SN/SubH	FALSE	FALSE	not_clear
surfCO_pat_2100_8_id_21010100_0029.mat	4	SN/SubH	SN/SubH	not_clear	not_clear	clear	clear	not_clear	not_clear	TRUE	TRUE	SN/SubH	FALSE	FALSE	not_clear
surfCO_pat_2100_8_id_21010100_0029.mat	5	not_clear	SN/SubH	not_clear	not_clear	not_clear	clear	not_clear	not_clear	FALSE	FALSE	not_clear	FALSE	FALSE	not_clear
surfCO_pat_2100_8_id_21010100_0029.mat	6	not_clear	not_clear	not_clear	not_clear	not_clear	not_clear	not_clear	not_clear	FALSE	FALSE	not_clear	FALSE	FALSE	not_clear
surfCO_pat_2100_8_id_21010100_0029.mat	7	not_clear	SN/SubH	not_clear	not_clear	not_clear	clear	not_clear	not_clear	FALSE	FALSE	not_clear	FALSE	FALSE	not_clear
surfCO_pat_2100_8_id_21010100_0029.mat	8	not_clear	SN/SubH	not_clear	not_clear	not_clear	clear	not_clear	not_clear	FALSE	FALSE	not_clear	FALSE	FALSE	not_clear
surfCO_pat_2700_9_id_27010100_0041.mat	1	SN/SubH	SN/SubH	FLC	FLC	clear	clear	clear	clear	TRUE	TRUE	SN/SubH	TRUE	TRUE	FLC
surfCO_pat_2700_9_id_27010100_0041.mat	2	not_clear	SN/SubH	not_clear	SH/SNIC	not_clear	clear	not_clear	clear	FALSE	FALSE	not_clear	FALSE	FALSE	not_clear
surfCO_pat_2700_9_id_27010100_0041.mat	3	not_clear	SN/SubH	not_clear	SH/SNIC	not_clear	clear	not_clear	clear	FALSE	FALSE	not_clear	FALSE	FALSE	not_clear
surfCO_pat_2700_9_id_27010100_0041.mat	4	SN/SubH	SN/SubH	SH/SNIC	SH/SNIC	clear	clear	clear	clear	TRUE	TRUE	SN/SubH	TRUE	TRUE	SH/SNIC
surfCO_pat_2700_9_id_27010100_0041.mat	5	not_clear	SN/SubH	not_clear	SH/SNIC	not_clear	clear	not_clear	clear	FALSE	FALSE	not_clear	FALSE	FALSE	not_clear
surfCO_pat_2700_9_id_27010100_0041.mat	6	SN/SubH	not_clear	SH/SNIC	not_clear	clear	not_clear	clear	not_clear	FALSE	FALSE	not_clear	FALSE	FALSE	not_clear
surfCO_pat_2700_9_id_27010100_0041.mat	7	not_clear	not_clear	not_clear	not_clear	not_clear	not_clear	not_clear	not_clear	FALSE	FALSE	not_clear	FALSE	FALSE	not_clear
surfCO_pat_2700_9_id_27010100_0041.mat	8	not_clear	not_clear	not_clear	not_clear	not_clear	not_clear	not_clear	not_clear	FALSE	FALSE	not_clear	FALSE	FALSE	not_clear
surf30_pat_58602_14_id_58600102_0140.mat	1	SN/SubH	SN/SubH	FLC	not_clear	clear	clear	clear	not_clear	TRUE	TRUE	SN/SubH	FALSE	FALSE	not_clear
surf30_pat_58602_14_id_58600102_0140.mat	2	not_clear	not_clear	not_clear	not_clear	not_clear	not_clear	not_clear	not_clear	FALSE	FALSE	not_clear	FALSE	FALSE	not_clear
surf30_pat_58602_14_id_58600102_0140.mat	3	not_clear	not_clear	not_clear	not_clear	not_clear	not_clear	not_clear	not_clear	FALSE	FALSE	not_clear	FALSE	FALSE	not_clear
surf30_pat_58602_14_id_58600102_0140.mat	4	not_clear	not_clear	not_clear	not_clear	not_clear	not_clear	not_clear	not_clear	FALSE	FALSE	not_clear	FALSE	FALSE	not_clear
surf30_pat_58602_14_id_58600102_0140.mat	5	SN/SubH	not_clear	FLC	not_clear	clear	not_clear	clear	not_clear	FALSE	FALSE	not_clear	FALSE	FALSE	not_clear
surf30_pat_58602_14_id_58600102_0140.mat	6	not_clear	not_clear	not_clear	not_clear	not_clear	not_clear	not_clear	not_clear	FALSE	FALSE	not_clear	FALSE	FALSE	not_clear
surf30_pat_58602_14_id_58600102_0140.mat	7	not_clear	not_clear	not_clear	not_clear	not_clear	not_clear	not_clear	not_clear	FALSE	FALSE	not_clear	FALSE	FALSE	not_clear
surf30_pat_58602_14_id_58600102_0140.mat	8	not_clear	not_clear	not_clear	not_clear	not_clear	not_clear	not_clear	not_clear	FALSE	FALSE	not_clear	FALSE	FALSE	not_clear
surf30_pat_109502_1_id_109500102_0067.mat	1	SN/SubH	not_clear	not_clear	not_clear	clear	not_clear	not_clear	not_clear	FALSE	FALSE	not_clear	FALSE	FALSE	not_clear
surf30_pat_109502_1_id_109500102_0067.mat	2	not_clear	not_clear	not_clear	not_clear	not_clear	not_clear	not_clear	not_clear	FALSE	FALSE	not_clear	FALSE	FALSE	not_clear
surf30_pat_109502_1_id_109500102_0067.mat	3	not_clear	not_clear	not_clear	not_clear	not_clear	not_clear	not_clear	not_clear	FALSE	FALSE	not_clear	FALSE	FALSE	not_clear
surf30_pat_109502_1_id_109500102_0067.mat	4	not_clear	not_clear	not_clear	not_clear	not_clear	not_clear	not_clear	not_clear	FALSE	FALSE	not_clear	FALSE	FALSE	not_clear
surf30_pat_109502_1_id_109500102_0067.mat	5	SN/SubH	SN/SubH	not_clear	not_clear	clear	clear	not_clear	not_clear	TRUE	TRUE	SN/SubH	FALSE	FALSE	not_clear
surf30_pat_109502_1_id_109500102_0067.mat	6	not_clear	not_clear	not_clear	not_clear	not_clear	not_clear	not_clear	not_clear	FALSE	FALSE	not_clear	FALSE	FALSE	not_clear
surf30_pat_109502_1_id_109500102_0067.mat	7	not_clear	not_clear	not_clear	not_clear	not_clear	not_clear	not_clear	not_clear	FALSE	FALSE	not_clear	FALSE	FALSE	not_clear
surf30_pat_109502_1_id_109500102_0067.mat	8	not_clear	not_clear	not_clear	not_clear	not_clear	not_clear	not_clear	not_clear	FALSE	FALSE	not_clear	FALSE	FALSE	not_clear
surfCO_pat_2100_10_id_21010100_0031.mat	1	not_clear	not_clear	not_clear	not_clear	not_clear	not_clear	not_clear	not_clear	FALSE	FALSE	not_clear	FALSE	FALSE	not_clear
surfCO_pat_2100_10_id_21010100_0031.mat	2	SN/SubH	not_clear	not_clear	not_clear	clear	not_clear	not_clear	not_clear	FALSE	FALSE	not_clear	FALSE	FALSE	not_clear
surfCO_pat_2100_10_id_21010100_0031.mat	3	SN/SubH	SN/SubH	not_clear	not_clear	clear	clear	not_clear	not_clear	TRUE	TRUE	SN/SubH	FALSE	FALSE	not_clear
surfCO_pat_2100_10_id_21010100_0031.mat	4	not_clear	not_clear	not_clear	not_clear	not_clear	not_clear	not_clear	not_clear	FALSE	FALSE	not_clear	FALSE	FALSE	not_clear
surfCO_pat_2100_10_id_21010100_0031.mat	5	not_clear	not_clear	not_clear	not_clear	not_clear	not_clear	not_clear	not_clear	FALSE	FALSE	not_clear	FALSE	FALSE	not_clear
surfCO_pat_2100_10_id_21010100_0031.mat	6	not_clear	not_clear	not_clear	not_clear	not_clear	not_clear	not_clear	not_clear	FALSE	FALSE	not_clear	FALSE	FALSE	not_clear
surfCO_pat_2100_10_id_21010100_0031.mat	7	not_clear	not_clear	not_clear	not_clear	not_clear	not_clear	not_clear	not_clear	FALSE	FALSE	not_clear	FALSE	FALSE	not_clear
surfCO_pat_2100_10_id_21010100_0031.mat	8	not_clear	not_clear	not_clear	not_clear	not_clear	not_clear	not_clear	not_clear	FALSE	FALSE	not_clear	FALSE	FALSE	not_clear
surfCO_pat_600_14_id_6010800_0002.mat	1	not_clear	not_clear	not_clear	not_clear	not_clear	not_clear	not_clear	not_clear	FALSE	FALSE	not_clear	FALSE	FALSE	not_clear
surfCO_pat_600_14_id_6010800_0002.mat	2	not_clear	not_clear	not_clear	not_clear	not_clear	not_clear	not_clear	not_clear	FALSE	FALSE	not_clear	FALSE	FALSE	not_clear
surfCO_pat_600_14_id_6010800_0002.mat	3	not_clear	not_clear	not_clear	not_clear	not_clear	not_clear	not_clear	not_clear	FALSE	FALSE	not_clear	FALSE	FALSE	not_clear
surfCO_pat_600_14_id_6010800_0002.mat	4	not_clear	not_clear	not_clear	not_clear	not_clear	not_clear	not_clear	not_clear	FALSE	FALSE	not_clear	FALSE	FALSE	not_clear
surfCO_pat_600_14_id_6010800_0002.mat	5	not_clear	not_clear	not_clear	not_clear	not_clear	not_clear	not_clear	not_clear	FALSE	FALSE	not_clear	FALSE	FALSE	not_clear
surfCO_pat_600_14_id_6010800_0002.mat	6	not_clear	not_clear	not_clear	not_clear	not_clear	not_clear	not_clear	not_clear	FALSE	FALSE	not_clear	FALSE	FALSE	not_clear
surfCO_pat_600_14_id_6010800_0002.mat	7	not_clear	not_clear	not_clear	not_clear	not_clear	not_clear	not_clear	not_clear	FALSE	FALSE	not_clear	FALSE	FALSE	not_clear
surfCO_pat_600_14_id_6010800_0002.mat	8	not_clear	not_clear	not_clear	not_clear	not_clear	not_clear	not_clear	not_clear	FALSE	FALSE	not_clear	FALSE	FALSE	not_clear
surfCO_pat_1400_4_id_14010300_0009.mat	1	not_clear	not_clear	not_clear	not_clear	not_clear	not_clear	not_clear	not_clear	FALSE	FALSE	not_clear	FALSE	FALSE	not_clear
surfCO_pat_1400_4_id_14010300_0009.mat	2	not_clear	not_clear	not_clear	not_clear	not_clear	not_clear	not_clear	not_clear	FALSE	FALSE	not_clear	FALSE	FALSE	not_clear
surfCO_pat_1400_4_id_14010300_0009.mat	3	not_clear	not_clear	not_clear	not_clear	not_clear	not_clear	not_clear	not_clear	FALSE	FALSE	not_clear	FALSE	FALSE	not_clear
surfCO_pat_1400_4_id_14010300_0009.mat	4	not_clear	not_clear	not_clear	not_clear	not_clear	not_clear	not_clear	not_clear	FALSE	FALSE	not_clear	FALSE	FALSE	not_clear
surfCO_pat_1400_4_id_14010300_0009.mat	5	not_clear	not_clear	not_clear	not_clear	not_clear	not_clear	not_clear	not_clear	FALSE	FALSE	not_clear	FALSE	FALSE	not_clear
surfCO_pat_1400_4_id_14010300_0009.mat	6	not_clear	not_clear	not_clear	not_clear	not_clear	not_clear	not_clear	not_clear	FALSE	FALSE	not_clear	FALSE	FALSE	not_clear
surfCO_pat_1400_4_id_14010300_0009.mat	7	not_clear	not_clear	not_clear	not_clear	not_clear	not_clear	not_clear	not_clear	FALSE	FALSE	not_clear	FALSE	FALSE	not_clear
surfCO_pat_1400_4_id_14010300_0009.mat	8	not_clear	not_clear	not_clear	not_clear	not_clear	not_clear	not_clear	not_clear	FALSE	FALSE	not_clear	FALSE	FALSE	not_clear
surfPA_pat_1316503_2_id_13165010103_17328.mat	1	not_clear	not_clear	not_clear	not_clear	not_clear	not_clear	not_clear	not_clear	FALSE	FALSE	not_clear	FALSE	FALSE	not_clear
surfPA_pat_1316503_2_id_13165010103_17328.mat	2	not_clear	not_clear	not_clear	not_clear	not_clear	not_clear	not_clear	not_clear	FALSE	FALSE	not_clear	FALSE	FALSE	not_clear
surfPA_pat_1316503_2_id_13165010103_17328.mat	3	not_clear	not_clear	not_clear	not_clear	not_clear	not_clear	not_clear	not_clear	FALSE	FALSE	not_clear	FALSE	FALSE	not_clear
surfPA_pat_1316503_2_id_13165010103_17328.mat	4	not_clear	not_clear	not_clear	not_clear	not_clear	not_clear	not_clear	not_clear	FALSE	FALSE	not_clear	FALSE	FALSE	not_clear
surfPA_pat_1316503_2_id_13165010103_17328.mat	5	not_clear	not_clear	not_clear	not_clear	not_clear	not_clear	not_clear	not_clear	FALSE	FALSE	not_clear	FALSE	FALSE	not_clear
surfPA_pat_1316503_2_id_13165010103_17328.mat	6	not_clear	not_clear	not_clear	not_clear	not_clear	not_clear	not_clear	not_clear	FALSE	FALSE	not_clear	FALSE	FALSE	not_clear
surfPA_pat_1316503_2_id_13165010103_17328.mat	7	not_clear	not_clear	not_clear	not_clear	not_clear	not_clear	not_clear	not_clear	FALSE	FALSE	not_clear	FALSE	FALSE	not_clear
surfPA_pat_1316503_2_id_13165010103_17328.mat	8	not_clear	not_clear	not_clear	not_clear	not_clear	not_clear	not_clear	not_clear	FALSE	FALSE	not_clear	FALSE	FALSE	not_clear
surf30_pat_30802_6_id_30800102_0111.mat	1	not_clear	not_clear	not_clear	not_clear	not_clear	not_clear	not_clear	not_clear	FALSE	FALSE	not_clear	FALSE	FALSE	not_clear
surf30_pat_30802_6_id_30800102_0111.mat	2	not_clear	not_clear	not_clear	not_clear	not_clear	not_clear	not_clear	not_clear	FALSE	FALSE	not_clear	FALSE	FALSE	not_clear
surf30_pat_30802_6_id_30800102_0111.mat	3	SN/SubH	SN/SubH	FLC	SH/SNIC	clear	clear	clear	clear	TRUE	TRUE	SN/SubH	TRUE	FALSE	not_clear
surf30_pat_30802_6_id_30800102_0111.mat	4	not_clear	not_clear	not_clear	not_clear	not_clear	not_clear	not_clear	not_clear	FALSE	FALSE	not_clear	FALSE	FALSE	not_clear
surf30_pat_30802_6_id_30800102_0111.mat	5	not_clear	not_clear	not_clear	not_clear	not_clear	not_clear	not_clear	not_clear	FALSE	FALSE	not_clear	FALSE	FALSE	not_clear
surf30_pat_30802_6_id_30800102_0111.mat	6	not_clear	not_clear	not_clear	not_clear	not_clear	not_clear	not_clear	not_clear	FALSE	FALSE	not_clear	FALSE	FALSE	not_clear
surf30_pat_30802_6_id_30800102_0111.mat	7	not_clear	not_clear	not_clear	not_clear	not_clear	not_clear	not_clear	not_clear	FALSE	FALSE	not_clear	FALSE	FALSE	not_clear
surf30_pat_30802_6_id_30800102_0111.mat	8	not_clear	not_clear	not_clear	not_clear	not_clear	not_clear	not_clear	not_clear	FALSE	FALSE	not_clear	FALSE	FALSE	not_clear
surf30_pat_26102_1_id_26100102_0023.mat	1	not_clear	not_clear	not_clear	not_clear	not_clear	not_clear	not_clear	not_clear	FALSE	FALSE	not_clear	FALSE	FALSE	not_clear
surf30_pat_26102_1_id_26100102_0023.mat	2	not_clear	not_clear	not_clear	not_clear	not_clear	not_clear	not_clear	not_clear	FALSE	FALSE	not_clear	FALSE	FALSE	not_clear
surf30_pat_26102_1_id_26100102_0023.mat	3	not_clear	not_clear	not_clear	not_clear	not_clear	not_clear	not_clear	not_clear	FALSE	FALSE	not_clear	FALSE	FALSE	not_clear
surf30_pat_26102_1_id_26100102_0023.mat	4	not_clear	not_clear	not_clear	not_clear	not_clear	not_clear	not_clear	not_clear	FALSE	FALSE	not_clear	FALSE	FALSE	not_clear
surf30_pat_26102_1_id_26100102_0023.mat	5	not_clear	not_clear	not_clear	not_clear	not_clear	not_clear	not_clear	not_clear	FALSE	FALSE	not_clear	FALSE	FALSE	not_clear
surf30_pat_26102_1_id_26100102_0023.mat	6	not_clear	not_clear	not_clear	not_clear	not_clear	not_clear	not_clear	not_clear	FALSE	FALSE	not_clear	FALSE	FALSE	not_clear
surf30_pat_26102_1_id_26100102_0023.mat	7	not_clear	not_clear	not_clear	not_clear	not_clear	not_clear	not_clear	not_clear	FALSE	FALSE	not_clear	FALSE	FALSE	not_clear
surf30_pat_26102_1_id_26100102_0023.mat	8	not_clear	not_clear	not_clear	not_clear	not_clear	not_clear	not_clear	not_clear	FALSE	FALSE	not_clear	FALSE	FALSE	not_clear
surf30_pat_79502_4_id_79502102_0054.mat	1	not_clear	not_clear	not_clear	not_clear	not_clear	not_clear	not_clear	not_clear	FALSE	FALSE	not_clear	FALSE	FALSE	not_clear
surf30_pat_79502_4_id_79502102_0054.mat	2	not_clear	not_clear	FLC	FLC	not_clear	not_clear	clear	clear	FALSE	FALSE	not_clear	TRUE	TRUE	FLC
surf30_pat_79502_4_id_79502102_0054.mat	3	not_clear	not_clear	not_clear	not_clear	not_clear	not_clear	not_clear	not_clear	FALSE	FALSE	not_clear	FALSE	FALSE	not_clear
surf30_pat_79502_4_id_79502102_0054.mat	4	not_clear	not_clear	not_clear	not_clear	not_clear	not_clear	not_clear	not_clear	FALSE	FALSE	not_clear	FALSE	FALSE	not_clear
surf30_pat_79502_4_id_79502102_0054.mat	5	not_clear	not_clear	not_clear	FLC	not_clear	not_clear	not_clear	clear	FALSE	FALSE	not_clear	FALSE	FALSE	not_clear
surf30_pat_79502_4_id_79502102_0054.mat	6	not_clear	not_clear	not_clear	not_clear	not_clear	not_clear	not_clear	not_clear	FALSE	FALSE	not_clear	FALSE	FALSE	not_clear
surf30_pat_79502_4_id_79502102_0054.mat	7	not_clear	not_clear	not_clear	not_clear	not_clear	not_clear	not_clear	not_clear	FALSE	FALSE	not_clear	FALSE	FALSE	not_clear
surf30_pat_79502_4_id_79502102_0054.mat	8	not_clear	not_clear	not_clear	not_clear	not_clear	not_clear	not_clear	not_clear	FALSE	FALSE	not_clear	FALSE	FALSE	not_clear
surf30_pat_45402_3_id_45400102_0075.mat	1	not_clear	not_clear	not_clear	not_clear	not_clear	not_clear	not_clear	not_clear	FALSE	FALSE	not_clear	FALSE	FALSE	not_clear
surf30_pat_45402_3_id_45400102_0075.mat	2	not_clear	not_clear	not_clear	not_clear	not_clear	not_clear	not_clear	not_clear	FALSE	FALSE	not_clear	FALSE	FALSE	not_clear
surf30_pat_45402_3_id_45400102_0075.mat	3	not_clear	not_clear	not_clear	not_clear	not_clear	not_clear	not_clear	not_clear	FALSE	FALSE	not_clear	FALSE	FALSE	not_clear
surf30_pat_45402_3_id_45400102_0075.mat	4	not_clear	not_clear	not_clear	not_clear	not_clear	not_clear	not_clear	not_clear	FALSE	FALSE	not_clear	FALSE	FALSE	not_clear
surf30_pat_45402_3_id_45400102_0075.mat	5	not_clear	not_clear	not_clear	not_clear	not_clear	not_clear	not_clear	not_clear	FALSE	FALSE	not_clear	FALSE	FALSE	not_clear
surf30_pat_45402_3_id_45400102_0075.mat	6	not_clear	not_clear	not_clear	not_clear	not_clear	not_clear	not_clear	not_clear	FALSE	FALSE	not_clear	FALSE	FALSE	not_clear
surf30_pat_45402_3_id_45400102_0075.mat	7	not_clear	not_clear	not_clear	not_clear	not_clear	not_clear	not_clear	not_clear	FALSE	FALSE	not_clear	FALSE	FALSE	not_clear
surf30_pat_45402_3_id_45400102_0075.mat	8	not_clear	not_clear	not_clear	not_clear	not_clear	not_clear	not_clear	not_clear	FALSE	FALSE	not_clear	FALSE	FALSE	not_clear
surfPA_pat_1313003_7_id_13130010103_7814.mat	1	not_clear	not_clear	not_clear	not_clear	not_clear	not_clear	not_clear	not_clear	FALSE	FALSE	not_clear	FALSE	FALSE	not_clear
surfPA_pat_1313003_7_id_13130010103_7814.mat	2	not_clear	not_clear	not_clear	not_clear	not_clear	not_clear	not_clear	not_clear	FALSE	FALSE	not_clear	FALSE	FALSE	not_clear
surfPA_pat_1313003_7_id_13130010103_7814.mat	3	not_clear	not_clear	not_clear	not_clear	not_clear	not_clear	not_clear	not_clear	FALSE	FALSE	not_clear	FALSE	FALSE	not_clear
surfPA_pat_1313003_7_id_13130010103_7814.mat	4	not_clear	not_clear	not_clear	not_clear	not_clear	not_clear	not_clear	not_clear	FALSE	FALSE	not_clear	FALSE	FALSE	not_clear
surfPA_pat_1313003_7_id_13130010103_7814.mat	5	not_clear	not_clear	not_clear	not_clear	not_clear	not_clear	not_clear	not_clear	FALSE	FALSE	not_clear	FALSE	FALSE	not_clear
surfPA_pat_1313003_7_id_13130010103_7814.mat	6	not_clear	not_clear	not_clear	not_clear	not_clear	not_clear	not_clear	not_clear	FALSE	FALSE	not_clear	FALSE	FALSE	not_clear
surfPA_pat_1313003_7_id_13130010103_7814.mat	7	not_clear	not_clear	not_clear	not_clear	not_clear	not_clear	not_clear	not_clear	FALSE	FALSE	not_clear	FALSE	FALSE	not_clear
surfPA_pat_1313003_7_id_13130010103_7814.mat	8	not_clear	not_clear	not_clear	not_clear	not_clear	not_clear	not_clear	not_clear	FALSE	FALSE	not_clear	FALSE	FALSE	not_clear
surf30_pat_46702_5_id_46700102_0062.mat	1	SN/SubH	SN/SubH	FLC	FLC	clear	clear	clear	clear	TRUE	TRUE	SN/SubH	TRUE	TRUE	FLC
surf30_pat_46702_5_id_46700102_0062.mat	2	not_clear	not_clear	not_clear	not_clear	not_clear	not_clear	not_clear	not_clear	FALSE	FALSE	not_clear	FALSE	FALSE	not_clear
surf30_pat_46702_5_id_46700102_0062.mat	3	SN/SubH	SN/SubH	SH/SNIC	SH/SNIC	clear	clear	clear	clear	TRUE	TRUE	SN/SubH	TRUE	TRUE	SH/SNIC
surf30_pat_46702_5_id_46700102_0062.mat	4	SN/SubH	SN/SubH	SH/SNIC	SH/SNIC	clear	clear	clear	clear	TRUE	TRUE	SN/SubH	TRUE	TRUE	SH/SNIC
surf30_pat_46702_5_id_46700102_0062.mat	5	not_clear	not_clear	not_clear	not_clear	not_clear	not_clear	not_clear	not_clear	FALSE	FALSE	not_clear	FALSE	FALSE	not_clear
surf30_pat_46702_5_id_46700102_0062.mat	6	not_clear	not_clear	FLC	not_clear	not_clear	not_clear	clear	not_clear	FALSE	FALSE	not_clear	FALSE	FALSE	not_clear
surf30_pat_46702_5_id_46700102_0062.mat	7	not_clear	not_clear	SH/SNIC	SH/SNIC	not_clear	not_clear	clear	clear	FALSE	FALSE	not_clear	TRUE	TRUE	SH/SNIC
surf30_pat_46702_5_id_46700102_0062.mat	8	not_clear	not_clear	not_clear	not_clear	not_clear	not_clear	not_clear	not_clear	FALSE	FALSE	not_clear	FALSE	FALSE	not_clear
surfPA_pat_1326503_3_id_13265011103_005.mat	1	SN/SubH	SN/SubH	FLC	FLC	clear	clear	clear	clear	TRUE	TRUE	SN/SubH	TRUE	TRUE	FLC
surfPA_pat_1326503_3_id_13265011103_005.mat	2	not_clear	not_clear	not_clear	not_clear	not_clear	not_clear	not_clear	not_clear	FALSE	FALSE	not_clear	FALSE	FALSE	not_clear
surfPA_pat_1326503_3_id_13265011103_005.mat	3	SN/SubH	SN/SubH	SH/SNIC	SH/SNIC	clear	clear	clear	clear	TRUE	TRUE	SN/SubH	TRUE	TRUE	SH/SNIC
surfPA_pat_1326503_3_id_13265011103_005.mat	4	not_clear	not_clear	not_clear	not_clear	not_clear	not_clear	not_clear	not_clear	FALSE	FALSE	not_clear	FALSE	FALSE	not_clear
surfPA_pat_1326503_3_id_13265011103_005.mat	5	SN/SubH	SN/SubH	FLC	FLC	clear	clear	clear	clear	TRUE	TRUE	SN/SubH	TRUE	TRUE	FLC
surfPA_pat_1326503_3_id_13265011103_005.mat	6	not_clear	SupH	not_clear	not_clear	not_clear	clear	not_clear	not_clear	FALSE	FALSE	not_clear	FALSE	FALSE	not_clear
surfPA_pat_1326503_3_id_13265011103_005.mat	7	SN/SubH	SN/SubH	SH/SNIC	SH/SNIC	clear	clear	clear	clear	TRUE	TRUE	SN/SubH	TRUE	TRUE	SH/SNIC
surfPA_pat_1326503_3_id_13265011103_005.mat	8	not_clear	not_clear	not_clear	not_clear	not_clear	not_clear	not_clear	not_clear	FALSE	FALSE	not_clear	FALSE	FALSE	not_clear
surfPA_pat_1315403_3_id_13154010103_19539.mat	1	not_clear	SN/SubH	FLC	FLC	not_clear	clear	clear	clear	FALSE	FALSE	not_clear	TRUE	TRUE	FLC
surfPA_pat_1315403_3_id_13154010103_19539.mat	2	not_clear	SN/SubH	not_clear	SH/SNIC	not_clear	clear	not_clear	clear	FALSE	FALSE	not_clear	FALSE	FALSE	not_clear
surfPA_pat_1315403_3_id_13154010103_19539.mat	3	not_clear	SN/SubH	not_clear	SH/SNIC	not_clear	clear	not_clear	clear	FALSE	FALSE	not_clear	FALSE	FALSE	not_clear
surfPA_pat_1315403_3_id_13154010103_19539.mat	4	not_clear	SN/SubH	FLC	FLC	not_clear	clear	clear	clear	FALSE	FALSE	not_clear	TRUE	TRUE	FLC
surfPA_pat_1315403_3_id_13154010103_19539.mat	5	not_clear	SN/SubH	FLC	FLC	not_clear	clear	clear	clear	FALSE	FALSE	not_clear	TRUE	TRUE	FLC
surfPA_pat_1315403_3_id_13154010103_19539.mat	6	not_clear	not_clear	not_clear	not_clear	not_clear	not_clear	not_clear	not_clear	FALSE	FALSE	not_clear	FALSE	FALSE	not_clear
surfPA_pat_1315403_3_id_13154010103_19539.mat	7	not_clear	SN/SubH	FLC	FLC	not_clear	clear	clear	clear	FALSE	FALSE	not_clear	TRUE	TRUE	FLC
surfPA_pat_1315403_3_id_13154010103_19539.mat	8	not_clear	not_clear	not_clear	not_clear	not_clear	not_clear	not_clear	not_clear	FALSE	FALSE	not_clear	FALSE	FALSE	not_clear
surfPA_pat_1321903_6_id_13219010103_751.mat	1	not_clear	not_clear	SH/SNIC	not_clear	not_clear	not_clear	clear	not_clear	FALSE	FALSE	not_clear	FALSE	FALSE	not_clear
surfPA_pat_1321903_6_id_13219010103_751.mat	2	SN/SubH	SN/SubH	FLC	FLC	clear	clear	clear	clear	TRUE	TRUE	SN/SubH	TRUE	TRUE	FLC
surfPA_pat_1321903_6_id_13219010103_751.mat	3	not_clear	not_clear	not_clear	not_clear	not_clear	not_clear	not_clear	not_clear	FALSE	FALSE	not_clear	FALSE	FALSE	not_clear
surfPA_pat_1321903_6_id_13219010103_751.mat	4	SN/SubH	SupH	FLC	FLC	clear	clear	clear	clear	TRUE	FALSE	not_clear	TRUE	TRUE	FLC
surfPA_pat_1321903_6_id_13219010103_751.mat	5	not_clear	not_clear	not_clear	not_clear	not_clear	not_clear	not_clear	not_clear	FALSE	FALSE	not_clear	FALSE	FALSE	not_clear
surfPA_pat_1321903_6_id_13219010103_751.mat	6	not_clear	not_clear	not_clear	not_clear	not_clear	not_clear	not_clear	not_clear	FALSE	FALSE	not_clear	FALSE	FALSE	not_clear
surfPA_pat_1321903_6_id_13219010103_751.mat	7	not_clear	not_clear	not_clear	not_clear	not_clear	not_clear	not_clear	not_clear	FALSE	FALSE	not_clear	FALSE	FALSE	not_clear
surfPA_pat_1321903_6_id_13219010103_751.mat	8	not_clear	not_clear	not_clear	not_clear	not_clear	not_clear	not_clear	not_clear	FALSE	FALSE	not_clear	FALSE	FALSE	not_clear
surfCO_pat_4600_1_id_46010100_0025.mat	1	not_clear	not_clear	not_clear	not_clear	not_clear	not_clear	not_clear	not_clear	FALSE	FALSE	not_clear	FALSE	FALSE	not_clear
surfCO_pat_4600_1_id_46010100_0025.mat	2	not_clear	not_clear	not_clear	not_clear	not_clear	not_clear	not_clear	not_clear	FALSE	FALSE	not_clear	FALSE	FALSE	not_clear
surfCO_pat_4600_1_id_46010100_0025.mat	3	not_clear	SupH	not_clear	SH/SNIC	not_clear	clear	not_clear	clear	FALSE	FALSE	not_clear	FALSE	FALSE	not_clear
surfCO_pat_4600_1_id_46010100_0025.mat	4	not_clear	not_clear	not_clear	not_clear	not_clear	not_clear	not_clear	not_clear	FALSE	FALSE	not_clear	FALSE	FALSE	not_clear
surfCO_pat_4600_1_id_46010100_0025.mat	5	not_clear	not_clear	not_clear	not_clear	not_clear	not_clear	not_clear	not_clear	FALSE	FALSE	not_clear	FALSE	FALSE	not_clear
surfCO_pat_4600_1_id_46010100_0025.mat	6	not_clear	not_clear	not_clear	not_clear	not_clear	not_clear	not_clear	not_clear	FALSE	FALSE	not_clear	FALSE	FALSE	not_clear
surfCO_pat_4600_1_id_46010100_0025.mat	7	not_clear	not_clear	not_clear	not_clear	not_clear	not_clear	not_clear	not_clear	FALSE	FALSE	not_clear	FALSE	FALSE	not_clear
surfCO_pat_4600_1_id_46010100_0025.mat	8	not_clear	not_clear	not_clear	not_clear	not_clear	not_clear	not_clear	not_clear	FALSE	FALSE	not_clear	FALSE	FALSE	not_clear
CO_pat_6300_6_id_63010100_0084.mat	1	not_clear	not_clear	not_clear	not_clear	not_clear	not_clear	not_clear	not_clear	FALSE	FALSE	not_clear	FALSE	FALSE	not_clear
CO_pat_6300_6_id_63010100_0084.mat	2	not_clear	SupH	not_clear	not_clear	not_clear	clear	not_clear	not_clear	FALSE	FALSE	not_clear	FALSE	FALSE	not_clear
CO_pat_6300_6_id_63010100_0084.mat	3	not_clear	not_clear	not_clear	not_clear	not_clear	not_clear	not_clear	not_clear	FALSE	FALSE	not_clear	FALSE	FALSE	not_clear
CO_pat_6300_6_id_63010100_0084.mat	4	not_clear	not_clear	not_clear	SH/SNIC	not_clear	not_clear	not_clear	clear	FALSE	FALSE	not_clear	FALSE	FALSE	not_clear
CO_pat_6300_6_id_63010100_0084.mat	5	not_clear	not_clear	SH/SNIC	SH/SNIC	not_clear	not_clear	clear	clear	FALSE	FALSE	not_clear	TRUE	TRUE	SH/SNIC
CO_pat_6300_6_id_63010100_0084.mat	6	not_clear	not_clear	not_clear	not_clear	not_clear	not_clear	not_clear	not_clear	FALSE	FALSE	not_clear	FALSE	FALSE	not_clear
CO_pat_6300_6_id_63010100_0084.mat	7	not_clear	not_clear	not_clear	not_clear	not_clear	not_clear	not_clear	not_clear	FALSE	FALSE	not_clear	FALSE	FALSE	not_clear
CO_pat_6300_6_id_63010100_0084.mat	8	not_clear	not_clear	not_clear	not_clear	not_clear	not_clear	not_clear	not_clear	FALSE	FALSE	not_clear	FALSE	FALSE	not_clear
surfPA_pat_1330903_1_id_13309010103_021.mat	1	not_clear	SNIC	not_clear	not_clear	not_clear	clear	not_clear	not_clear	FALSE	FALSE	not_clear	FALSE	FALSE	not_clear
surfPA_pat_1330903_1_id_13309010103_021.mat	2	not_clear	not_clear	not_clear	not_clear	not_clear	not_clear	not_clear	not_clear	FALSE	FALSE	not_clear	FALSE	FALSE	not_clear
surfPA_pat_1330903_1_id_13309010103_021.mat	3	not_clear	not_clear	not_clear	not_clear	not_clear	not_clear	not_clear	not_clear	FALSE	FALSE	not_clear	FALSE	FALSE	not_clear
surfPA_pat_1330903_1_id_13309010103_021.mat	4	not_clear	not_clear	not_clear	not_clear	not_clear	not_clear	not_clear	not_clear	FALSE	FALSE	not_clear	FALSE	FALSE	not_clear
surfPA_pat_1330903_1_id_13309010103_021.mat	5	not_clear	not_clear	not_clear	not_clear	not_clear	not_clear	not_clear	not_clear	FALSE	FALSE	not_clear	FALSE	FALSE	not_clear
surfPA_pat_1330903_1_id_13309010103_021.mat	6	SN/SubH	SNIC	not_clear	not_clear	clear	clear	not_clear	not_clear	TRUE	FALSE	not_clear	FALSE	FALSE	not_clear
surfPA_pat_1330903_1_id_13309010103_021.mat	7	not_clear	not_clear	not_clear	not_clear	not_clear	not_clear	not_clear	not_clear	FALSE	FALSE	not_clear	FALSE	FALSE	not_clear
surfPA_pat_1330903_1_id_13309010103_021.mat	8	not_clear	not_clear	not_clear	not_clear	not_clear	not_clear	not_clear	not_clear	FALSE	FALSE	not_clear	FALSE	FALSE	not_clear
surfPA_pat_1307503_17_id_13075010103_33604.mat	1	not_clear	not_clear	not_clear	not_clear	not_clear	not_clear	not_clear	not_clear	FALSE	FALSE	not_clear	FALSE	FALSE	not_clear
surfPA_pat_1307503_17_id_13075010103_33604.mat	2	not_clear	not_clear	not_clear	not_clear	not_clear	not_clear	not_clear	not_clear	FALSE	FALSE	not_clear	FALSE	FALSE	not_clear
surfPA_pat_1307503_17_id_13075010103_33604.mat	3	SN/SubH	SN/SubH	FLC	FLC	clear	clear	clear	clear	TRUE	TRUE	SN/SubH	TRUE	TRUE	FLC
surfPA_pat_1307503_17_id_13075010103_33604.mat	4	not_clear	not_clear	not_clear	not_clear	not_clear	not_clear	not_clear	not_clear	FALSE	FALSE	not_clear	FALSE	FALSE	not_clear
surfPA_pat_1307503_17_id_13075010103_33604.mat	5	not_clear	not_clear	not_clear	not_clear	not_clear	not_clear	not_clear	not_clear	FALSE	FALSE	not_clear	FALSE	FALSE	not_clear
surfPA_pat_1307503_17_id_13075010103_33604.mat	6	not_clear	not_clear	not_clear	not_clear	not_clear	not_clear	not_clear	not_clear	FALSE	FALSE	not_clear	FALSE	FALSE	not_clear
surfPA_pat_1307503_17_id_13075010103_33604.mat	7	not_clear	not_clear	not_clear	not_clear	not_clear	not_clear	not_clear	not_clear	FALSE	FALSE	not_clear	FALSE	FALSE	not_clear
surfPA_pat_1307503_17_id_13075010103_33604.mat	8	not_clear	not_clear	not_clear	not_clear	not_clear	not_clear	not_clear	not_clear	FALSE	FALSE	not_clear	FALSE	FALSE	not_clear
surf30_pat_22602_6_id_22600102_0040.mat	1	not_clear	not_clear	not_clear	not_clear	not_clear	not_clear	not_clear	not_clear	FALSE	FALSE	not_clear	FALSE	FALSE	not_clear
surf30_pat_22602_6_id_22600102_0040.mat	2	not_clear	not_clear	not_clear	not_clear	not_clear	not_clear	not_clear	not_clear	FALSE	FALSE	not_clear	FALSE	FALSE	not_clear
surf30_pat_22602_6_id_22600102_0040.mat	3	not_clear	not_clear	not_clear	not_clear	not_clear	not_clear	not_clear	not_clear	FALSE	FALSE	not_clear	FALSE	FALSE	not_clear
surf30_pat_22602_6_id_22600102_0040.mat	4	not_clear	not_clear	not_clear	not_clear	not_clear	not_clear	not_clear	not_clear	FALSE	FALSE	not_clear	FALSE	FALSE	not_clear
surf30_pat_22602_6_id_22600102_0040.mat	5	not_clear	not_clear	not_clear	not_clear	not_clear	not_clear	not_clear	not_clear	FALSE	FALSE	not_clear	FALSE	FALSE	not_clear
surf30_pat_22602_6_id_22600102_0040.mat	6	not_clear	not_clear	not_clear	not_clear	not_clear	not_clear	not_clear	not_clear	FALSE	FALSE	not_clear	FALSE	FALSE	not_clear
surf30_pat_22602_6_id_22600102_0040.mat	7	not_clear	not_clear	not_clear	not_clear	not_clear	not_clear	not_clear	not_clear	FALSE	FALSE	not_clear	FALSE	FALSE	not_clear
surf30_pat_22602_6_id_22600102_0040.mat	8	not_clear	not_clear	not_clear	not_clear	not_clear	not_clear	not_clear	not_clear	FALSE	FALSE	not_clear	FALSE	FALSE	not_clear
surfCO_pat_6100_15_id_61010100_0047.mat	1	not_clear	not_clear	not_clear	not_clear	not_clear	not_clear	not_clear	not_clear	FALSE	FALSE	not_clear	FALSE	FALSE	not_clear
surfCO_pat_6100_15_id_61010100_0047.mat	2	not_clear	not_clear	not_clear	not_clear	not_clear	not_clear	not_clear	not_clear	FALSE	FALSE	not_clear	FALSE	FALSE	not_clear
surfCO_pat_6100_15_id_61010100_0047.mat	3	SN/SubH	SN/SubH	SH/SNIC	SH/SNIC	clear	clear	clear	clear	TRUE	TRUE	SN/SubH	TRUE	TRUE	SH/SNIC
surfCO_pat_6100_15_id_61010100_0047.mat	4	not_clear	SN/SubH	not_clear	FLC	not_clear	clear	not_clear	clear	FALSE	FALSE	not_clear	FALSE	FALSE	not_clear
surfCO_pat_6100_15_id_61010100_0047.mat	5	not_clear	not_clear	not_clear	not_clear	not_clear	not_clear	not_clear	not_clear	FALSE	FALSE	not_clear	FALSE	FALSE	not_clear
surfCO_pat_6100_15_id_61010100_0047.mat	6	not_clear	not_clear	not_clear	not_clear	not_clear	not_clear	not_clear	not_clear	FALSE	FALSE	not_clear	FALSE	FALSE	not_clear
surfCO_pat_6100_15_id_61010100_0047.mat	7	not_clear	not_clear	not_clear	not_clear	not_clear	not_clear	not_clear	not_clear	FALSE	FALSE	not_clear	FALSE	FALSE	not_clear
surfCO_pat_6100_15_id_61010100_0047.mat	8	not_clear	not_clear	not_clear	not_clear	not_clear	not_clear	not_clear	not_clear	FALSE	FALSE	not_clear	FALSE	FALSE	not_clear
surfPA_pat_1311003_2_id_13110010103_51600.mat	1	not_clear	not_clear	not_clear	not_clear	not_clear	not_clear	not_clear	not_clear	FALSE	FALSE	not_clear	FALSE	FALSE	not_clear
surfPA_pat_1311003_2_id_13110010103_51600.mat	2	not_clear	not_clear	not_clear	not_clear	not_clear	not_clear	not_clear	not_clear	FALSE	FALSE	not_clear	FALSE	FALSE	not_clear
surfPA_pat_1311003_2_id_13110010103_51600.mat	3	SN/SubH	SN/SubH	SH/SNIC	not_clear	clear	clear	clear	not_clear	TRUE	TRUE	SN/SubH	FALSE	FALSE	not_clear
surfPA_pat_1311003_2_id_13110010103_51600.mat	4	not_clear	SN/SubH	not_clear	not_clear	not_clear	clear	not_clear	not_clear	FALSE	FALSE	not_clear	FALSE	FALSE	not_clear
surfPA_pat_1311003_2_id_13110010103_51600.mat	5	not_clear	not_clear	not_clear	not_clear	not_clear	not_clear	not_clear	not_clear	FALSE	FALSE	not_clear	FALSE	FALSE	not_clear
surfPA_pat_1311003_2_id_13110010103_51600.mat	6	not_clear	not_clear	not_clear	not_clear	not_clear	not_clear	not_clear	not_clear	FALSE	FALSE	not_clear	FALSE	FALSE	not_clear
surfPA_pat_1311003_2_id_13110010103_51600.mat	7	not_clear	not_clear	not_clear	not_clear	not_clear	not_clear	not_clear	not_clear	FALSE	FALSE	not_clear	FALSE	FALSE	not_clear
surfPA_pat_1311003_2_id_13110010103_51600.mat	8	not_clear	not_clear	not_clear	not_clear	not_clear	not_clear	not_clear	not_clear	FALSE	FALSE	not_clear	FALSE	FALSE	not_clear
surf30_pat_114902_1_id_114900102_0000.mat	1	not_clear	not_clear	not_clear	not_clear	not_clear	not_clear	not_clear	not_clear	FALSE	FALSE	not_clear	FALSE	FALSE	not_clear
surf30_pat_114902_1_id_114900102_0000.mat	2	not_clear	not_clear	not_clear	not_clear	not_clear	not_clear	not_clear	not_clear	FALSE	FALSE	not_clear	FALSE	FALSE	not_clear
surf30_pat_114902_1_id_114900102_0000.mat	3	not_clear	not_clear	not_clear	not_clear	not_clear	not_clear	not_clear	not_clear	FALSE	FALSE	not_clear	FALSE	FALSE	not_clear
surf30_pat_114902_1_id_114900102_0000.mat	4	not_clear	not_clear	not_clear	not_clear	not_clear	not_clear	not_clear	not_clear	FALSE	FALSE	not_clear	FALSE	FALSE	not_clear
surf30_pat_114902_1_id_114900102_0000.mat	5	not_clear	not_clear	not_clear	not_clear	not_clear	not_clear	not_clear	not_clear	FALSE	FALSE	not_clear	FALSE	FALSE	not_clear
surf30_pat_114902_1_id_114900102_0000.mat	6	not_clear	not_clear	not_clear	not_clear	not_clear	not_clear	not_clear	not_clear	FALSE	FALSE	not_clear	FALSE	FALSE	not_clear
surf30_pat_114902_1_id_114900102_0000.mat	7	not_clear	not_clear	not_clear	not_clear	not_clear	not_clear	not_clear	not_clear	FALSE	FALSE	not_clear	FALSE	FALSE	not_clear
surf30_pat_114902_1_id_114900102_0000.mat	8	not_clear	not_clear	not_clear	not_clear	not_clear	not_clear	not_clear	not_clear	FALSE	FALSE	not_clear	FALSE	FALSE	not_clear
surf30_pat_46702_4_id_46700102_0059.mat	1	not_clear	not_clear	SH/SNIC	not_clear	not_clear	not_clear	clear	not_clear	FALSE	FALSE	not_clear	FALSE	FALSE	not_clear
surf30_pat_46702_4_id_46700102_0059.mat	2	not_clear	not_clear	SH/SNIC	not_clear	not_clear	not_clear	clear	not_clear	FALSE	FALSE	not_clear	FALSE	FALSE	not_clear
surf30_pat_46702_4_id_46700102_0059.mat	3	not_clear	not_clear	SH/SNIC	not_clear	not_clear	not_clear	clear	not_clear	FALSE	FALSE	not_clear	FALSE	FALSE	not_clear
surf30_pat_46702_4_id_46700102_0059.mat	4	SN/SubH	SN/SubH	SH/SNIC	not_clear	clear	clear	clear	not_clear	TRUE	TRUE	SN/SubH	FALSE	FALSE	not_clear
surf30_pat_46702_4_id_46700102_0059.mat	5	not_clear	not_clear	SH/SNIC	not_clear	not_clear	not_clear	clear	not_clear	FALSE	FALSE	not_clear	FALSE	FALSE	not_clear
surf30_pat_46702_4_id_46700102_0059.mat	6	not_clear	not_clear	SH/SNIC	not_clear	not_clear	not_clear	clear	not_clear	FALSE	FALSE	not_clear	FALSE	FALSE	not_clear
surf30_pat_46702_4_id_46700102_0059.mat	7	not_clear	not_clear	SH/SNIC	not_clear	not_clear	not_clear	clear	not_clear	FALSE	FALSE	not_clear	FALSE	FALSE	not_clear
surf30_pat_46702_4_id_46700102_0059.mat	8	SN/SubH	SN/SubH	SH/SNIC	not_clear	clear	clear	clear	not_clear	TRUE	TRUE	SN/SubH	FALSE	FALSE	not_clear
surfCO_pat_2200_8_id_22010600_0012.mat	1	not_clear	not_clear	not_clear	not_clear	not_clear	not_clear	not_clear	not_clear	FALSE	FALSE	not_clear	FALSE	FALSE	not_clear
surfCO_pat_2200_8_id_22010600_0012.mat	2	not_clear	not_clear	not_clear	not_clear	not_clear	not_clear	not_clear	not_clear	FALSE	FALSE	not_clear	FALSE	FALSE	not_clear
surfCO_pat_2200_8_id_22010600_0012.mat	3	not_clear	not_clear	not_clear	not_clear	not_clear	not_clear	not_clear	not_clear	FALSE	FALSE	not_clear	FALSE	FALSE	not_clear
surfCO_pat_2200_8_id_22010600_0012.mat	4	not_clear	not_clear	not_clear	not_clear	not_clear	not_clear	not_clear	not_clear	FALSE	FALSE	not_clear	FALSE	FALSE	not_clear
surfCO_pat_2200_8_id_22010600_0012.mat	5	not_clear	not_clear	not_clear	not_clear	not_clear	not_clear	not_clear	not_clear	FALSE	FALSE	not_clear	FALSE	FALSE	not_clear
surfCO_pat_2200_8_id_22010600_0012.mat	6	not_clear	not_clear	not_clear	not_clear	not_clear	not_clear	not_clear	not_clear	FALSE	FALSE	not_clear	FALSE	FALSE	not_clear
surfCO_pat_2200_8_id_22010600_0012.mat	7	not_clear	not_clear	not_clear	not_clear	not_clear	not_clear	not_clear	not_clear	FALSE	FALSE	not_clear	FALSE	FALSE	not_clear
[truncated: 7,417 more rows]
