# Supplementary material for: A New Perspective in Epileptic Seizure Classification: Applying the Taxonomy of Seizure Dynamotypes to Noninvasive EEG and Examining Dynamical Changes across Sleep Stages
Source: eNeuro. 2025 Jan 8;12(1):ENEURO.0157-24.2024. doi: 10.1523/ENEURO.0157-24.2024 (PMC11747977; doi:10.1523/ENEURO.0157-24.2024)
Supplement: Extended Data 1 — This item provides the latest version of the code zipped from our GitHub repository. Within this zipped folder is a README.md file that provides the instructions to run each analysis step presented in this manuscript. Download Extended Data 1, ZIP file. [file eneuro-12-ENEURO.0157-24.2024-s013.zip]

Archive with 45 entries (38 files):
- miriamguen-surface_eeg_seizure_analysis-main/.gitignore
- miriamguen-surface_eeg_seizure_analysis-main/automated_classification/
- miriamguen-surface_eeg_seizure_analysis-main/automated_classification/classification_utils.py
- miriamguen-surface_eeg_seizure_analysis-main/automated_classification/classifiy_scm.py
- miriamguen-surface_eeg_seizure_analysis-main/automated_classification/classify_isi_change.py
- miriamguen-surface_eeg_seizure_analysis-main/feature_extraction/
- miriamguen-surface_eeg_seizure_analysis-main/feature_extraction/analyze_bif.m
- miriamguen-surface_eeg_seizure_analysis-main/feature_extraction/extract_comp.m
- miriamguen-surface_eeg_seizure_analysis-main/feature_extraction/feature_params.m
- miriamguen-surface_eeg_seizure_analysis-main/feature_extraction/find_bif_time.m
- miriamguen-surface_eeg_seizure_analysis-main/feature_extraction/fwhm.m
- miriamguen-surface_eeg_seizure_analysis-main/feature_extraction/get_bif_time_and_features.m
- miriamguen-surface_eeg_seizure_analysis-main/feature_extraction/get_features.m
- miriamguen-surface_eeg_seizure_analysis-main/feature_extraction/get_local_score.m
- miriamguen-surface_eeg_seizure_analysis-main/feature_extraction/InterX.m
- miriamguen-surface_eeg_seizure_analysis-main/feature_extraction/main.m
- miriamguen-surface_eeg_seizure_analysis-main/feature_extraction/score_comp.m
- miriamguen-surface_eeg_seizure_analysis-main/feature_extraction/signal_simulation_with_autocorrelation.png
- miriamguen-surface_eeg_seizure_analysis-main/feature_extraction/simulate_autocorr.m
- miriamguen-surface_eeg_seizure_analysis-main/figures/
- miriamguen-surface_eeg_seizure_analysis-main/figures/paper_figures/
- miriamguen-surface_eeg_seizure_analysis-main/figures/paper_figures/Figure 1 - The project work flow.png
- miriamguen-surface_eeg_seizure_analysis-main/figures/paper_figures/Figure 2 - Manual labeling interface.png
- miriamguen-surface_eeg_seizure_analysis-main/figures/paper_figures/Figure 3 - label proportions.png
- miriamguen-surface_eeg_seizure_analysis-main/figures/paper_figures/Figure 4 - classification analysis.png
- miriamguen-surface_eeg_seizure_analysis-main/label_analysis/
- miriamguen-surface_eeg_seizure_analysis-main/label_analysis/analysis_utils.py
- miriamguen-surface_eeg_seizure_analysis-main/label_analysis/bayesian_measures.R
- miriamguen-surface_eeg_seizure_analysis-main/label_analysis/label_validation_analysis.py
- miriamguen-surface_eeg_seizure_analysis-main/label_analysis/offset_modeling_and_analysis.R
- miriamguen-surface_eeg_seizure_analysis-main/label_analysis/onset_modeling_and_analysis.R
- miriamguen-surface_eeg_seizure_analysis-main/label_analysis/patient_metadata.py
- miriamguen-surface_eeg_seizure_analysis-main/label_analysis/plot_bayesian_measures.py
- miriamguen-surface_eeg_seizure_analysis-main/LICENSE
- miriamguen-surface_eeg_seizure_analysis-main/patient_metadata.py
- miriamguen-surface_eeg_seizure_analysis-main/preprocess_data/
- miriamguen-surface_eeg_seizure_analysis-main/preprocess_data/clean_data.m
- miriamguen-surface_eeg_seizure_analysis-main/preprocess_data/detect_seizure_and_save.m
- miriamguen-surface_eeg_seizure_analysis-main/preprocess_data/main.m
- miriamguen-surface_eeg_seizure_analysis-main/preprocess_data/rawdat2load.m
- miriamguen-surface_eeg_seizure_analysis-main/preprocess_data/standard-10-5-cap385_no_eog.elp
- miriamguen-surface_eeg_seizure_analysis-main/README.md
- miriamguen-surface_eeg_seizure_analysis-main/visual_analysis/
- miriamguen-surface_eeg_seizure_analysis-main/visual_analysis/label_all.m
- miriamguen-surface_eeg_seizure_analysis-main/visual_analysis/tutorialApp.mlapp
