# Supplementary material for: A New Perspective in Epileptic Seizure Classification: Applying the Taxonomy of Seizure Dynamotypes to Noninvasive EEG and Examining Dynamical Changes across Sleep Stages
Source: eNeuro. 2025 Jan 8;12(1):ENEURO.0157-24.2024. doi: 10.1523/ENEURO.0157-24.2024 (PMC11747977; doi:10.1523/ENEURO.0157-24.2024)
Supplement: Extended Data 1 — This item provides the latest version of the code zipped from our GitHub repository. Within this zipped folder is a README.md file that provides the instructions to run each analysis step presented in this manuscript. Download Extended Data 1, ZIP file. [file eneuro-12-ENEURO.0157-24.2024-s013.zip › miriamguen-surface_eeg_seizure_analysis-main/automated_classification/classifiy_scm.py]

import os
import pickle
from os.path import join
from pathlib import Path
import matplotlib as mpl
import pandas as pd
import shap
import matplotlib.pyplot as plt

from sklearn.metrics import confusion_matrix, ConfusionMatrixDisplay

from classification_utils import *

mpl.use("svg")

EXPERIMENT_NAME = "detect_clear_transition"

BASE_PATH = Path(os.getcwd())
FEATURE_ALIAS = "example_data"
DATA_PATH = BASE_PATH / FEATURE_ALIAS / "features"
RESULT_PATH = BASE_PATH / FEATURE_ALIAS / "classification_results"
FIG_PATH = BASE_PATH / "figures" / "classification"

RESULT_PATH.mkdir(parents=True, exist_ok=True)
FIG_PATH.mkdir(parents=True, exist_ok=True)


MODEL_PARAMS = {
    "max_depth": 3,
    "n_estimators": 500,
    "random_state": 12,
    "class_weights": {0: 0.1, 1: 0.64},  # use the class weights
    "n_jobs": -1,
}


# %% load the relevant data

onset_data = pd.read_csv(
    DATA_PATH / "all_onset_features_for_classification.csv", index_col="index"
).rename(columns={"clear_start": "label"})
onset_data["onset_offset"] = 0

offset_data = pd.read_csv(
    DATA_PATH / "all_offset_features_for_classification.csv", index_col="index"
).rename(columns={"clear_end": "label"})
offset_data["onset_offset"] = 1

raw_data = pd.concat([onset_data, offset_data], axis=0, join="inner").reset_index(
    drop=True
)

data, metadata, processing_info = prepare_data(raw_data, None)


# %% run the leave one out cross validation
metadata, train_results_all, test_results_all, overall_test_performance = (
    loo_training_and_validation(data, metadata, MODEL_PARAMS)
)

# save artifacts

results = test_results_all.describe()
results.loc["overall", :] = overall_test_performance
os.makedirs(RESULT_PATH / EXPERIMENT_NAME, exist_ok=True)

test_results_all.to_csv(RESULT_PATH / EXPERIMENT_NAME / f"loo_results.csv")
results.to_csv(RESULT_PATH / EXPERIMENT_NAME / f"loo_results_summary.csv")
data.to_csv(RESULT_PATH / EXPERIMENT_NAME / "analysis_data.csv")
metadata.to_csv(RESULT_PATH / EXPERIMENT_NAME / "analysis_metadata_with_loo_pred.csv")


# %% Analyze model explainability
# train model on all data for explainability analysis, save the trained model
model = fit_model(data, metadata["label"], model_params=MODEL_PARAMS)

with open(
    RESULT_PATH / EXPERIMENT_NAME / f"identify_clear_seizure_transition_model.pkl", "wb"
) as file:
    pickle.dump(model, file)


clear_probability = lambda x: model.predict_proba(x)[:, 1]
med = pd.DataFrame(data.median(axis=0)).T

explainer = shap.Explainer(
    clear_probability,
    med,
    algorithm="permutation",
    seed=0,
    output_names=["Unclear", "Clear"],
)

shap_values = explainer(data)
shap_values_df = pd.DataFrame(
    data=shap_values.values, columns=data.columns, index=data.index
)
shap_values_df.to_csv(RESULT_PATH / EXPERIMENT_NAME / "shap_values_all.csv")

# %% plot results

fig1 = plt.figure()
shap.summary_plot(
    shap_values,
    data,
    feature_names=[x.replace("_", " ").capitalize() for x in data.columns],
    cmap="coolwarm",  # "Spectral_r",
    max_display=10,
)
fig1.suptitle("Clear transition features")
fig1.savefig(
    FIG_PATH / f"{EXPERIMENT_NAME}_summary_plot.svg",
    bbox_inches="tight",
    transparent=True,
)

fig2, ax = plt.subplots(1, 1)

disp = ConfusionMatrixDisplay(
    confusion_matrix=confusion_matrix(
        metadata["label"], metadata["pred_loo"], normalize="true"
    ),
    display_labels=["Unclear", "Clear"],
)

disp.plot(
    include_values=True,
    cmap="Blues",
    ax=ax,
    xticks_rotation="horizontal",
    values_format=None,
    colorbar=False,
    im_kw={"alpha": 0.8},
)

# Define custom font properties for the matrix values
font_properties = {"fontsize": 16}

# Update the font properties of the text inside the confusion matrix
for text in disp.text_.ravel():
    text.set_fontsize(font_properties["fontsize"])


ax.set_yticklabels(["Unclear", "Clear"], rotation=90, fontdict=font_properties)
ax.set_xticklabels(["Unclear", "Clear"], fontdict=font_properties)

ax.set_ylabel("Visual label", rotation=90, fontsize=16)
ax.set_xlabel("Classifier label", rotation=0, fontsize=16)
fig2.savefig(
    FIG_PATH / f"{EXPERIMENT_NAME}_confusion.svg",
    bbox_inches="tight",
    transparent=True,
)


print("all done")
