# Supplementary material for: A New Perspective in Epileptic Seizure Classification: Applying the Taxonomy of Seizure Dynamotypes to Noninvasive EEG and Examining Dynamical Changes across Sleep Stages
Source: eNeuro. 2025 Jan 8;12(1):ENEURO.0157-24.2024. doi: 10.1523/ENEURO.0157-24.2024 (PMC11747977; doi:10.1523/ENEURO.0157-24.2024)
Supplement: Extended Data 1 — This item provides the latest version of the code zipped from our GitHub repository. Within this zipped folder is a README.md file that provides the instructions to run each analysis step presented in this manuscript. Download Extended Data 1, ZIP file. [file eneuro-12-ENEURO.0157-24.2024-s013.zip › miriamguen-surface_eeg_seizure_analysis-main/feature_extraction/analyze_bif.m]

%% This file recives a component, evaluates it for the seizure start time and extract featuere from this point

function [bif_time, feature_table] =  analyze_bif(data, srate, start_or_end, feature_table, comp_num)

% data - the bifurcation data for analysis
% srate - the sample rate
% start_or_end - if to extract onset (1) or offset (0) features
% feature_table - the initielixed feature table
% comp_num

feature_params % load label params

%% Find the start point and select the data for anlysis

zdata = zscore(data);

% start_or_end: for start use 1 for end use 0.
if ~start_or_end
    % Flip the signal for ending
    zdata = zdata(length(zdata):-1:1);
    [bif_sample, analysis_data] = find_bif_time(zdata, srate, bif_margin);
    if  bif_sample ~= -1
        bif_sample = length(zdata) - bif_sample;
    end
else
    [bif_sample, analysis_data] = find_bif_time(zdata, srate, bif_margin);
end

% Update the onset time to seconds
if bif_sample ~= -1
    bif_time = bif_sample / srate;
else
    bif_time = -1;
    bif_sample = bif_margin * srate;
end

%% extract featurs

feature_table = get_features(analysis_data, srate, feature_table, comp_num) ;

end
