# Supplementary material for: A New Perspective in Epileptic Seizure Classification: Applying the Taxonomy of Seizure Dynamotypes to Noninvasive EEG and Examining Dynamical Changes across Sleep Stages
Source: eNeuro. 2025 Jan 8;12(1):ENEURO.0157-24.2024. doi: 10.1523/ENEURO.0157-24.2024 (PMC11747977; doi:10.1523/ENEURO.0157-24.2024)
Supplement: Extended Data 1 — This item provides the latest version of the code zipped from our GitHub repository. Within this zipped folder is a README.md file that provides the instructions to run each analysis step presented in this manuscript. Download Extended Data 1, ZIP file. [file eneuro-12-ENEURO.0157-24.2024-s013.zip › miriamguen-surface_eeg_seizure_analysis-main/feature_extraction/feature_params.m]

%% Run Parameters
n_comp = 8;

seizure_control = 'control';          % Control or seizure 
simulate = 'raw';                     % The run alias, e.g., 'raw', 'raw_filtered'
time_from_bif = 'example';            % The time to analyze (historically), empirically modified per feature (see below)

%% Feature Extraction Parameters
lowpass_val = 40;                     % The lowpass filter value for the data
highpass_val = 1;                     % The highpass filter value for the data
bif_margin = 5;                       % The margin around start and end time to look in seconds
min_peak_distance = 1 / lowpass_val;  % The minimum distance allowed between subsequent identified peaks
time_from_bif_isi = 5;                % Time in seconds for the ISI, lower or eqal to bif_margin
time_from_bif_peak = 2;               % Time for peak hight analysis from bifurcation in seconds, lower or eqal to bif_margin
time_from_bif_rms = 2;                % The RMS envelope time parameter in seconds, lower or eqal to bif_margin
