# Supplementary material for: A New Perspective in Epileptic Seizure Classification: Applying the Taxonomy of Seizure Dynamotypes to Noninvasive EEG and Examining Dynamical Changes across Sleep Stages
Source: eNeuro. 2025 Jan 8;12(1):ENEURO.0157-24.2024. doi: 10.1523/ENEURO.0157-24.2024 (PMC11747977; doi:10.1523/ENEURO.0157-24.2024)
Supplement: Extended Data 1 — This item provides the latest version of the code zipped from our GitHub repository. Within this zipped folder is a README.md file that provides the instructions to run each analysis step presented in this manuscript. Download Extended Data 1, ZIP file. [file eneuro-12-ENEURO.0157-24.2024-s013.zip › miriamguen-surface_eeg_seizure_analysis-main/feature_extraction/fwhm.m]

function [width, height] = fwhm(data, srate)

% the width and height of the autocorrelation function taken from:
% adapted from https://github.com/matiasim/Critical_Slowing_Epilepsy  and simplifide to a single case
[r, lag] = autocorr(data, srate);
x = lag;
y = r;


half_height = 0.5;
%intersecting line
X = [x(1) x(end)];
Y = [half_height half_height];

P_width = InterX([x(:)'; y(:)'], [X(:)'; Y(:)']);

% modified to also obtain the mid hight intersection
P_height = InterX([y(:)'; x(:)'], [X(:)'; Y(:)']);

if(isempty(P_width))
    width = nan;
else
    width = P_width(1,1);
end

if(isempty(P_height))
    height = nan;
else
    height = P_height(1,1);
end

end
