# Supplementary material for: A New Perspective in Epileptic Seizure Classification: Applying the Taxonomy of Seizure Dynamotypes to Noninvasive EEG and Examining Dynamical Changes across Sleep Stages
Source: eNeuro. 2025 Jan 8;12(1):ENEURO.0157-24.2024. doi: 10.1523/ENEURO.0157-24.2024 (PMC11747977; doi:10.1523/ENEURO.0157-24.2024)
Supplement: Extended Data 1 — This item provides the latest version of the code zipped from our GitHub repository. Within this zipped folder is a README.md file that provides the instructions to run each analysis step presented in this manuscript. Download Extended Data 1, ZIP file. [file eneuro-12-ENEURO.0157-24.2024-s013.zip › miriamguen-surface_eeg_seizure_analysis-main/feature_extraction/get_local_score.m]

function score = get_local_score(EEG, onset, offset)
% onset and offset times will be in secondes 
EEG_local = EEG;
srate = EEG.srate;
EEG_local.data = EEG.data(:,floor(onset*srate):floor(offset*srate));

EEG_local.pnts =  length(EEG_local.data);
EEG_local.times = 1000*([0:EEG_local.pnts]/srate); 
EEG_local = pop_iclabel(EEG_local, 'default');
score = score_comp(EEG_local);
end
