# Supplementary material for: A New Perspective in Epileptic Seizure Classification: Applying the Taxonomy of Seizure Dynamotypes to Noninvasive EEG and Examining Dynamical Changes across Sleep Stages
Source: eNeuro. 2025 Jan 8;12(1):ENEURO.0157-24.2024. doi: 10.1523/ENEURO.0157-24.2024 (PMC11747977; doi:10.1523/ENEURO.0157-24.2024)
Supplement: Extended Data 1 — This item provides the latest version of the code zipped from our GitHub repository. Within this zipped folder is a README.md file that provides the instructions to run each analysis step presented in this manuscript. Download Extended Data 1, ZIP file. [file eneuro-12-ENEURO.0157-24.2024-s013.zip › miriamguen-surface_eeg_seizure_analysis-main/patient_metadata.py]

"""Script used to summarize and print out the patient metadata"""

import pandas as pd
from pathlib import Path
import os


DATA_PATH = (
    Path(os.getcwd().split("label_analysis")[0])
    / "example_data/source_data/metadata.csv"
)

data = pd.read_csv(DATA_PATH, index_col=0)

# Group by patient_id and aggregate
aggregated_data = (
    data.groupby("patient_id")
    .agg({"age": "first", "gender": "first", "lobe": "first", "etiology": "first"})
    .reset_index()
)

# Display the result
print(aggregated_data["age"].describe())
print(aggregated_data["gender"].value_counts())
print(aggregated_data["lobe"].value_counts())
print(aggregated_data["etiology"].value_counts())

print("done")
