# Supplementary material for: A New Perspective in Epileptic Seizure Classification: Applying the Taxonomy of Seizure Dynamotypes to Noninvasive EEG and Examining Dynamical Changes across Sleep Stages
Source: eNeuro. 2025 Jan 8;12(1):ENEURO.0157-24.2024. doi: 10.1523/ENEURO.0157-24.2024 (PMC11747977; doi:10.1523/ENEURO.0157-24.2024)
Supplement: Extended Data 1 — This item provides the latest version of the code zipped from our GitHub repository. Within this zipped folder is a README.md file that provides the instructions to run each analysis step presented in this manuscript. Download Extended Data 1, ZIP file. [file eneuro-12-ENEURO.0157-24.2024-s013.zip › miriamguen-surface_eeg_seizure_analysis-main/preprocess_data/standard-10-5-cap385_no_eog.elp]

346
EEG	Fp1	-92.698	-72.074	85
EEG	Fpz	91.204	90	85
EEG	Fp2	92.698	72.074	85
EEG	AF9	-117.54	-54.695	85
EEG	AF7	-94.02	-54.108	85
EEG	AF5	-83.969	-59.461	85
EEG	AF3	-75.803	-67.539	85
EEG	AF1	-70.343	-77.973	85
EEG	AFz	68.39	90	85
EEG	AF2	70.358	78.046	85
EEG	AF4	75.803	67.539	85
EEG	AF6	83.969	59.461	85
EEG	AF8	94.016	54.142	85
EEG	AF10	117.52	54.733	85
EEG	F9	-118.84	-36.687	85
EEG	F7	-95.055	-36.087	85
EEG	F5	-77.687	-40.595	85
EEG	F3	-62.027	-50.053	85
EEG	F1	-50.225	-66.507	85
EEG	Fz	45.608	90	85
EEG	F2	50.181	66.507	85
EEG	F4	62.01	50.103	85
EEG	F6	77.631	40.595	85
EEG	F8	95.052	36.133	85
EEG	F10	118.84	36.687	85
EEG	FT9	-119.68	-18.393	85
EEG	FT7	-95.745	-18.052	85
EEG	FC5	-73.482	-20.668	85
EEG	FC3	-51.88	-27.575	85
EEG	FC1	-32.613	-45.075	85
EEG	FCz	22.792	90	85
EEG	FC2	32.613	45.075	85
EEG	FC4	51.88	27.575	85
EEG	FC6	73.482	20.668	85
EEG	FT8	95.745	18.052	85
EEG	FT10	119.68	18.393	85
EEG	T9	-120.03	0	85
EEG	T7	-95.973	0	85
EEG	C5	-71.982	0	85
EEG	C3	-48.004	0	85
EEG	C1	-23.974	0	85
EEG	Cz	0	90	85
EEG	C2	24.027	0	85
EEG	C4	48	0	85
EEG	C6	71.982	0	85
EEG	T8	95.973	0	85
EEG	T10	120.03	0	85
EEG	TP9	-119.68	18.393	85
EEG	TP7	-95.745	18.052	85
EEG	CP5	-73.482	20.668	85
EEG	CP3	-51.88	27.575	85
EEG	CP1	-32.613	45.075	85
EEG	CPz	22.792	-90	85
EEG	CP2	32.613	-45.075	85
EEG	CP4	51.88	-27.575	85
EEG	CP6	73.482	-20.668	85
EEG	TP8	95.743	-18.107	85
EEG	TP10	119.68	-18.393	85
EEG	P9	-118.84	36.687	85
EEG	P7	-95.055	36.087	85
EEG	P5	-77.687	40.595	85
EEG	P3	-62.027	50.053	85
EEG	P1	-50.225	66.507	85
EEG	Pz	45.608	-90	85
EEG	P2	50.181	-66.507	85
EEG	P4	62.01	-50.103	85
EEG	P6	77.631	-40.595	85
EEG	P8	95.052	-36.133	85
EEG	P10	118.84	-36.687	85
EEG	PO9	-117.54	54.695	85
EEG	PO7	-94.02	54.108	85
EEG	PO5	-83.969	59.461	85
EEG	PO3	-75.803	67.539	85
EEG	PO1	-70.343	77.973	85
EEG	POz	68.39	-90	85
EEG	PO2	70.358	-78.046	85
EEG	PO4	75.803	-67.539	85
EEG	PO6	83.969	-59.461	85
EEG	PO8	94.016	-54.142	85
EEG	PO10	117.52	-54.733	85
EEG	O1	-92.698	72.074	85
EEG	Oz	91.204	-90	85
EEG	O2	92.698	-72.074	85
EEG	I1	-115.86	72.532	85
EEG	O9	-115.86	72.532	85
EEG	Iz	114.03	-90	85
EEG	I2	115.86	-72.532	85
EEG	O10	115.86	-72.532	85
EEG	AFp9h	-105.02	-63.355	85
EEG	AFp7h	-90.401	-65.641	85
EEG	AFp5h	-85.465	-71.565	85
EEG	AFp3h	-81.886	-78.451	85
EEG	AFp1h	-80.031	-86.097	85
EEG	AFp2h	80.032	86.039	85
EEG	AFp4h	81.886	78.451	85
EEG	AFp6h	85.465	71.565	85
EEG	AFp8h	90.401	65.589	85
EEG	AFp10h	105.03	63.329	85
EEG	AFF9h	-106.39	-45.423	85
EEG	AFF7h	-87.419	-47.151	85
EEG	AFF5h	-74.258	-54.227	85
EEG	AFF3h	-63.752	-65.551	85
EEG	AFF1h	-57.79	-81.161	85
EEG	AFF2h	57.785	81.228	85
EEG	AFF4h	63.804	65.551	85
EEG	AFF6h	74.267	54.178	85
EEG	AFF8h	87.418	47.193	85
EEG	AFF10h	106.4	45.381	85
EEG	FFT9h	-107.42	-27.291	85
EEG	FFT7h	-85.294	-28.418	85
EEG	FFC5h	-65.525	-34.337	85
EEG	FFC3h	-47.97	-47.02	85
EEG	FFC1h	-35.992	-72.367	85
EEG	FFC2h	35.992	72.367	85
EEG	FFC4h	47.944	47.077	85
EEG	FFC6h	65.577	34.337	85
EEG	FFT8h	85.294	28.418	85
EEG	FFT10h	107.4	27.263	85
EEG	FTT9h	-107.94	-9.1355	85
EEG	FTT7h	-84.139	-9.5002	85
EEG	FCC5h	-60.628	-11.865	85
EEG	FCC3h	-37.497	-18.197	85
EEG	FCC1h	-16.49	-44	85
EEG	FCC2h	16.513	43.86	85
EEG	FCC4h	37.497	18.197	85
EEG	FCC6h	60.655	11.851	85
EEG	FTT8h	84.145	9.4907	85
EEG	FTT10h	107.94	9.1355	85
EEG	TTP9h	-107.94	9.1355	85
EEG	TTP7h	-84.139	9.5002	85
EEG	CCP5h	-60.628	11.865	85
EEG	CCP3h	-37.497	18.197	85
EEG	CCP1h	-16.49	44	85
EEG	CCP2h	16.513	-43.86	85
EEG	CCP4h	37.497	-18.197	85
EEG	CCP6h	60.655	-11.851	85
EEG	TTP8h	84.145	-9.4907	85
EEG	TTP10h	107.94	-9.1355	85
EEG	TPP9h	-107.42	27.291	85
EEG	TPP7h	-85.294	28.418	85
EEG	CPP5h	-65.525	34.337	85
EEG	CPP3h	-47.97	47.02	85
EEG	CPP1h	-35.992	72.367	85
EEG	CPP2h	35.992	-72.367	85
EEG	CPP4h	47.944	-47.077	85
EEG	CPP6h	65.577	-34.337	85
EEG	TPP8h	85.294	-28.418	85
EEG	TPP10h	107.4	-27.263	85
EEG	PPO9h	-106.39	45.423	85
EEG	PPO7h	-87.419	47.151	85
EEG	PPO5h	-74.258	54.227	85
EEG	PPO3h	-63.752	65.551	85
EEG	PPO1h	-57.79	81.161	85
EEG	PPO2h	57.785	-81.228	85
EEG	PPO4h	63.804	-65.551	85
EEG	PPO6h	74.267	-54.178	85
EEG	PPO8h	87.418	-47.193	85
EEG	PPO10h	106.4	-45.381	85
EEG	POO9h	-105.02	63.355	85
EEG	POO7h	-90.401	65.641	85
EEG	POO5h	-85.465	71.565	85
EEG	POO3h	-81.886	78.451	85
EEG	POO1h	-80.031	86.097	85
EEG	POO2h	80.032	-86.039	85
EEG	POO4h	81.886	-78.451	85
EEG	POO6h	85.465	-71.565	85
EEG	POO8h	90.401	-65.589	85
EEG	POO10h	105.03	-63.329	85
EEG	OI1h	-103.42	81.128	85
EEG	OI2h	103.43	-81.119	85
EEG	Fp1h	-91.951	-81.066	85
EEG	Fp2h	91.951	81.009	85
EEG	AF9h	-105.74	-54.393	85
EEG	AF7h	-88.796	-56.469	85
EEG	AF5h	-79.619	-63.2	85
EEG	AF3h	-72.656	-72.496	85
EEG	AF1h	-68.886	-83.904	85
EEG	AF2h	68.939	83.904	85
EEG	AF4h	72.651	72.553	85
EEG	AF6h	79.619	63.2	85
EEG	AF8h	88.853	56.517	85
EEG	AF10h	105.74	54.393	85
EEG	F9h	-106.98	-36.367	85
EEG	F7h	-86.213	-37.789	85
EEG	F5h	-69.502	-44.567	85
EEG	F3h	-55.454	-57.294	85
EEG	F1h	-46.82	-77.642	85
EEG	F2h	46.82	77.642	85
EEG	F4h	55.454	57.294	85
EEG	F6h	69.502	44.567	85
EEG	F8h	86.213	37.789	85
EEG	F10h	106.93	36.367	85
EEG	FT9h	-107.72	-18.187	85
EEG	FT7h	-84.603	-18.945	85
EEG	FC5h	-62.534	-23.385	85
EEG	FC3h	-41.758	-34.216	85
EEG	FC1h	-25.615	-63.198	85
EEG	FC2h	25.592	63.316	85
EEG	FC4h	41.758	34.216	85
EEG	FC6h	62.534	23.385	85
EEG	FT8h	84.547	18.999	85
EEG	FT10h	107.72	18.187	85
EEG	T9h	-108.02	0	85
EEG	T7h	-83.97	0	85
EEG	C5h	-59.971	0	85
EEG	C3h	-35.998	0	85
EEG	C1h	-12.007	0	85
EEG	C2h	12.007	0	85
EEG	C4h	35.964	0	85
EEG	C6h	59.971	0	85
EEG	T8h	83.97	0	85
EEG	T10h	108.02	0	85
EEG	TP9h	-107.72	18.187	85
EEG	TP7h	-84.603	18.945	85
EEG	CP5h	-62.534	23.385	85
EEG	CP3h	-41.758	34.216	85
EEG	CP1h	-25.615	63.198	85
EEG	CP2h	25.592	-63.316	85
EEG	CP4h	41.758	-34.216	85
EEG	CP6h	62.534	-23.385	85
EEG	TP8h	84.604	-18.999	85
EEG	TP10h	107.72	-18.187	85
EEG	P9h	-106.98	36.367	85
EEG	P7h	-86.213	37.789	85
EEG	P5h	-69.502	44.567	85
EEG	P3h	-55.454	57.294	85
EEG	P1h	-46.82	77.642	85
EEG	P2h	46.82	-77.642	85
EEG	P4h	55.454	-57.294	85
EEG	P6h	69.502	-44.567	85
EEG	P8h	86.213	-37.789	85
EEG	P10h	106.93	-36.367	85
EEG	PO9h	-105.74	54.393	85
EEG	PO7h	-88.796	56.469	85
EEG	PO5h	-79.619	63.2	85
EEG	PO3h	-72.656	72.496	85
EEG	PO1h	-68.886	83.904	85
EEG	PO2h	68.939	-83.904	85
EEG	PO4h	72.651	-72.553	85
EEG	PO6h	79.619	-63.2	85
EEG	PO8h	88.853	-56.517	85
EEG	PO10h	105.74	-54.393	85
EEG	O1h	-91.951	81.066	85
EEG	O2h	91.951	-81.009	85
EEG	I1h	-114.91	81.307	85
EEG	I2h	114.91	-81.307	85
EEG	AFp9	-116.7	-63.665	85
EEG	AFp7	-93.384	-63.127	85
EEG	AFp5	-87.764	-68.444	85
EEG	AFp3	-83.447	-74.871	85
EEG	AFp1	-80.728	-82.19	85
EEG	AFpz	79.793	90	85
EEG	AFp2	80.728	82.19	85
EEG	AFp4	83.502	74.927	85
EEG	AFp6	87.764	68.444	85
EEG	AFp8	93.384	63.127	85
EEG	AFp10	116.7	63.665	85
EEG	AFF9	-118.25	-45.782	85
EEG	AFF7	-94.591	-45.122	85
EEG	AFF5	-80.608	-50.187	85
EEG	AFF3	-68.622	-59.353	85
EEG	AFF1	-60.101	-72.946	85
EEG	AFFz	57.01	90	85
EEG	AFF2	60.101	72.946	85
EEG	AFF4	68.579	59.3	85
EEG	AFF6	80.608	50.187	85
EEG	AFF8	94.591	45.122	85
EEG	AFF10	118.25	45.782	85
EEG	FFT9	-119.34	-27.535	85
EEG	FFT7	-95.458	-27.106	85
EEG	FFC5	-75.279	-30.73	85
EEG	FFC3	-56.333	-39.585	85
EEG	FFC1	-40.896	-57.744	85
EEG	FFCz	34.231	90	85
EEG	FFC2	40.859	57.744	85
EEG	FFC4	56.333	39.585	85
EEG	FFC6	75.266	30.76	85
EEG	FFT8	95.453	27.08	85
EEG	FFT10	119.36	27.565	85
EEG	FTT9	-119.94	-9.234	85
EEG	FTT7	-95.914	-9.0265	85
EEG	FCC5	-72.356	-10.402	85
EEG	FCC3	-49.021	-14.202	85
EEG	FCC1	-26.414	-25.873	85
EEG	FCCz	11.377	90	85
EEG	FCC2	26.389	25.873	85
EEG	FCC4	48.978	14.202	85
EEG	FCC6	72.356	10.402	85
EEG	FTT8	95.92	9.0356	85
EEG	FTT10	119.89	9.234	85
EEG	TTP9	-119.94	9.234	85
EEG	TTP7	-95.914	9.0265	85
EEG	CCP5	-72.356	10.402	85
EEG	CCP3	-49.021	14.202	85
EEG	CCP1	-26.414	25.873	85
EEG	CCPz	11.377	-90	85
EEG	CCP2	26.389	-25.873	85
EEG	CCP4	48.978	-14.202	85
EEG	CCP6	72.356	-10.402	85
EEG	TTP8	95.92	-9.0356	85
EEG	TTP10	119.89	-9.234	85
EEG	TPP9	-119.34	27.535	85
EEG	TPP7	-95.458	27.106	85
EEG	CPP5	-75.279	30.73	85
EEG	CPP3	-56.333	39.585	85
EEG	CPP1	-40.896	57.744	85
EEG	CPPz	34.231	-90	85
EEG	CPP2	40.859	-57.744	85
EEG	CPP4	56.333	-39.585	85
EEG	CPP6	75.266	-30.76	85
EEG	TPP8	95.453	-27.08	85
EEG	TPP10	119.36	-27.565	85
EEG	PPO9	-118.25	45.782	85
EEG	PPO7	-94.591	45.122	85
EEG	PPO5	-80.608	50.187	85
EEG	PPO3	-68.622	59.353	85
EEG	PPO1	-60.109	72.883	85
EEG	PPOz	57.01	-90	85
EEG	PPO2	60.101	-72.946	85
EEG	PPO4	68.579	-59.3	85
EEG	PPO6	80.608	-50.187	85
EEG	PPO8	94.591	-45.122	85
EEG	PPO10	118.25	-45.782	85
EEG	POO9	-116.7	63.665	85
EEG	POO7	-93.384	63.127	85
EEG	POO5	-87.764	68.444	85
EEG	POO3	-83.447	74.871	85
EEG	POO1	-80.728	82.19	85
EEG	POOz	79.793	-90	85
EEG	POO2	80.728	-82.19	85
EEG	POO4	83.502	-74.927	85
EEG	POO6	87.764	-68.444	85
EEG	POO8	93.384	-63.127	85
EEG	POO10	116.7	-63.665	85
EEG	OI1	-104.24	72.276	85
EEG	OIz	102.6	-90	85
EEG	OI2	104.26	-72.258	85
EEG	T3	-95.973	0	85
EEG	T5	-95.055	36.087	85
EEG	T4	95.973	0	85
EEG	T6	95.052	-36.133	85
EEG	M1	-134.52	10.419	85
EEG	M2	134.52	-10.419	85
EEG	A1	-135	0	85
EEG	A2	135	0	85
