# Supplementary material for: A New Perspective in Epileptic Seizure Classification: Applying the Taxonomy of Seizure Dynamotypes to Noninvasive EEG and Examining Dynamical Changes across Sleep Stages
Source: eNeuro. 2025 Jan 8;12(1):ENEURO.0157-24.2024. doi: 10.1523/ENEURO.0157-24.2024 (PMC11747977; doi:10.1523/ENEURO.0157-24.2024)
Supplement: Table 3-1 — The empirical dynamotype prevalence in the data is ordered by the mathematical complexity ranking, showing that low complexity is aligned with higher prevalence. Download Table 3-1, XLSX file. [file eneuro-12-ENEURO.0157-24.2024-s007.xlsx]

## Sheet: Table 3-1
Dynamotype	Total	Minimal Codimension	Bifurcations required
SN/SubH – FLC	241	2	2
SN/SubH – SNIC/SH	83	3	2
SupH – SNIC/SH	6	3	3
SN/SubH – SupH	1	3	3
SupH – SupH	0	3	4
SNIC – FLC	9	4	3
SupH – FLC	14	4	5
SNIC – SNIC/SH	8	4	5
SNIC – SupH	0	?	?
