# Supplementary material for: A New Perspective in Epileptic Seizure Classification: Applying the Taxonomy of Seizure Dynamotypes to Noninvasive EEG and Examining Dynamical Changes across Sleep Stages
Source: eNeuro. 2025 Jan 8;12(1):ENEURO.0157-24.2024. doi: 10.1523/ENEURO.0157-24.2024 (PMC11747977; doi:10.1523/ENEURO.0157-24.2024)
Supplement: Table 4-1 — Onset bifurcation morphology distribution analysis. This table provides all the conditions compared in the current analysis. Download Table 4-1, XLSX file. [file eneuro-12-ENEURO.0157-24.2024-s008.xlsx]

## Sheet: Table 4-1
Class	parameter	Median	MAP	CI_low	CI_high	pd	ROPE
SN/SubH	seizure_length_0_60	-0.00865031	-0.00430205	-0.0650567	0.019099	0.698125	0.201458
SNIC	seizure_length_0_60	0.00288227	-0.000946862	-0.0156645	0.0536686	0.621667	0.375958
SupH	seizure_length_0_60	0.00249561	-0.00098925	-0.0161527	0.0401192	0.593167	0.330458
SN/SubH	vigilance_sleep stage I_awake	0.0712819	0.0652312	-0.00802076	0.155808	0.967167	0.00954167
SNIC	vigilance_sleep stage I_awake	-0.0264264	-0.017309	-0.101466	0.0410095	0.897458	0.049125
SupH	vigilance_sleep stage I_awake	-0.042	-0.039	-0.092	-0.004	0.982	0.013
SN/SubH	vigilance_sleep stage II_awake	0.0577342	0.0533818	-0.00429311	0.132869	0.96975	0.014875
SNIC	vigilance_sleep stage II_awake	-0.0177672	-0.0139187	-0.0831331	0.0345108	0.819667	0.112125
SupH	vigilance_sleep stage II_awake	-0.038	-0.034	-0.084	-0.008	0.992	0.011
SN/SubH	vigilance_sleep stage III/IV_awake	0.0537456	0.0538878	-0.0877122	0.14836	0.830667	0.0317083
SNIC	vigilance_sleep stage III/IV_awake	-0.034	-0.022	-0.114	-0.003	0.98	0.012
SupH	vigilance_sleep stage III/IV_awake	-0.0184961	-0.026287	-0.0800553	0.120195	0.657958	0.0599583
SN/SubH	vigilance_sleep stage III/IV_sleep stage I	-0.0133879	0.000992626	-0.167884	0.0796396	0.658542	0.139792
SNIC	vigilance_sleep stage III/IV_sleep stage I	-0.00260937	-0.000311419	-0.0926011	0.0227047	0.810125	0.503375
SupH	vigilance_sleep stage III/IV_sleep stage I	0.020713	0.000336466	-0.0283824	0.171899	0.796	0.193792
SN/SubH	vigilance_sleep stage I_sleep stage II	0.0126092	0.00823769	-0.0718934	0.0924328	0.711833	0.120917
SNIC	vigilance_sleep stage I_sleep stage II	-0.00691428	-0.00161189	-0.0819589	0.0690558	0.712292	0.223208
SupH	vigilance_sleep stage I_sleep stage II	-0.00404675	-0.0010389	-0.0387196	0.037291	0.704208	0.332125
SN/SubH	vigilance_sleep stage III/IV_sleep stage II	-0.00101734	0.00732339	-0.15511	0.0832219	0.510083	0.0927083
SNIC	vigilance_sleep stage III/IV_sleep stage II	-0.0128789	-0.00107657	-0.091683	0.014843	0.928333	0.216792
SupH	vigilance_sleep stage III/IV_sleep stage II	0.016589	-0.00135654	-0.0272982	0.16535	0.703417	0.167833
SN/SubH	classification_SP_CP	0.052108	0.0489156	-0.0494023	0.159824	0.88225	0.0327917
SNIC	classification_SP_CP	4.87e-06	-0.0030653	-0.0678546	0.0937778	0.500083	0.170583
SupH	classification_SP_CP	-0.052	-0.041	-0.146	-0.007	0.986	0.01
SN/SubH	classification_SG_CP	0.0691457	0.0578545	-0.0456002	0.182486	0.929083	0.016875
SNIC	classification_SG_CP	-0.00704554	-0.00512807	-0.0863964	0.0983371	0.659208	0.159208
SupH	classification_SG_CP	-0.059	-0.041	-0.16	-0.014	0.999	0.001
SN/SubH	classification_UC_CP	-0.0313153	-0.027867	-0.112654	0.0516055	0.800958	0.0613333
SNIC	classification_UC_CP	0.00577004	0.00415659	-0.0619894	0.0653936	0.617333	0.173042
SupH	classification_UC_CP	0.0242447	0.0194524	-0.033926	0.0912234	0.827875	0.0847083
SN/SubH	classification_SG_UC	0.10106	0.101969	-0.0240007	0.228825	0.958	0.009625
SNIC	classification_SG_UC	-0.0117714	-0.00528091	-0.0962099	0.098019	0.690833	0.122125
SupH	classification_SG_UC	-0.085	-0.07	-0.2	-0.023	1	0.001
SN/SubH	classification_SP_UC	0.0835892	0.0669197	-0.0360677	0.207695	0.932167	0.0171667
SNIC	classification_SP_UC	-0.00476086	-0.00508806	-0.0831529	0.102425	0.574083	0.129458
SupH	classification_SP_UC	-0.078	-0.066	-0.189	-0.016	0.994	0.004
SN/SubH	classification_SG_SP	0.0125755	0.00213926	-0.102527	0.139825	0.676458	0.125875
SNIC	classification_SG_SP	-0.00573299	-0.000211905	-0.126165	0.108227	0.611833	0.168417
SupH	classification_SG_SP	-0.00170973	-3.7e-05	-0.0604659	0.00830271	0.816208	0.599208
SN/SubH	etiology_cortical dysplasia_hippocampal sclerosis	-0.0385721	-0.0344533	-0.131585	0.0521129	0.843333	0.050125
SNIC	etiology_cortical dysplasia_hippocampal sclerosis	-0.0131934	-0.00301829	-0.0994401	0.0186124	0.851708	0.204667
SupH	etiology_cortical dysplasia_hippocampal sclerosis	0.056	0.045	0.009	0.143	0.993	0.009
SN/SubH	age_10_25	-0.000437227	0.0058714	-0.0603688	0.025981	0.510958	0.209833
SNIC	age_10_25	0.0109689	0.00105967	-0.00706092	0.0721936	0.848667	0.264333
SupH	age_10_25	-0.0112668	-0.0092194	-0.0299109	0.00250051	0.95725	0.128917
SN/SubH	age_10_40	0.00702099	0.0130228	-0.0860384	0.0659442	0.588	0.10575
SNIC	age_10_40	0.0182898	0.00457899	-0.0164112	0.112408	0.851375	0.15325
SupH	age_10_40	-0.0275711	-0.0216725	-0.0747551	0.00521587	0.956125	0.0480833
SN/SubH	age_25_40	0.00780887	0.00782666	-0.0282602	0.0416155	0.699042	0.202292
SNIC	age_25_40	0.00713636	0.00406356	-0.00940932	0.0413155	0.853458	0.3125
SupH	age_25_40	-0.0160523	-0.0122807	-0.0458516	0.00267754	0.954292	0.106125
SN/SubH	lobe_frontal_temporal	-0.0295993	-0.0259398	-0.13844	0.0470057	0.776375	0.076375
SNIC	lobe_frontal_temporal	-0.00711095	-0.005423	-0.0672889	0.0591192	0.681542	0.18775
SupH	lobe_frontal_temporal	0.0348445	0.0217143	-0.0135451	0.131136	0.906208	0.0745417
SN/SubH	gender_female_male	0.00266762	0.00184292	-0.0516904	0.0540819	0.54875	0.158667
SNIC	gender_female_male	-0.00474739	-0.00244001	-0.0488529	0.0383074	0.655375	0.255
SupH	gender_female_male	0.00203583	0.000791174	-0.0300933	0.0416795	0.558167	0.244042
