# Supplementary material for: A New Perspective in Epileptic Seizure Classification: Applying the Taxonomy of Seizure Dynamotypes to Noninvasive EEG and Examining Dynamical Changes across Sleep Stages
Source: eNeuro. 2025 Jan 8;12(1):ENEURO.0157-24.2024. doi: 10.1523/ENEURO.0157-24.2024 (PMC11747977; doi:10.1523/ENEURO.0157-24.2024)
Supplement: Table 4-2 — Offset bifurcation morphology distribution analysis. This table provides all the conditions compared in the current analysis. Download Table 4-2, XLSX file. [file eneuro-12-ENEURO.0157-24.2024-s009.xlsx]

## Sheet: Table 4-2
parameter	Median	MAP	CI	CI_low	CI_high	p_MAP	pd	ROPE_CI	ROPE_low	ROPE_high	ROPE_Percentage	bayes_factor(prob_change, 0)
seizure_length_0_60	0.0389822	0.0331075	0.95	-0.0153226	0.136558	0.58544	0.90575	1	-0.0282979	0.0282979	0.369958	1.54111
vigilance_sleep stage I_awake	-0.103114	-0.124223	0.95	-0.32927	0.187294	0.645144	0.77825	1	-0.0282979	0.0282979	0.116333	1.47453
vigilance_sleep stage II_awake	-0.0644295	-0.0662891	0.95	-0.225006	0.0958857	0.686325	0.795583	1	-0.0282979	0.0282979	0.198958	1.41124
vigilance_sleep stage III/IV_awake	-0.069437	-0.126555	0.95	-0.33283	0.395254	0.768442	0.647042	1	-0.0282979	0.0282979	0.107917	1.14783
vigilance_sleep stage III/IV_sleep stage I	0.0355174	0.0058616	0.95	-0.357268	0.541218	0.999509	0.571042	1	-0.0282979	0.0282979	0.111792	0.918161
vigilance_sleep stage I_sleep stage II	-0.0382581	-0.0627647	0.95	-0.294816	0.279416	0.925401	0.607875	1	-0.0282979	0.0282979	0.150792	1.03676
vigilance_sleep stage III/IV_sleep stage II	-0.00249641	-0.0496524	0.95	-0.29328	0.468968	0.941953	0.505667	1	-0.0282979	0.0282979	0.123042	0.951714
classification_SP_CP	-0.0228811	-0.0307513	0.95	-0.168115	0.126644	0.945931	0.631125	1	-0.0282979	0.0282979	0.301708	0.99354
classification_SG_CP	0.0159508	0.011575	0.95	-0.167305	0.228229	0.992776	0.568333	1	-0.0282979	0.0282979	0.237708	0.951537
classification_UC_CP	0.0326596	0.0323055	0.95	-0.120398	0.183333	0.899179	0.668167	1	-0.0282979	0.0282979	0.265583	1.09065
classification_SG_UC	-0.0140252	-0.0170356	0.95	-0.236746	0.227715	0.987131	0.54925	1	-0.0282979	0.0282979	0.191875	0.999386
classification_SP_UC	-0.0545442	-0.0600293	0.95	-0.250065	0.140388	0.839172	0.717958	1	-0.0282979	0.0282979	0.197667	1.14357
classification_SG_SP	0.0378992	0.0274369	0.95	-0.179706	0.288595	0.937689	0.6375	1	-0.0282979	0.0282979	0.1945	1.00539
etiology_cortical dysplasia_hippocampal sclerosis	-0.0465395	-0.0338141	0.95	-0.21731	0.107117	0.846859	0.734625	1	-0.0282979	0.0282979	0.245667	1.12426
age_10_25	0.0404985	0.0312231	0.95	-0.0268001	0.140525	0.673291	0.865333	1	-0.0282979	0.0282979	0.357917	1.41243
age_10_40	0.0766227	0.0665764	0.95	-0.0561521	0.257067	0.620792	0.865333	1	-0.0282979	0.0282979	0.185042	1.51945
age_25_40	0.0359722	0.0324123	0.95	-0.02931	0.116656	0.564518	0.865333	1	-0.0282979	0.0282979	0.380792	1.63604
lobe_frontal_temporal	-0.0700256	-0.070587	0.95	-0.249778	0.145742	0.655746	0.772042	1	-0.0282979	0.0282979	0.166583	1.38889
gender_female_male	-0.0545862	-0.0522425	0.95	-0.175681	0.0548128	0.596841	0.847958	1	-0.0282979	0.0282979	0.250167	1.595
