# Supplementary material for: A New Perspective in Epileptic Seizure Classification: Applying the Taxonomy of Seizure Dynamotypes to Noninvasive EEG and Examining Dynamical Changes across Sleep Stages
Source: eNeuro. 2025 Jan 8;12(1):ENEURO.0157-24.2024. doi: 10.1523/ENEURO.0157-24.2024 (PMC11747977; doi:10.1523/ENEURO.0157-24.2024)
Supplement: Table 4-3 — Seizure clinical classification crossed with sleep stages. This table provides a contingency matrix for 572 seizures analyzed for onset bifurcations (Saggio et al., 2017). In this table, we can observe that seizures undergoing generalization have a higher prevalence in deeper stages of sleep, as previously reported. Interestingly, we also see a high portion of generalization during REM. Download Table 4-3, XLSX file. [file eneuro-12-ENEURO.0157-24.2024-s011.xlsx]

## Sheet: Table 4-3
	FAS	FIAS	UC	FBTCS
Awake	40 (70.1%)	246 (73.4%)	76 (55.1%)	23 (54.8)
NREM1	8 (14%)	11 (3.3%)	14 (10.1%)	2 (4.76%)
NREM2	9 (15.8%)	57 (17%)	34 (24.6%)	8 (19%)
NREM3	0	17 (5.1%)	5 (3.6%)	5 (12%)
REM	0	4 (1.2%)	9 (6.5%)	4 (9.5%)
