# Supplementary material for: A New Perspective in Epileptic Seizure Classification: Applying the Taxonomy of Seizure Dynamotypes to Noninvasive EEG and Examining Dynamical Changes across Sleep Stages
Source: eNeuro. 2025 Jan 8;12(1):ENEURO.0157-24.2024. doi: 10.1523/ENEURO.0157-24.2024 (PMC11747977; doi:10.1523/ENEURO.0157-24.2024)
Supplement: Table 5-1 — The full by-patient results of the seizure transition classification results and performance metrics, as measured by leave-one-subject-out cross-validation. Download Table 5-1, XLSX file. [file eneuro-12-ENEURO.0157-24.2024-s010.xlsx]

## Sheet: Table 5-1
	sample_number	true_negative	false_negative	true_positive	false_positive	balanced_accuracy	roc_auc
0	176	131	2	25	18	0.90256	0.95128
1	176	172	1	0	3	0.491429	0.52
2	80	43	2	7	28	0.691706	0.777778
3	64	49	1	0	14	0.388889	0.555556
4	96	50	1	7	38	0.721591	0.791193
5	128	57	2	39	30	0.803196	0.899075
6	176	110	10	16	40	0.674359	0.803846
7	96	56	0	7	33	0.814607	0.760835
8	80	43	2	7	28	0.691706	0.732394
9	96	57	1	8	30	0.772031	0.853129
10	176	115	9	25	27	0.772577	0.876139
11	128	66	6	31	25	0.781556	0.867835
12	160	89	7	14	50	0.653477	0.776978
13	128	78	1	6	43	0.750885	0.775679
14	128	91	2	12	23	0.827694	0.828947
15	192	80	3	51	58	0.762077	0.806227
16	128	58	0	12	58	0.75	0.885057
17	176	102	0	1	73	0.791429	1
18	96	61	0	17	18	0.886076	0.979896
19	336	205	12	20	99	0.649671	0.702611
20	80	69	0	0	11	0.8625
21	128	83	4	5	36	0.626517	0.741363
22	224	174	8	6	36	0.628571	0.681633
23	144	105	2	5	32	0.740355	0.87487
24	128	72	5	16	35	0.717401	0.785492
25	96	85	0	3	8	0.956989	0.956989
26	80	67	2	3	8	0.746667	0.834667
27	96	40	0	16	40	0.75	0.885156
28	144	89	8	14	33	0.682936	0.759314
29	112	69	8	8	27	0.609375	0.695964
30	352	246	10	43	53	0.817032	0.91033
31	112	87	1	7	17	0.855769	0.947115
32	128	65	0	2	61	0.757937	0.769841
33	144	77	5	7	55	0.583333	0.653409
34	144	72	4	13	55	0.665818	0.735989
35	160	113	0	3	44	0.859873	0.993631
36	80	24	2	1	53	0.322511	0.424242
37	112	86	3	2	21	0.601869	0.798131
38	144	95	6	22	21	0.80234	0.888239
39	144	121	4	3	16	0.655892	0.809176
40	320	221	9	19	71	0.71771	0.856654
41	48	48	0	0	0	1
42	96	87	1	2	6	0.801075	0.964158
43	144	73	6	12	53	0.623016	0.725309
44	112	93	7	10	2	0.783591	0.980186
45	144	143	0	0	1	0.993056
46	96	83	3	1	9	0.576087	0.836957
47	192	149	17	4	22	0.530911	0.604567
48	272	260	3	2	7	0.686891	0.947566
49	208	135	2	25	46	0.835891	0.928791
50	64	40	5	3	16	0.544643	0.678571
51	384	253	55	47	29	0.678974	0.795891
52	112	89	0	0	23	0.794643
53	240	197	0	0	43	0.820833
54	80	64	1	11	4	0.928922	0.973039
55	48	31	0	4	13	0.852273	0.852273
56	112	87	4	9	12	0.785548	0.928516
57	96	57	2	5	32	0.677368	0.736758
58	64	56	1	1	6	0.701613	0.935484
59	32	31	0	0	1	0.96875
60	80	38	3	23	16	0.79416	0.84188
61	128	111	1	9	7	0.920339	0.966949
62	96	86	0	0	10	0.895833
63	48	46	0	0	2	0.958333
64	112	72	4	6	30	0.652941	0.808824
65	192	144	0	14	34	0.904494	0.945024
66	112	41	1	10	60	0.657516	0.774077
67	384	233	14	49	88	0.751817	0.851753
68	80	54	2	7	17	0.769171	0.884194
69	304	261	9	9	25	0.706294	0.876845
70	80	38	6	14	22	0.666667	0.765
71	80	57	1	3	19	0.75	0.888158
72	80	38	0	12	30	0.779412	0.830882
73	80	45	2	10	23	0.747549	0.764706
74	64	46	7	7	4	0.71	0.778571
75	192	119	4	31	38	0.821838	0.909918
76	80	65	5	3	7	0.638889	0.675347
77	112	51	7	19	35	0.661896	0.737478
78	80	61	4	4	11	0.673611	0.78125
79	96	45	4	10	37	0.631533	0.699477
80	48	33	0	9	6	0.923077	0.962963
81	48	31	2	3	12	0.660465	0.725581
82	112	67	7	16	22	0.724231	0.799707
83	48	27	2	4	15	0.654762	0.821429
84	112	33	2	30	47	0.675	0.792969
85	48	25	3	6	14	0.653846	0.817664
86	96	45	1	11	39	0.72619	0.766865
87	48	30	1	1	16	0.576087	0.804348
88	112	35	0	9	68	0.669903	0.687163
89	224	171	7	13	33	0.744118	0.85098
90	192	140	11	12	29	0.675071	0.788269
91	32	16	4	6	6	0.663636	0.745455
92	160	107	11	6	36	0.550596	0.733854
93	96	61	3	12	20	0.776543	0.835391
94	272	208	10	5	49	0.571336	0.605447
95	64	41	6	7	10	0.671192	0.689291
96	48	31	0	2	15	0.836957	0.956522
97	80	40	11	16	13	0.673655	0.751922
98	64	31	0	1	32	0.746032	0.888889
99	96	53	6	15	22	0.710476	0.772698
100	64	36	5	0	23	0.305085	0.369492
101	48	33	0	2	13	0.858696	0.869565
102	64	37	4	9	14	0.708899	0.803922
103	96	41	2	11	42	0.670065	0.868397
104	48	23	1	7	17	0.725	0.771875
105	80	41	1	0	38	0.259494	0.468354
106	128	76	5	5	42	0.572034	0.682203
107	80	46	0	11	23	0.833333	0.83531
108	64	35	0	1	28	0.777778	0.968254
109	96	59	1	9	27	0.793023	0.830233
110	96	65	6	6	19	0.636905	0.734127
111	144	81	8	9	46	0.583604	0.714683
112	80	56	2	6	16	0.763889	0.880208
113	64	36	1	10	17	0.794168	0.850772
114	96	35	0	15	46	0.716049	0.784362
115	48	5	0	0	43	0.104167
116	48	47	1	0	0	0.5	0.787234
117	176	116	10	21	29	0.73871	0.808454
118	112	30	0	6	76	0.641509	0.883648
119	64	43	5	6	10	0.678388	0.740995
120	64	53	3	4	4	0.750627	0.85213
121	80	30	4	22	24	0.700855	0.767094
122	48	45	1	1	1	0.73913	0.945652
123	64	36	4	8	16	0.679487	0.770833
124	96	67	3	8	18	0.757754	0.857754
125	64	43	0	1	20	0.84127	1
126	128	83	3	3	39	0.590164	0.780055
127	64	26	1	6	31	0.656642	0.756892
128	48	44	1	0	3	0.468085	0.914894
129	80	36	4	18	22	0.719436	0.804075
130	48	40	2	4	2	0.809524	0.896825
131	48	28	1	6	13	0.770035	0.937282
132	112	69	8	18	17	0.747317	0.828712
133	176	119	4	14	39	0.765471	0.887482
134	48	26	6	13	3	0.790381	0.916515
135	64	25	0	3	36	0.704918	0.857923
136	80	61	0	6	13	0.912162	0.948198
137	96	74	2	6	14	0.795455	0.890625
138	144	116	6	9	13	0.749612	0.895607
139	208	135	1	1	71	0.57767	0.48301
140	48	29	0	7	12	0.853659	0.940767
141	64	42	1	8	13	0.826263	0.90303
142	112	77	9	7	19	0.619792	0.766927
143	144	121	1	7	15	0.882353	0.884191
144	432	287	21	20	104	0.61091	0.65286
145	64	44	0	3	17	0.860656	0.879781
146	48	28	3	9	8	0.763889	0.905093
147	208	74	3	15	116	0.611404	0.787427
148	144	108	0	0	36	0.75
149	112	60	6	30	16	0.811404	0.852705
150	352	163	1	10	178	0.693548	0.821914
151	112	102	0	1	9	0.959459	0.981982
152	80	45	0	6	29	0.804054	0.849099
153	112	57	2	3	50	0.566355	0.614953
154	112	74	6	2	30	0.480769	0.498798
155	64	28	2	14	20	0.729167	0.885417
156	96	57	4	11	24	0.718519	0.860082
157	160	144	1	2	13	0.791932	0.919321
