# Supplementary material for: A New Perspective in Epileptic Seizure Classification: Applying the Taxonomy of Seizure Dynamotypes to Noninvasive EEG and Examining Dynamical Changes across Sleep Stages
Source: eNeuro. 2025 Jan 8;12(1):ENEURO.0157-24.2024. doi: 10.1523/ENEURO.0157-24.2024 (PMC11747977; doi:10.1523/ENEURO.0157-24.2024)
Supplement: Table 6-1 — Full by-patient results of the ISI slowing classification results and performance metrics, as measured by leave-one-subject-out cross-validation. Download Table 6-1, XLSX file. [file eneuro-12-ENEURO.0157-24.2024-s012.xlsx]

## Sheet: Table 6-1
	sample_number	true_negative	false_negative	true_positive	false_positive	balanced_accuracy	roc_auc
0	27	21	0	0	6	0.777778
1	1	1	0	0	0	1
2	9	5	0	2	2	0.857143	0.857143
3	1	1	0	0	0	1
4	8	1	0	5	2	0.666667	0.866667
5	40	29	1	3	7	0.777778	0.798611
6	25	11	0	6	8	0.789474	0.868421
7	7	6	1	0	0	0.5	0.5
8	8	6	0	0	2	0.75
9	9	6	0	0	3	0.666667
10	34	18	1	3	12	0.675	0.741667
11	36	16	6	5	9	0.547273	0.585455
12	21	14	0	1	6	0.85	0.85
13	7	5	0	1	1	0.916667	0.833333
14	14	10	0	4	0	1	1
15	54	26	0	2	26	0.75	0.625
16	11	9	0	0	2	0.818182
17	1	1	0	0	0	1
18	17	9	0	3	5	0.821429	0.952381
19	27	13	0	7	7	0.825	0.885714
20	9	8	0	0	1	0.888889
21	14	14	0	0	0	1
22	6	4	1	0	1	0.4	0.8
23	21	10	1	0	10	0.25	0.4
24	3	2	0	0	1	0.666667
25	4	4	0	0	0	1
26	16	7	0	3	6	0.769231	0.948718
27	22	8	1	1	12	0.45	0.425
28	16	12	0	1	3	0.9	0.933333
29	53	28	1	9	15	0.775581	0.802326
30	8	4	2	2	0	0.75	1
31	2	0	0	2	0	1
32	12	5	0	2	5	0.75	1
33	17	8	0	6	3	0.863636	0.924242
34	3	0	0	0	3	0
35	3	3	0	0	0	1
36	5	5	0	0	0	1
37	28	14	1	4	9	0.704348	0.8
38	7	7	0	0	0	1
39	25	23	0	0	2	0.92
40	3	2	0	0	1	0.666667
41	18	8	0	1	9	0.735294	0.705882
42	17	11	4	1	1	0.558333	0.866667
43	4	3	0	0	1	0.75
44	21	15	0	0	6	0.714286
45	4	4	0	0	0	1
46	25	17	2	3	3	0.725	0.89
47	8	5	0	1	2	0.857143	1
48	94	84	8	1	1	0.549673	0.755556
49	12	11	0	1	0	1	1
50	4	4	0	0	0	1
51	12	6	1	4	1	0.828571	0.971429
52	7	5	0	0	2	0.714286
53	2	2	0	0	0	1
54	26	19	0	4	3	0.931818	0.954545
55	9	9	0	0	0	1
56	10	8	0	1	1	0.944444	1
57	14	8	0	3	3	0.863636	0.909091
58	11	1	0	0	10	0.0909091
59	63	41	11	6	5	0.622123	0.879795
60	9	9	0	0	0	1
61	18	15	3	0	0	0.5	0.688889
62	19	14	2	3	0	0.8	1
63	4	2	0	0	2	0.5
64	12	6	0	2	4	0.8	0.8
65	12	8	3	0	1	0.444444	0.851852
66	12	12	0	0	0	1
67	34	11	0	12	11	0.75	0.829545
68	8	5	3	0	0	0.5	0.6
69	26	20	0	1	5	0.9	1
70	7	5	0	0	2	0.714286
71	14	9	0	1	4	0.846154	1
72	7	4	0	1	2	0.833333	1
73	5	3	0	0	2	0.6
74	23	5	1	6	11	0.584821	0.8125
75	6	2	0	0	4	0.333333
76	32	21	0	2	9	0.85	0.933333
77	8	4	2	1	1	0.566667	0.666667
78	12	7	0	0	5	0.583333
79	2	1	1	0	0	0.5	0
80	6	4	0	2	0	1	1
81	19	16	1	0	2	0.444444	0.888889
82	21	6	1	4	10	0.5875	0.7375
83	9	6	0	1	2	0.875	1
84	17	11	0	2	4	0.866667	0.9
85	14	6	0	3	5	0.772727	0.878788
86	12	11	1	0	0	0.5	0.818182
87	12	0	1	4	7	0.4	0.371429
88	2	0	1	0	1	0	0
89	26	11	0	4	11	0.75	0.988636
90	1	1	0	0	0	1
91	18	5	0	0	13	0.277778
92	5	1	0	0	4	0.2
93	2	1	1	0	0	0.5	1
94	9	5	0	0	4	0.555556
95	13	7	0	4	2	0.888889	1
96	5	3	0	0	2	0.6
97	1	1	0	0	0	1
98	9	6	1	2	0	0.833333	1
99	11	7	1	2	1	0.770833	0.708333
100	1	1	0	0	0	1
101	10	10	0	0	0	1
102	12	7	3	0	2	0.388889	0.222222
103	14	8	0	0	6	0.571429
104	8	5	0	1	2	0.857143	1
105	11	7	0	0	4	0.636364
106	15	13	0	0	2	0.866667
107	1	0	0	0	1	0
108	30	10	0	10	10	0.75	0.795
109	4	2	0	1	1	0.833333	1
110	11	9	0	2	0	1	1
111	7	6	0	0	1	0.857143
112	26	20	0	0	6	0.769231
113	2	2	0	0	0	1
114	8	7	0	0	1	0.875
115	11	9	0	0	2	0.818182
116	1	1	0	0	0	1
117	4	2	1	1	0	0.75	1
118	7	2	1	4	0	0.9	1
119	1	1	0	0	0	1
120	22	10	0	4	8	0.777778	0.972222
121	6	2	0	1	3	0.7	1
122	7	5	0	0	2	0.714286
123	25	17	1	2	5	0.719697	0.712121
124	16	11	1	2	2	0.75641	0.846154
125	19	8	3	0	8	0.25	0.4375
126	3	1	0	2	0	1	1
127	6	2	0	0	4	0.333333
128	7	4	1	2	0	0.833333	1
129	15	9	1	3	2	0.784091	0.886364
130	2	2	0	0	0	1
131	5	4	0	1	0	1	1
132	8	5	0	0	3	0.625
133	16	14	1	0	1	0.466667	0.866667
134	7	6	0	0	1	0.857143
135	32	23	4	1	4	0.525926	0.437037
136	3	2	1	0	0	0.5	1
137	12	9	0	2	1	0.95	0.9
138	18	16	0	0	2	0.888889
139	35	6	1	13	15	0.607143	0.891156
140	9	2	0	3	4	0.666667	0.666667
141	1	1	0	0	0	1
142	6	2	0	1	3	0.7	0.8
143	5	2	0	0	3	0.4
144	8	7	0	0	1	0.875
145	16	7	0	1	8	0.733333	1
146	15	9	0	3	3	0.875	0.916667
147	2	1	0	0	1	0.5
